# Supplementary material for: Efficacy of Rifampin Plus Clofazimine in a Murine Model of Mycobacterium ulcerans Disease
Source: PLoS Negl Trop Dis. 2015 Jun 4;9(6):e0003823. doi: 10.1371/journal.pntd.0003823 (PMC4714850; doi:10.1371/journal.pntd.0003823)
Supplement: S1 Dataset — (XML) [file pntd.0003823.s003.xml]

<?xml version="1.0" encoding="UTF-8" standalone="yes"?><?xml-stylesheet type="text/xsl" href="#"?><xsl:stylesheet xmlns:xsl="http://www.w3.org/1999/XSL/Transform" xmlns:dt="urn:schemas-microsoft-com:datatypes" xmlns:ps="http://graphpad.com/prism/Prism.htm" version="1.0">

<!--
	XML style sheet template for formatting data and info tables from GraphPad Prism 6.0.
	Copyright 1992-2014 GraphPad Software, Inc.
-->

<xsl:output method="html" version="4.0" omit-xml-declaration="yes"></xsl:output>


<GraphPadPrismFile xmlns="http://graphpad.com/prism/Prism.htm" PrismXMLVersion="5.00">
<Created>
<OriginalVersion CreatedByProgram="GraphPad Prism" CreatedByVersion="6.0f.254" RegisteredTo="      " Login="paulconverse" DateTime="2015-05-13T17:15:28-04:00"></OriginalVersion>
</Created>
<InfoSequence>
<Ref ID="Info0" Selected="1"></Ref>
</InfoSequence>
<Info ID="Info0">
<Title>Project info 1</Title>
<Notes>
</Notes>
<Constant><Name>Experiment Date</Name><Value>2014-06-06</Value></Constant>
<Constant><Name>Experiment ID</Name><Value></Value></Constant>
<Constant><Name>Notebook ID</Name><Value></Value></Constant>
<Constant><Name>Project</Name><Value></Value></Constant>
<Constant><Name>Experimenter</Name><Value></Value></Constant>
<Constant><Name>Protocol</Name><Value></Value></Constant>
</Info>

<TableSequence>

<Ref ID="Table0"></Ref>
<Ref ID="Table1"></Ref>
<Ref ID="Table2"></Ref>
<Ref ID="Table3"></Ref>
<Ref ID="Table4"></Ref>
<Ref ID="Table5"></Ref>
<Ref ID="Table6"></Ref>
<Ref ID="Table7"></Ref>
<Ref ID="Table8"></Ref>
<Ref ID="Table9"></Ref>
<Ref ID="Table10"></Ref>
<Ref ID="Table11"></Ref>
<Ref ID="Table16"></Ref>
<Ref ID="Table21"></Ref>
<Ref ID="Table26"></Ref>
<Ref ID="Table31"></Ref>
<Ref ID="Table34"></Ref>
<Ref ID="Table59"></Ref>
<Ref ID="Table60"></Ref>
<Ref ID="Table67" Selected="1"></Ref>
</TableSequence>
<Table ID="Table0" XFormat="numbers" YFormat="replicates" Replicates="2" TableType="XY" EVFormat="AsteriskAfterNumber">
<Title>ML Data 1</Title>
<XColumn Width="70" Decimals="0" Subcolumns="1">
<Title>Week</Title>
<Subcolumn>
<d>0.</d>
<d>2.</d>
<d>4.</d>
<d>6.</d>
<d>8.</d>
</Subcolumn>
</XColumn>
<YColumn Width="148" Decimals="2" Subcolumns="2">
<Title>Untreated Control</Title>
<Subcolumn>
<d>10.00</d>
<d>17.50</d>
</Subcolumn>
<Subcolumn>
<d>10.00</d>
<d>20.00</d>
</Subcolumn>
</YColumn>
<YColumn Width="148" Decimals="2" Subcolumns="2">
<Title><TextAlign align="Left">RIF+STR</TextAlign></Title>
<Subcolumn>
<d>10.00</d>
<d>12.50</d>
<d>10.00</d>
<d>0.00</d>
<d>1.00</d>
</Subcolumn>
<Subcolumn>
<d>10.00</d>
<d>5.00</d>
<d>5.00</d>
<d>0.00</d>
<d>0.00</d>
</Subcolumn>
</YColumn>
<YColumn Width="148" Decimals="2" Subcolumns="2">
<Title>RIF+CLR</Title>
<Subcolumn>
<d>10.00</d>
<d>7.50</d>
<d>5.00</d>
<d>5.00</d>
<d>1.00</d>
</Subcolumn>
<Subcolumn>
<d>10.00</d>
<d>5.00</d>
<d>5.00</d>
<d>2.50</d>
<d>1.00</d>
</Subcolumn>
</YColumn>
<YColumn Width="148" Decimals="2" Subcolumns="2">
<Title>RIF+CFZ</Title>
<Subcolumn>
<d>10.00</d>
<d>5.00</d>
<d>10.00</d>
<d>0.00</d>
</Subcolumn>
<Subcolumn>
<d>10.00</d>
<d>10.00</d>
<d>12.50</d>
<d>0.00</d>
</Subcolumn>
</YColumn>
<YColumn Width="148" Decimals="2" Subcolumns="2">
<Title>CFZ</Title>
<Subcolumn>
<d>10.00</d>
<d>5.00</d>
</Subcolumn>
<Subcolumn>
<d>10.00</d>
<d>10.00</d>
</Subcolumn>
</YColumn>
</Table>
<Table ID="Table1" XFormat="numbers" YFormat="replicates" Replicates="3" TableType="XY" EVFormat="AsteriskAfterNumber">
<Title>Adj ML Data 1</Title>
<XColumn Width="70" Decimals="0" Subcolumns="1">
<Title>Week</Title>
<Subcolumn>
<d>0.</d>
<d>2.</d>
<d>4.</d>
<d>6.</d>
<d>8.</d>
</Subcolumn>
</XColumn>
<YColumn Width="243" Decimals="2" Subcolumns="3">
<Title>Untreated Control</Title>
<Subcolumn>
<d>14.29</d>
<d>15.77</d>
</Subcolumn>
<Subcolumn>
<d>13.33</d>
<d>20.00</d>
</Subcolumn>
<Subcolumn>
<d>11.03</d>
<d></d>
</Subcolumn>
</YColumn>
<YColumn Width="243" Decimals="2" Subcolumns="3">
<Title><TextAlign align="Left">RIF+STR</TextAlign></Title>
<Subcolumn>
<d>14.29</d>
<d>12.76</d>
<d>18.52</d>
<d>0.00</d>
<d>1.27</d>
</Subcolumn>
<Subcolumn>
<d>13.33</d>
<d>6.94</d>
<d>7.46</d>
<d>0.00</d>
<d>0.00</d>
</Subcolumn>
<Subcolumn>
<d>11.03</d>
<d></d>
<d></d>
<d></d>
<d></d>
</Subcolumn>
</YColumn>
<YColumn Width="243" Decimals="2" Subcolumns="3">
<Title>RIF+CLR</Title>
<Subcolumn>
<d>14.29</d>
<d>9.38</d>
<d>9.80</d>
<d>7.35</d>
<d>1.19</d>
</Subcolumn>
<Subcolumn>
<d>13.33</d>
<d>7.58</d>
<d>8.47</d>
<d>3.25</d>
<d>1.64</d>
</Subcolumn>
<Subcolumn>
<d>11.03</d>
<d></d>
<d></d>
<d></d>
<d></d>
</Subcolumn>
</YColumn>
<YColumn Width="243" Decimals="2" Subcolumns="3">
<Title>RIF+CFZ</Title>
<Subcolumn>
<d>14.29</d>
<d>7.25</d>
<d>12.50</d>
<d>0.00</d>
</Subcolumn>
<Subcolumn>
<d>13.33</d>
<d>12.50</d>
<d>8.80</d>
<d>0.00</d>
</Subcolumn>
<Subcolumn>
<d>11.03</d>
<d></d>
<d></d>
<d></d>
</Subcolumn>
</YColumn>
<YColumn Width="243" Decimals="2" Subcolumns="3">
<Title>CFZ</Title>
<Subcolumn>
<d>14.29</d>
<d>5.88</d>
</Subcolumn>
<Subcolumn>
<d>13.33</d>
<d>9.26</d>
</Subcolumn>
<Subcolumn>
<d>11.03</d>
<d></d>
</Subcolumn>
</YColumn>
</Table>
<Table ID="Table2" XFormat="numbers" YFormat="SD" TableType="XY" EVFormat="AsteriskAfterNumber">
<Title>SWELLING</Title>
<XColumn Width="70" Decimals="0" Subcolumns="1">
<Title>Week</Title>
<Subcolumn>
<d>0.</d>
<d>2.</d>
<d>4.</d>
<d>6.</d>
<d>8.</d>
</Subcolumn>
</XColumn>
<YColumn Width="148" Decimals="2" Subcolumns="2">
<Title>Control</Title>
<Subcolumn>
<d>1.78</d>
<d>3.31</d>
</Subcolumn>
<Subcolumn>
<d>0.32</d>
<d>0.26</d>
</Subcolumn>
</YColumn>
<YColumn Width="148" Decimals="2" Subcolumns="2">
<Title>RIF+STR</Title>
<Subcolumn>
<d>1.78</d>
<d>1.33</d>
<d>0.80</d>
<d>0.30</d>
<d>0.05</d>
</Subcolumn>
<Subcolumn>
<d>0.32</d>
<d>0.29</d>
<d>0.23</d>
<d>0.16</d>
<d>0.11</d>
</Subcolumn>
</YColumn>
<YColumn Width="148" Decimals="2" Subcolumns="2">
<Title>RIF+CLR</Title>
<Subcolumn>
<d>1.78</d>
<d>1.33</d>
<d>0.88</d>
<d>0.43</d>
<d>0.16</d>
</Subcolumn>
<Subcolumn>
<d>0.32</d>
<d>0.24</d>
<d>0.18</d>
<d>0.17</d>
<d>0.26</d>
</Subcolumn>
</YColumn>
<YColumn Width="148" Decimals="2" Subcolumns="2">
<Title>RIF+CFZ</Title>
<Subcolumn>
<d>1.78</d>
<d>1.28</d>
<d>1.58</d>
<d>0.70</d>
<d>0.42</d>
</Subcolumn>
<Subcolumn>
<d>0.32</d>
<d>0.25</d>
<d>0.50</d>
<d>0.20</d>
<d>0.13</d>
</Subcolumn>
</YColumn>
<YColumn Width="148" Decimals="2" Subcolumns="2">
<Title>CFZ</Title>
<Subcolumn>
<d>1.78</d>
<d>3.25</d>
</Subcolumn>
<Subcolumn>
<d>0.32</d>
<d>0.31</d>
</Subcolumn>
</YColumn>
</Table>
<Table ID="Table3" XFormat="numbers" YFormat="SD" TableType="XY" EVFormat="AsteriskAfterNumber">
<Title>6WkRelapse</Title>
<XColumn Width="70" Decimals="0" Subcolumns="1">
<Title>Weeks</Title>
<Subcolumn>
<d>0.</d>
<d>1.</d>
<d>2.</d>
<d>3.</d>
<d>4.</d>
<d>5.</d>
<d>6.</d>
<d>7.</d>
<d>8.</d>
<d>9.</d>
<d>11.</d>
<d>12.</d>
<d>13.</d>
<d>14.</d>
<d>15.</d>
<d>16.</d>
<d>17.</d>
<d>18.</d>
<d>19.</d>
<d>20.</d>
<d>21.</d>
<d>22.</d>
<d>23.</d>
<d>24.</d>
<d>25.</d>
<d>26.</d>
<d>27.</d>
<d>28.</d>
<d>29.</d>
<d>30.</d>
<d>31.</d>
<d>32.</d>
<d>33.</d>
<d>34.</d>
</Subcolumn>
</XColumn>
<YColumn Width="148" Decimals="2" Subcolumns="2">
<Title>RSTR</Title>
<Subcolumn>
<d>0.16</d>
<d>0.18</d>
<d>0.06</d>
<d>0.08</d>
<d>0.05</d>
<d>0.10</d>
<d>0.06</d>
<d>0.03</d>
<d>0.05</d>
<d>0.04</d>
<d>0.00</d>
<d>0.01</d>
<d>0.03</d>
<d>0.01</d>
<d>0.01</d>
<d>0.00</d>
<d>0.01</d>
<d>0.00</d>
<d>0.00</d>
<d>0.00</d>
<d>0.04</d>
<d>0.01</d>
<d>0.01</d>
<d>0.03</d>
<d>0.04</d>
<d>0.03</d>
<d>0.06</d>
<d>0.10</d>
<d>0.06</d>
<d>0.05</d>
<d>0.06</d>
<d>0.05</d>
<d>0.08</d>
<d>0.09</d>
</Subcolumn>
<Subcolumn>
<d>0.20</d>
<d>0.23</d>
<d>0.11</d>
<d>0.14</d>
<d>0.13</d>
<d>0.15</d>
<d>0.11</d>
<d>0.08</d>
<d>0.10</d>
<d>0.09</d>
<d>0.00</d>
<d>0.06</d>
<d>0.11</d>
<d>0.06</d>
<d>0.06</d>
<d>0.00</d>
<d>0.06</d>
<d>0.00</d>
<d>0.00</d>
<d>0.00</d>
<d>0.09</d>
<d>0.06</d>
<d>0.06</d>
<d>0.08</d>
<d>0.09</d>
<d>0.08</d>
<d>0.16</d>
<d>0.17</d>
<d>0.14</d>
<d>0.13</d>
<d>0.16</d>
<d>0.13</d>
<d>0.16</d>
<d>0.20</d>
</Subcolumn>
</YColumn>
<YColumn Width="148" Decimals="2" Subcolumns="2">
<Title>RCLR</Title>
<Subcolumn>
<d>0.38</d>
<d>0.36</d>
<d>0.23</d>
<d>0.30</d>
<d>0.18</d>
<d>0.18</d>
<d>0.15</d>
<d>0.08</d>
<d>0.06</d>
<d>0.14</d>
<d>0.26</d>
<d>0.50</d>
<d>0.81</d>
<d>0.45</d>
<d>0.39</d>
<d>0.43</d>
<d>0.18</d>
<d>0.08</d>
<d>0.18</d>
<d>0.18</d>
<d>0.33</d>
<d>0.34</d>
<d>0.38</d>
<d>0.41</d>
<d>0.58</d>
<d>0.58</d>
<d>0.79</d>
<d>1.29</d>
<d>0.13</d>
<d>0.75</d>
<d>0.63</d>
<d>0.25</d>
<d>0.38</d>
<d>0.50</d>
</Subcolumn>
<Subcolumn>
<d>0.21</d>
<d>0.22</d>
<d>0.20</d>
<d>0.17</d>
<d>0.24</d>
<d>0.18</d>
<d>0.17</d>
<d>0.12</d>
<d>0.11</d>
<d>0.13</d>
<d>0.32</d>
<d>0.49</d>
<d>0.67</d>
<d>0.54</d>
<d>0.41</d>
<d>0.72</d>
<d>0.12</d>
<d>0.12</d>
<d>0.21</d>
<d>0.21</d>
<d>0.21</d>
<d>0.27</d>
<d>0.33</d>
<d>0.33</d>
<d>0.41</d>
<d>0.34</d>
<d>0.49</d>
<d>0.98</d>
<d>0.18</d>
<d>0.00</d>
<d>0.18</d>
<d>0.35</d>
<d>0.18</d>
<d>0.00</d>
</Subcolumn>
</YColumn>
<YColumn Width="148" Decimals="2" Subcolumns="2">
<Title>RCFZ</Title>
<Subcolumn>
<d>0.65</d>
<d>0.38</d>
<d>0.35</d>
<d>0.33</d>
<d>0.21</d>
<d>0.15</d>
<d>0.15</d>
<d>0.05</d>
<d>0.03</d>
<d>0.05</d>
<d>0.03</d>
<d>0.03</d>
<d>0.05</d>
<d>0.10</d>
<d>0.08</d>
<d>0.05</d>
<d>0.05</d>
<d>0.10</d>
<d>0.14</d>
<d>0.16</d>
<d>0.18</d>
<d>0.05</d>
<d>0.05</d>
<d>0.08</d>
<d>0.03</d>
<d>0.08</d>
<d>0.05</d>
<d>0.03</d>
<d>0.03</d>
<d>0.00</d>
<d>0.05</d>
<d>0.00</d>
<d>0.05</d>
<d>0.05</d>
</Subcolumn>
<Subcolumn>
<d>0.44</d>
<d>0.21</d>
<d>0.13</d>
<d>0.12</d>
<d>0.19</d>
<d>0.17</d>
<d>0.13</d>
<d>0.11</d>
<d>0.08</d>
<d>0.11</d>
<d>0.08</d>
<d>0.08</d>
<d>0.11</d>
<d>0.13</d>
<d>0.17</d>
<d>0.11</d>
<d>0.16</d>
<d>0.32</d>
<d>0.39</d>
<d>0.47</d>
<d>0.26</d>
<d>0.11</d>
<d>0.11</d>
<d>0.17</d>
<d>0.08</d>
<d>0.12</d>
<d>0.11</d>
<d>0.08</d>
<d>0.08</d>
<d>0.00</d>
<d>0.11</d>
<d>0.00</d>
<d>0.11</d>
<d>0.11</d>
</Subcolumn>
</YColumn>
</Table>
<Table ID="Table4" XFormat="numbers" YFormat="SD" TableType="XY" EVFormat="AsteriskAfterNumber">
<Title>8WkRelapse</Title>
<XColumn Width="184" Decimals="0" Subcolumns="1">
<Title>Weeks</Title>
<Subcolumn>
<d>0.</d>
<d>1.</d>
<d>2.</d>
<d>3.</d>
<d>4.</d>
<d>5.</d>
<d>6.</d>
<d>7.</d>
<d>9.</d>
<d>10.</d>
<d>11.</d>
<d>12.</d>
<d>13.</d>
<d>14.</d>
<d>15.</d>
<d>16.</d>
<d>17.</d>
<d>18.</d>
<d>19.</d>
<d>20.</d>
<d>21.</d>
<d>22.</d>
<d>23.</d>
<d>24.</d>
<d>25.</d>
<d>26.</d>
<d>27.</d>
<d>28.</d>
<d>29.</d>
<d>30.</d>
<d>31.</d>
<d>32.</d>
</Subcolumn>
</XColumn>
<YColumn Width="148" Decimals="2" Subcolumns="2">
<Title>RSTR</Title>
<Subcolumn>
<d>0.08</d>
<d>0.14</d>
<d>0.08</d>
<d>0.05</d>
<d>0.05</d>
<d>0.02</d>
<d>0.05</d>
<d>0.04</d>
<d>0.05</d>
<d>0.05</d>
<d>0.07</d>
<d>0.05</d>
<d>0.04</d>
<d>0.02</d>
<d>0.01</d>
<d>0.04</d>
<d>0.04</d>
<d>0.04</d>
<d>0.04</d>
<d>0.07</d>
<d>0.08</d>
<d>0.05</d>
<d>0.02</d>
<d>0.05</d>
<d>0.07</d>
<d>0.10</d>
<d>0.10</d>
<d>0.11</d>
<d>0.11</d>
<d>0.07</d>
<d>0.08</d>
<d>0.11</d>
</Subcolumn>
<Subcolumn>
<d>0.12</d>
<d>0.14</d>
<d>0.11</d>
<d>0.10</d>
<d>0.10</d>
<d>0.07</d>
<d>0.10</d>
<d>0.09</d>
<d>0.10</d>
<d>0.10</d>
<d>0.12</d>
<d>0.12</d>
<d>0.09</d>
<d>0.07</d>
<d>0.04</d>
<d>0.09</d>
<d>0.09</d>
<d>0.10</d>
<d>0.09</d>
<d>0.14</d>
<d>0.15</d>
<d>0.11</d>
<d>0.07</d>
<d>0.11</d>
<d>0.14</d>
<d>0.18</d>
<d>0.18</d>
<d>0.20</d>
<d>0.19</d>
<d>0.15</d>
<d>0.21</d>
<d>0.21</d>
</Subcolumn>
</YColumn>
<YColumn Width="148" Decimals="2" Subcolumns="2">
<Title>RCLR</Title>
<Subcolumn>
<d>0.33</d>
<d>0.24</d>
<d>0.19</d>
<d>0.18</d>
<d>0.16</d>
<d>0.13</d>
<d>0.11</d>
<d>0.12</d>
<d>0.10</d>
<d>0.09</d>
<d>0.13</d>
<d>0.10</d>
<d>0.09</d>
<d>0.08</d>
<d>0.11</d>
<d>0.14</d>
<d>0.33</d>
<d>0.28</d>
<d>0.41</d>
<d>0.17</d>
<d>0.22</d>
<d>0.25</d>
<d>0.14</d>
<d>0.17</d>
<d>0.22</d>
<d>0.27</d>
<d>0.09</d>
<d>0.11</d>
<d>0.18</d>
<d>0.14</d>
<d>0.09</d>
<d>0.13</d>
</Subcolumn>
<Subcolumn>
<d>0.47</d>
<d>0.40</d>
<d>0.38</d>
<d>0.21</d>
<d>0.20</d>
<d>0.17</d>
<d>0.13</d>
<d>0.15</d>
<d>0.14</d>
<d>0.14</d>
<d>0.22</d>
<d>0.14</d>
<d>0.16</d>
<d>0.14</d>
<d>0.16</d>
<d>0.32</d>
<d>0.57</d>
<d>0.54</d>
<d>0.66</d>
<d>0.25</d>
<d>0.38</d>
<d>0.55</d>
<d>0.38</d>
<d>0.44</d>
<d>0.43</d>
<d>0.48</d>
<d>0.16</d>
<d>0.13</d>
<d>0.18</d>
<d>0.16</d>
<d>0.12</d>
<d>0.19</d>
</Subcolumn>
</YColumn>
<YColumn Width="148" Decimals="2" Subcolumns="2">
<Title>RCFZ</Title>
<Subcolumn>
<d>0.42</d>
</Subcolumn>
<Subcolumn>
<d>0.13</d>
</Subcolumn>
</YColumn>
</Table>
<Table ID="Table5" XFormat="none" TableType="OneWay" EVFormat="AsteriskAfterNumber">
<Title>CFU</Title>
<YColumn Width="74" Decimals="2" Subcolumns="1">
<Title>Day -49</Title>
<Subcolumn>
<d>1.89</d>
<d>1.97</d>
<d>1.74</d>
<d>2.11</d>
<d>1.53</d>
</Subcolumn>
</YColumn>
<YColumn Width="74" Decimals="2" Subcolumns="1">
<Title>Day 0</Title>
<Subcolumn>
<d>4.53</d>
<d>4.52</d>
<d>4.57</d>
<d>4.75</d>
<d>4.66</d>
</Subcolumn>
</YColumn>
<YColumn Width="74" Decimals="2" Subcolumns="1">
<Title>Wk2</Title>
<Subcolumn>
<d>5.42</d>
<d>5.32</d>
</Subcolumn>
</YColumn>
<YColumn Width="74" Decimals="2" Subcolumns="1">
<Title>Wk2 RSTR</Title>
<Subcolumn>
<d>3.46</d>
<d>3.69</d>
<d>3.62</d>
<d>3.17</d>
<d>3.02</d>
</Subcolumn>
</YColumn>
<YColumn Width="74" Decimals="2" Subcolumns="1">
<Title>Wk2 RCLR</Title>
<Subcolumn>
<d>3.91</d>
<d>5.01</d>
<d>4.00</d>
<d>3.82</d>
<d>4.48</d>
</Subcolumn>
</YColumn>
<YColumn Width="74" Decimals="2" Subcolumns="1">
<Title>Wk2 RCFZ</Title>
<Subcolumn>
<d>4.06</d>
<d>4.66</d>
<d>3.77</d>
<d>4.83</d>
<d>3.82</d>
</Subcolumn>
</YColumn>
<YColumn Width="74" Decimals="2" Subcolumns="1">
<Title>Wk2 CFZ</Title>
<Subcolumn>
<d>4.59</d>
<d>3.74</d>
<d>5.12</d>
<d>4.94</d>
<d>5.19</d>
</Subcolumn>
</YColumn>
<YColumn Width="74" Decimals="2" Subcolumns="1">
<Title>Wk4 RSTR</Title>
<Subcolumn>
<d>0.00</d>
<d>0.00</d>
<d>1.44</d>
<d>0.00</d>
<d>1.74</d>
</Subcolumn>
</YColumn>
<YColumn Width="74" Decimals="2" Subcolumns="1">
<Title>Wk4 RCLR</Title>
<Subcolumn>
<d>0.74</d>
<d>0.74</d>
<d>0.00</d>
<d>2.06</d>
<d>1.94</d>
</Subcolumn>
</YColumn>
<YColumn Width="74" Decimals="2" Subcolumns="1">
<Title>Wk4 RCFZ</Title>
<Subcolumn>
<d>3.38</d>
<d>2.92</d>
<d>0.00</d>
<d>1.04</d>
<d>1.52</d>
</Subcolumn>
</YColumn>
<YColumn Width="74" Decimals="0" Subcolumns="1">
<Title>Wk6 RSTR</Title>
<Subcolumn>
<d>0.</d>
<d>0.</d>
<d>0.</d>
<d>0.</d>
<d>0.</d>
</Subcolumn>
</YColumn>
<YColumn Width="74" Decimals="0" Subcolumns="1">
<Title>Wk6 RCLR</Title>
<Subcolumn>
<d>0.</d>
<d>0.</d>
<d>0.</d>
<d>0.</d>
<d>0.</d>
</Subcolumn>
</YColumn>
<YColumn Width="74" Decimals="0" Subcolumns="1">
<Title>Wk6 RCFZ</Title>
<Subcolumn>
<d>0.</d>
<d>0.</d>
<d>0.</d>
<d>0.</d>
<d>0.</d>
</Subcolumn>
</YColumn>
<YColumn Width="74" Decimals="0" Subcolumns="1">
<Title>Wk8 RSTR</Title>
<Subcolumn>
<d>0.</d>
<d>0.</d>
<d>0.</d>
<d>0.</d>
<d>0.</d>
</Subcolumn>
</YColumn>
<YColumn Width="74" Decimals="0" Subcolumns="1">
<Title>Wk8 RCLR</Title>
<Subcolumn>
<d>0.</d>
<d>0.</d>
<d>0.</d>
<d>0.</d>
<d>0.</d>
</Subcolumn>
</YColumn>
<YColumn Width="74" Decimals="0" Subcolumns="1">
<Title>Wk8 RCFZ</Title>
<Subcolumn>
<d>0.</d>
<d>0.</d>
<d>0.</d>
<d>0.</d>
<d>0.</d>
</Subcolumn>
</YColumn>
</Table>
<Table ID="Table6" XFormat="none" TableType="OneWay" EVFormat="AsteriskAfterNumber">
<Title>RCLR 6wks</Title>
<YColumn Width="74" Decimals="2" Subcolumns="1">
<Title>8</Title>
<Subcolumn>
<d>0.25</d>
<d>0.00</d>
<d>0.00</d>
<d>0.00</d>
<d>0.00</d>
<d>0.00</d>
<d>0.25</d>
<d>0.25</d>
<d>0.00</d>
<d>0.25</d>
<d>0.00</d>
<d>0.00</d>
<d>0.25</d>
<d>0.00</d>
<d>0.00</d>
<d>0.00</d>
<d>0.00</d>
<d>0.00</d>
<d>0.00</d>
<d>0.00</d>
</Subcolumn>
</YColumn>
<YColumn Width="74" Decimals="2" Subcolumns="1">
<Title>9</Title>
<Subcolumn>
<d>0.25</d>
<d>0.25</d>
<d>0.25</d>
<d>0.25</d>
<d>0.00</d>
<d>0.00</d>
<d>0.00</d>
<d>0.25</d>
<d>0.00</d>
<d>0.25</d>
<d>0.00</d>
<d>0.00</d>
<d>0.25</d>
<d>0.25</d>
<d>0.00</d>
<d>0.25</d>
<d>0.00</d>
<d>0.00</d>
<d>0.25</d>
<d>0.25</d>
</Subcolumn>
</YColumn>
<YColumn Width="74" Decimals="2" Subcolumns="1">
<Title>11</Title>
<Subcolumn>
<d>0.50</d>
<d>0.25</d>
<d>0.25</d>
<d>0.25</d>
<d>0.00</d>
<d>0.25</d>
<d>0.25</d>
<d>0.25</d>
<d>0.00</d>
<d>0.00</d>
<d>0.25</d>
<d>0.00</d>
<d>1.00</d>
<d>1.00</d>
<d>0.75</d>
<d>0.25</d>
<d>0.00</d>
<d>0.00</d>
<d>0.00</d>
<d>0.00</d>
</Subcolumn>
</YColumn>
<YColumn Width="74" Decimals="2" Subcolumns="1">
<Title>12</Title>
<Subcolumn>
<d>0.50</d>
<d>1.00</d>
<d>0.25</d>
<d>0.50</d>
<d>0.00</d>
<d>0.50</d>
<d>1.00</d>
<d>0.50</d>
<d>0.25</d>
<d>0.00</d>
<d>0.25</d>
<d>0.00</d>
<d>1.00</d>
<d>2.00</d>
<d>0.25</d>
<d>0.50</d>
<d>1.00</d>
<d>0.00</d>
<d>0.25</d>
<d>0.25</d>
</Subcolumn>
</YColumn>
<YColumn Width="74" Decimals="2" Subcolumns="1">
<Title>13</Title>
<Subcolumn>
<d>0.25</d>
<d>0.25</d>
<d>0.25</d>
<d>1.00</d>
<d>0.25</d>
<d>0.50</d>
<d>0.50</d>
<d>0.50</d>
<d>0.75</d>
<d>0.75</d>
<d>1.75</d>
<d>2.00</d>
<d>1.00</d>
<d>1.25</d>
<d>2.50</d>
<d>1.50</d>
<d>0.25</d>
<d>0.50</d>
<d>0.00</d>
<d>0.50</d>
</Subcolumn>
</YColumn>
<YColumn Width="74" Decimals="2" Subcolumns="1">
<Title>14</Title>
<Subcolumn>
<d>0.00</d>
<d>0.75</d>
<d>0.50</d>
<d>0.25</d>
<d>0.00</d>
<d>0.25</d>
<d>0.25</d>
<d>0.25</d>
<d>0.75</d>
<d>0.00</d>
<d></d>
<d></d>
<d>1.00</d>
<d>2.00</d>
<d></d>
<d></d>
<d>0.00</d>
<d>0.25</d>
<d>0.00</d>
<d>1.00</d>
</Subcolumn>
</YColumn>
<YColumn Width="74" Decimals="2" Subcolumns="1">
<Title>15</Title>
<Subcolumn>
<d>0.25</d>
<d>1.00</d>
<d>0.00</d>
<d>0.25</d>
<d>0.25</d>
<d>0.50</d>
<d>0.50</d>
<d>0.25</d>
<d>1.25</d>
<d>0.00</d>
<d></d>
<d></d>
<d></d>
<d></d>
<d></d>
<d></d>
<d>0.00</d>
<d>0.25</d>
<d>0.00</d>
<d>1.00</d>
</Subcolumn>
</YColumn>
<YColumn Width="74" Decimals="2" Subcolumns="1">
<Title>16</Title>
<Subcolumn>
<d>0.25</d>
<d>0.25</d>
<d>1.50</d>
<d>0.00</d>
<d>0.00</d>
<d>0.25</d>
<d>0.25</d>
<d>0.00</d>
<d>0.25</d>
<d>0.75</d>
<d></d>
<d></d>
<d></d>
<d></d>
<d></d>
<d></d>
<d>0.00</d>
<d>0.00</d>
<d>0.00</d>
<d>2.50</d>
</Subcolumn>
</YColumn>
<YColumn Width="74" Decimals="2" Subcolumns="1">
<Title>17</Title>
<Subcolumn>
<d>0.25</d>
<d>0.25</d>
<d>0.25</d>
<d>0.25</d>
<d>0.25</d>
<d>0.25</d>
<d>0.00</d>
<d>0.25</d>
<d>0.00</d>
<d>0.00</d>
</Subcolumn>
</YColumn>
<YColumn Width="74" Decimals="2" Subcolumns="1">
<Title>18</Title>
<Subcolumn>
<d>0.25</d>
<d>0.00</d>
<d>0.00</d>
<d>0.00</d>
<d>0.00</d>
<d>0.00</d>
<d>0.00</d>
<d>0.25</d>
<d>0.00</d>
<d>0.25</d>
</Subcolumn>
</YColumn>
<YColumn Width="74" Decimals="2" Subcolumns="1">
<Title>19</Title>
<Subcolumn>
<d>0.00</d>
<d>0.50</d>
<d>0.25</d>
<d>0.25</d>
<d>0.00</d>
<d>0.50</d>
<d>0.00</d>
<d>0.00</d>
<d>0.00</d>
<d>0.25</d>
</Subcolumn>
</YColumn>
<YColumn Width="74" Decimals="2" Subcolumns="1">
<Title>20</Title>
<Subcolumn>
<d>0.00</d>
<d>0.00</d>
<d>0.00</d>
<d>0.50</d>
<d>0.25</d>
<d>0.50</d>
<d>0.00</d>
<d>0.25</d>
<d>0.00</d>
<d>0.25</d>
</Subcolumn>
</YColumn>
<YColumn Width="74" Decimals="2" Subcolumns="1">
<Title>21</Title>
<Subcolumn>
<d>0.00</d>
<d>0.00</d>
<d>0.25</d>
<d>0.25</d>
<d>0.50</d>
<d>0.50</d>
<d>0.25</d>
<d>0.50</d>
<d>0.50</d>
<d>0.50</d>
</Subcolumn>
</YColumn>
<YColumn Width="74" Decimals="2" Subcolumns="1">
<Title>22</Title>
<Subcolumn>
<d>0.25</d>
<d>0.50</d>
<d></d>
<d></d>
<d>0.50</d>
<d>0.75</d>
<d>0.25</d>
<d>0.50</d>
<d>0.00</d>
<d>0.00</d>
</Subcolumn>
</YColumn>
<YColumn Width="74" Decimals="2" Subcolumns="1">
<Title>23</Title>
<Subcolumn>
<d>0.50</d>
<d>0.50</d>
<d></d>
<d></d>
<d>0.75</d>
<d>0.50</d>
<d>0.00</d>
<d>0.00</d>
<d>0.00</d>
<d>0.75</d>
</Subcolumn>
</YColumn>
<YColumn Width="74" Decimals="2" Subcolumns="1">
<Title>24</Title>
<Subcolumn>
<d>0.75</d>
<d>0.50</d>
<d></d>
<d></d>
<d>0.25</d>
<d>0.25</d>
<d>0.00</d>
<d>1.00</d>
<d>0.25</d>
<d>0.25</d>
</Subcolumn>
</YColumn>
<YColumn Width="74" Decimals="2" Subcolumns="1">
<Title>25</Title>
<Subcolumn>
<d>1.00</d>
<d>0.25</d>
<d></d>
<d></d>
<d>0.00</d>
<d>1.00</d>
<d>0.50</d>
<d>0.75</d>
</Subcolumn>
</YColumn>
<YColumn Width="74" Decimals="2" Subcolumns="1">
<Title>26</Title>
<Subcolumn>
<d>0.25</d>
<d>1.00</d>
<d></d>
<d></d>
<d>0.50</d>
<d>0.50</d>
<d>1.00</d>
<d>0.25</d>
</Subcolumn>
</YColumn>
<YColumn Width="74" Decimals="2" Subcolumns="1">
<Title>27</Title>
<Subcolumn>
<d>0.25</d>
<d>1.25</d>
<d></d>
<d></d>
<d>1.50</d>
<d>0.75</d>
<d>0.50</d>
<d>0.50</d>
</Subcolumn>
</YColumn>
<YColumn Width="74" Decimals="2" Subcolumns="1">
<Title>28</Title>
<Subcolumn>
<d>2.50</d>
<d>0.50</d>
<d></d>
<d></d>
<d>1.00</d>
<d>2.50</d>
<d>1.00</d>
<d>0.25</d>
</Subcolumn>
</YColumn>
<YColumn Width="74" Decimals="2" Subcolumns="1">
<Title>29</Title>
<Subcolumn>
<d></d>
<d></d>
<d></d>
<d></d>
<d></d>
<d></d>
<d>0.25</d>
<d>0.00</d>
</Subcolumn>
</YColumn>
<YColumn Width="74" Decimals="2" Subcolumns="1">
<Title>30</Title>
<Subcolumn>
<d></d>
<d></d>
<d></d>
<d></d>
<d></d>
<d></d>
<d>0.75</d>
<d>0.75</d>
</Subcolumn>
</YColumn>
<YColumn Width="74" Decimals="2" Subcolumns="1">
<Title>31</Title>
<Subcolumn>
<d></d>
<d></d>
<d></d>
<d></d>
<d></d>
<d></d>
<d>0.75</d>
<d>0.50</d>
</Subcolumn>
</YColumn>
<YColumn Width="74" Decimals="1" Subcolumns="1">
<Title>32</Title>
<Subcolumn>
<d></d>
<d></d>
<d></d>
<d></d>
<d></d>
<d></d>
<d>0.5</d>
<d>0.0</d>
</Subcolumn>
</YColumn>
<YColumn Width="74" Decimals="2" Subcolumns="1">
<Title>33</Title>
<Subcolumn>
<d></d>
<d></d>
<d></d>
<d></d>
<d></d>
<d></d>
<d>0.50</d>
<d>0.25</d>
</Subcolumn>
</YColumn>
<YColumn Width="74" Decimals="1" Subcolumns="1">
<Title>34</Title>
<Subcolumn>
<d></d>
<d></d>
<d></d>
<d></d>
<d></d>
<d></d>
<d>0.5</d>
<d>0.5</d>
</Subcolumn>
</YColumn>
</Table>
<Table ID="Table7" XFormat="numbers" YFormat="SD" TableType="XY" EVFormat="AsteriskAfterNumber">
<Title>CFZ levels</Title>
<XColumn Width="70" Decimals="1" Subcolumns="1">
<Title>Week</Title>
<Subcolumn>
<d>1.6</d>
<d>2.0</d>
<d>4.0</d>
<d>6.0</d>
<d>8.0</d>
</Subcolumn>
</XColumn>
<YColumn Width="148" Decimals="2" Subcolumns="2">
<Title>Control</Title>
<Subcolumn>
<d>13.10</d>
</Subcolumn>
<Subcolumn>
<d>0.79</d>
</Subcolumn>
</YColumn>
<YColumn Width="148" Decimals="2" Subcolumns="2">
<Title>RIF-STR</Title>
<Subcolumn>
<d></d>
<d>17.10</d>
<d>14.50</d>
<d>23.30</d>
<d>18.10</d>
</Subcolumn>
<Subcolumn>
<d></d>
<d>1.85</d>
<d>0.33</d>
<d>8.24</d>
<d>4.36</d>
</Subcolumn>
</YColumn>
<YColumn Width="148" Decimals="2" Subcolumns="2">
<Title>RIF-CFZ</Title>
<Subcolumn>
<d></d>
<d>14093.30</d>
<d>97791.70</d>
<d>57750.00</d>
<d>52166.70</d>
</Subcolumn>
<Subcolumn>
<d></d>
<d>5713.43</d>
<d>25065.02</d>
<d>15805.46</d>
<d>15516.79</d>
</Subcolumn>
</YColumn>
<YColumn Width="148" Decimals="2" Subcolumns="2">
<Title>CFZ</Title>
<Subcolumn>
<d>6379.40</d>
</Subcolumn>
<Subcolumn>
<d>4239.92</d>
</Subcolumn>
</YColumn>
</Table>
<Table ID="Table8" XFormat="numbers" YFormat="SD" TableType="XY" EVFormat="AsteriskAfterNumber">
<Title>CFZ levels ng/100mg</Title>
<XColumn Width="70" Decimals="1" Subcolumns="1">
<Title>Week</Title>
<Subcolumn>
<d>1.6</d>
<d>2.0</d>
<d>4.0</d>
<d>6.0</d>
<d>8.0</d>
</Subcolumn>
</XColumn>
<YColumn Width="148" Decimals="2" Subcolumns="2">
<Title>Control</Title>
<Subcolumn>
<d>13.30</d>
</Subcolumn>
<Subcolumn>
<d>3.84</d>
</Subcolumn>
</YColumn>
<YColumn Width="148" Decimals="2" Subcolumns="2">
<Title>RIF-STR</Title>
<Subcolumn>
<d></d>
<d>35.57</d>
<d>27.44</d>
<d>52.91</d>
<d>42.97</d>
</Subcolumn>
<Subcolumn>
<d></d>
<d>11.14</d>
<d>3.11</d>
<d>12.61</d>
<d>14.55</d>
</Subcolumn>
</YColumn>
<YColumn Width="148" Decimals="2" Subcolumns="2">
<Title>RIF-CFZ</Title>
<Subcolumn>
<d></d>
<d>18761.38</d>
<d>108051.40</d>
<d>64166.67</d>
<d>82243.06</d>
</Subcolumn>
<Subcolumn>
<d></d>
<d>3658.31</d>
<d>4809.80</d>
<d>17561.62</d>
<d>17297.64</d>
</Subcolumn>
</YColumn>
<YColumn Width="148" Decimals="2" Subcolumns="2">
<Title>CFZ</Title>
<Subcolumn>
<d>12281.04</d>
</Subcolumn>
<Subcolumn>
<d>11243.80</d>
</Subcolumn>
</YColumn>
</Table>
<Table ID="Table9" XFormat="numbers" YFormat="SD" TableType="XY" EVFormat="AsteriskAfterNumber">
<Title>CFZ levels ug/fp</Title>
<XColumn Width="184" Decimals="1" Subcolumns="1">
<Title>Week</Title>
<Subcolumn>
<d>1.6</d>
<d>2.0</d>
<d>4.0</d>
<d>6.0</d>
<d>8.0</d>
</Subcolumn>
</XColumn>
<YColumn Width="148" Decimals="2" Subcolumns="2">
<Title>Control</Title>
<Subcolumn>
<d>0.01</d>
</Subcolumn>
<Subcolumn>
<d>0.00</d>
</Subcolumn>
</YColumn>
<YColumn Width="148" Decimals="2" Subcolumns="2">
<Title>RIF-STR</Title>
<Subcolumn>
<d></d>
<d>0.02</d>
<d>0.01</d>
<d>0.02</d>
<d>0.02</d>
</Subcolumn>
<Subcolumn>
<d></d>
<d>0.00</d>
<d>0.00</d>
<d>0.00</d>
<d>0.00</d>
</Subcolumn>
</YColumn>
<YColumn Width="148" Decimals="2" Subcolumns="2">
<Title>RIF-CFZ</Title>
<Subcolumn>
<d></d>
<d>14.88</d>
<d>93.85</d>
<d>55.20</d>
<d>56.10</d>
</Subcolumn>
<Subcolumn>
<d></d>
<d>5.30</d>
<d>23.14</d>
<d>14.26</d>
<d>11.32</d>
</Subcolumn>
</YColumn>
<YColumn Width="148" Decimals="2" Subcolumns="2">
<Title>CFZ</Title>
<Subcolumn>
<d>6.97</d>
</Subcolumn>
<Subcolumn>
<d>4.12</d>
</Subcolumn>
</YColumn>
</Table>
<Table ID="Table10" XFormat="numbers" YFormat="SD" TableType="XY" EVFormat="AsteriskAfterNumber">
<Title>Copy of 6WkRelapse</Title>
<XColumn Width="70" Decimals="0" Subcolumns="1">
<Title>Weeks</Title>
<Subcolumn>
<d>0.</d>
<d>1.</d>
<d>2.</d>
<d>3.</d>
<d>4.</d>
<d>5.</d>
<d>6.</d>
<d>7.</d>
<d>8.</d>
<d>9.</d>
<d>11.</d>
<d>12.</d>
<d>13.</d>
<d>14.</d>
<d>15.</d>
<d>16.</d>
<d>17.</d>
<d>18.</d>
<d>19.</d>
<d>20.</d>
<d>21.</d>
<d>22.</d>
<d>23.</d>
<d>24.</d>
<d>25.</d>
<d>26.</d>
<d>27.</d>
<d>28.</d>
<d>29.</d>
<d>30.</d>
<d>31.</d>
<d>32.</d>
<d>33.</d>
<d>34.</d>
</Subcolumn>
</XColumn>
<YColumn Width="148" Decimals="2" Subcolumns="2">
<Title>RSTR</Title>
<Subcolumn>
<d>0.16</d>
<d>0.18</d>
<d>0.06</d>
<d>0.08</d>
<d>0.05</d>
<d>0.10</d>
<d>0.06</d>
<d>0.03</d>
<d>0.05</d>
<d>0.04</d>
<d>0.00</d>
<d>0.01</d>
<d>0.03</d>
<d>0.01</d>
<d>0.01</d>
<d>0.00</d>
<d>0.01</d>
<d>0.00</d>
<d>0.00</d>
<d>0.00</d>
<d>0.04</d>
<d>0.01</d>
<d>0.01</d>
<d>0.03</d>
<d>0.04</d>
<d>0.03</d>
<d>0.06</d>
<d>0.10</d>
<d>0.06</d>
<d>0.05</d>
<d>0.06</d>
<d>0.07</d>
<d>0.08</d>
<d>0.09</d>
</Subcolumn>
<Subcolumn>
<d>0.20</d>
<d>0.23</d>
<d>0.11</d>
<d>0.14</d>
<d>0.13</d>
<d>0.15</d>
<d>0.11</d>
<d>0.08</d>
<d>0.10</d>
<d>0.09</d>
<d>0.00</d>
<d>0.06</d>
<d>0.11</d>
<d>0.06</d>
<d>0.06</d>
<d>0.00</d>
<d>0.06</d>
<d>0.00</d>
<d>0.00</d>
<d>0.00</d>
<d>0.09</d>
<d>0.06</d>
<d>0.06</d>
<d>0.08</d>
<d>0.09</d>
<d>0.08</d>
<d>0.16</d>
<d>0.17</d>
<d>0.14</d>
<d>0.13</d>
<d>0.16</d>
<d>0.15</d>
<d>0.16</d>
<d>0.20</d>
</Subcolumn>
</YColumn>
<YColumn Width="148" Decimals="2" Subcolumns="2">
<Title>RCLR</Title>
<Subcolumn>
<d>0.38</d>
<d>0.36</d>
<d>0.23</d>
<d>0.30</d>
<d>0.18</d>
<d>0.18</d>
<d>0.15</d>
<d>0.08</d>
<d>0.06</d>
<d>0.14</d>
<d>0.26</d>
<d>0.50</d>
<d>0.81</d>
<d>0.75</d>
<d>0.81</d>
<d>0.84</d>
<d>0.83</d>
<d>0.78</d>
<d>0.83</d>
<d>0.83</d>
<d>0.90</d>
<d>0.90</d>
<d>0.91</d>
<d>0.93</d>
<d>0.96</d>
<d>0.96</d>
<d>1.03</d>
<d>1.18</d>
<d>1.13</d>
<d>1.19</d>
<d>1.18</d>
<d>1.14</d>
<d>1.15</d>
<d>1.16</d>
</Subcolumn>
<Subcolumn>
<d>0.21</d>
<d>0.22</d>
<d>0.20</d>
<d>0.17</d>
<d>0.24</d>
<d>0.18</d>
<d>0.17</d>
<d>0.12</d>
<d>0.11</d>
<d>0.13</d>
<d>0.32</d>
<d>0.49</d>
<d>0.67</d>
<d>0.79</d>
<d>0.79</d>
<d>0.92</d>
<d>0.91</d>
<d>0.95</d>
<d>0.92</d>
<d>0.92</d>
<d>0.87</d>
<d>0.87</d>
<d>0.87</d>
<d>0.86</d>
<d>0.85</d>
<d>0.84</d>
<d>0.83</d>
<d>0.93</d>
<d>0.97</d>
<d>0.92</d>
<d>0.93</d>
<d>0.96</d>
<d>0.94</d>
<d>0.93</d>
</Subcolumn>
</YColumn>
<YColumn Width="148" Decimals="2" Subcolumns="2">
<Title>RCFZ</Title>
<Subcolumn>
<d>0.65</d>
<d>0.38</d>
<d>0.35</d>
<d>0.33</d>
<d>0.21</d>
<d>0.15</d>
<d>0.15</d>
<d>0.05</d>
<d>0.03</d>
<d>0.05</d>
<d>0.03</d>
<d>0.03</d>
<d>0.05</d>
<d>0.10</d>
<d>0.08</d>
<d>0.05</d>
<d>0.05</d>
<d>0.10</d>
<d>0.14</d>
<d>0.16</d>
<d>0.18</d>
<d>0.05</d>
<d>0.05</d>
<d>0.08</d>
<d>0.03</d>
<d>0.08</d>
<d>0.05</d>
<d>0.03</d>
<d>0.03</d>
<d>0.00</d>
<d>0.05</d>
<d>0.00</d>
<d>0.05</d>
<d>0.05</d>
</Subcolumn>
<Subcolumn>
<d>0.44</d>
<d>0.21</d>
<d>0.13</d>
<d>0.12</d>
<d>0.19</d>
<d>0.17</d>
<d>0.13</d>
<d>0.11</d>
<d>0.08</d>
<d>0.11</d>
<d>0.08</d>
<d>0.08</d>
<d>0.11</d>
<d>0.13</d>
<d>0.17</d>
<d>0.11</d>
<d>0.16</d>
<d>0.32</d>
<d>0.39</d>
<d>0.47</d>
<d>0.26</d>
<d>0.11</d>
<d>0.11</d>
<d>0.17</d>
<d>0.08</d>
<d>0.12</d>
<d>0.11</d>
<d>0.08</d>
<d>0.08</d>
<d>0.00</d>
<d>0.11</d>
<d>0.00</d>
<d>0.11</d>
<d>0.11</d>
</Subcolumn>
</YColumn>
</Table>
<Table ID="Table11" XFormat="numbers" TableType="Survival" EVFormat="AsteriskAfterNumber">
<Title>K-M 6wk Rx</Title>
<XColumn Width="70" Decimals="0" Subcolumns="1">
<Title>Week</Title>
<Subcolumn>
<d>0.</d>
<d>0.</d>
<d>0.</d>
<d>0.</d>
<d>0.</d>
<d>0.</d>
<d>0.</d>
<d>0.</d>
<d>0.</d>
<d>0.</d>
<d>0.</d>
<d>0.</d>
<d>0.</d>
<d>0.</d>
<d>0.</d>
<d>0.</d>
<d>0.</d>
<d>0.</d>
<d>0.</d>
<d>0.</d>
<d>1.</d>
<d>2.</d>
<d>3.</d>
<d>4.</d>
<d>5.</d>
<d>6.</d>
<d>7.</d>
<d>8.</d>
<d>9.</d>
<d>10.</d>
<d>10.</d>
<d>11.</d>
<d>11.</d>
<d>11.</d>
<d>12.</d>
<d>12.</d>
<d>13.</d>
<d>14.</d>
<d>14.</d>
<d>15.</d>
<d>16.</d>
<d>17.</d>
<d>18.</d>
<d>19.</d>
<d>20.</d>
<d>21.</d>
<d>22.</d>
<d>23.</d>
<d>24.</d>
<d>25.</d>
<d>26.</d>
<d>26.</d>
<d>26.</d>
<d>26.</d>
<d>26.</d>
<d>26.</d>
<d>26.</d>
<d>26.</d>
<d>26.</d>
<d>26.</d>
<d>26.</d>
<d>26.</d>
<d>26.</d>
<d>26.</d>
<d>26.</d>
<d>26.</d>
<d>26.</d>
<d>26.</d>
<d>26.</d>
<d>26.</d>
</Subcolumn>
</XColumn>
<YColumn Width="74" Decimals="0" Subcolumns="1">
<Title>RSTR</Title>
<Subcolumn>
<d>0</d>
<d>0</d>
<d>0</d>
<d>0</d>
<d>0</d>
<d>0</d>
<d>0</d>
<d>0</d>
<d>0</d>
<d>0</d>
<d>0</d>
<d>0</d>
<d>0</d>
<d>0</d>
<d>0</d>
<d>0</d>
<d>0</d>
<d>0</d>
<d>0</d>
<d>0</d>
<d></d>
<d></d>
<d></d>
<d></d>
<d></d>
<d></d>
<d></d>
<d></d>
<d></d>
<d></d>
<d></d>
<d></d>
<d></d>
<d></d>
<d></d>
<d></d>
<d></d>
<d></d>
<d></d>
<d></d>
<d></d>
<d></d>
<d></d>
<d></d>
<d></d>
<d></d>
<d></d>
<d></d>
<d></d>
<d></d>
<d>0</d>
<d>0</d>
<d>0</d>
<d>0</d>
<d>0</d>
<d>0</d>
<d>0</d>
<d>0</d>
<d>0</d>
<d>0</d>
<d>0</d>
<d>0</d>
<d>0</d>
<d>0</d>
<d>0</d>
<d>0</d>
<d>0</d>
<d>0</d>
<d>0</d>
<d>0</d>
</Subcolumn>
</YColumn>
<YColumn Width="74" Decimals="0" Subcolumns="1">
<Title>RCLR</Title>
<Subcolumn>
<d>0</d>
<d>0</d>
<d>0</d>
<d>0</d>
<d>0</d>
<d>0</d>
<d>0</d>
<d>0</d>
<d>0</d>
<d>0</d>
<d>0</d>
<d>0</d>
<d>0</d>
<d>0</d>
<d>0</d>
<d>0</d>
<d>0</d>
<d>0</d>
<d>0</d>
<d>0</d>
<d></d>
<d></d>
<d></d>
<d></d>
<d></d>
<d></d>
<d></d>
<d></d>
<d></d>
<d>1</d>
<d>1</d>
<d>1</d>
<d>1</d>
<d>1</d>
<d>1</d>
<d>1</d>
<d></d>
<d>1</d>
<d>1</d>
<d></d>
<d></d>
<d></d>
<d></d>
<d></d>
<d></d>
<d></d>
<d></d>
<d>1</d>
<d>1</d>
<d>1</d>
<d>1</d>
<d>1</d>
<d>0</d>
<d>0</d>
<d>0</d>
<d>0</d>
<d>0</d>
<d>0</d>
</Subcolumn>
</YColumn>
<YColumn Width="74" Decimals="0" Subcolumns="1">
<Title>RCFZ</Title>
<Subcolumn>
<d>0</d>
<d>0</d>
<d>0</d>
<d>0</d>
<d>0</d>
<d>0</d>
<d>0</d>
<d>0</d>
<d>0</d>
<d>0</d>
<d></d>
<d></d>
<d></d>
<d></d>
<d></d>
<d></d>
<d></d>
<d></d>
<d></d>
<d></d>
<d></d>
<d></d>
<d></d>
<d></d>
<d></d>
<d></d>
<d></d>
<d></d>
<d></d>
<d></d>
<d></d>
<d></d>
<d></d>
<d></d>
<d></d>
<d></d>
<d></d>
<d></d>
<d></d>
<d></d>
<d></d>
<d></d>
<d>1</d>
<d></d>
<d></d>
<d></d>
<d></d>
<d></d>
<d></d>
<d></d>
<d>0</d>
<d>0</d>
<d>0</d>
<d>0</d>
<d>0</d>
<d>0</d>
<d>0</d>
<d>0</d>
<d>0</d>
</Subcolumn>
</YColumn>
</Table>
<Table ID="Table16" XFormat="numbers" TableType="Survival" EVFormat="AsteriskAfterNumber">
<Title>K-M 8wk Rx</Title>
<XColumn Width="70" Decimals="0" Subcolumns="1">
<Title>Week</Title>
<Subcolumn>
<d>0.</d>
<d>1.</d>
<d>2.</d>
<d>3.</d>
<d>4.</d>
<d>5.</d>
<d>6.</d>
<d>7.</d>
<d>8.</d>
<d>9.</d>
<d>10.</d>
<d>11.</d>
<d>12.</d>
<d>13.</d>
<d>14.</d>
<d>15.</d>
<d>16.</d>
<d>16.</d>
<d>17.</d>
<d>17.</d>
<d>17.</d>
<d>18.</d>
<d>19.</d>
<d>19.</d>
<d>19.</d>
<d>19.</d>
<d>19.</d>
<d>20.</d>
<d>21.</d>
<d>22.</d>
<d>23.</d>
<d>25.</d>
<d>26.</d>
<d>27.</d>
<d>28.</d>
<d>29.</d>
<d>30.</d>
<d>31.</d>
<d>32.</d>
<d>32.</d>
<d>32.</d>
<d>32.</d>
<d>32.</d>
<d>32.</d>
<d>32.</d>
<d>32.</d>
<d>32.</d>
<d>32.</d>
<d>32.</d>
<d>32.</d>
<d>32.</d>
<d>32.</d>
<d>32.</d>
<d>32.</d>
<d>32.</d>
<d>32.</d>
<d>32.</d>
<d>32.</d>
<d>32.</d>
<d>32.</d>
<d>32.</d>
<d>32.</d>
<d>32.</d>
<d>32.</d>
<d>32.</d>
<d>32.</d>
<d>32.</d>
<d>32.</d>
<d>32.</d>
<d>32.</d>
<d>32.</d>
<d>32.</d>
<d>32.</d>
<d>32.</d>
<d>32.</d>
<d>32.</d>
<d>32.</d>
<d>32.</d>
<d>32.</d>
<d>32.</d>
</Subcolumn>
</XColumn>
<YColumn Width="74" Decimals="0" Subcolumns="1">
<Title>RSTR</Title>
<Subcolumn>
<d></d>
<d></d>
<d></d>
<d></d>
<d></d>
<d></d>
<d></d>
<d></d>
<d></d>
<d></d>
<d></d>
<d></d>
<d></d>
<d></d>
<d></d>
<d></d>
<d></d>
<d></d>
<d></d>
<d></d>
<d></d>
<d></d>
<d></d>
<d></d>
<d></d>
<d></d>
<d></d>
<d></d>
<d></d>
<d></d>
<d></d>
<d></d>
<d></d>
<d></d>
<d></d>
<d>1</d>
<d></d>
<d></d>
<d>0</d>
<d>0</d>
<d>0</d>
<d>0</d>
<d>0</d>
<d>0</d>
<d>0</d>
<d>0</d>
<d>0</d>
<d>0</d>
<d>0</d>
<d>0</d>
<d>0</d>
<d>0</d>
<d>0</d>
<d>0</d>
<d>0</d>
<d>0</d>
<d>0</d>
<d>0</d>
<d>0</d>
<d>0</d>
<d>0</d>
<d>0</d>
<d>0</d>
<d>0</d>
<d>0</d>
<d>0</d>
<d>0</d>
<d>0</d>
<d>0</d>
<d>0</d>
<d>0</d>
<d>0</d>
<d>0</d>
<d>0</d>
<d>0</d>
<d>0</d>
<d>0</d>
<d>0</d>
<d>0</d>
<d>0</d>
</Subcolumn>
</YColumn>
<YColumn Width="74" Decimals="0" Subcolumns="1">
<Title>RCLR</Title>
<Subcolumn>
<d></d>
<d></d>
<d></d>
<d></d>
<d></d>
<d></d>
<d></d>
<d></d>
<d></d>
<d></d>
<d></d>
<d></d>
<d></d>
<d></d>
<d></d>
<d></d>
<d>1</d>
<d>1</d>
<d>1</d>
<d>1</d>
<d>1</d>
<d></d>
<d>0</d>
<d>0</d>
<d>0</d>
<d>0</d>
<d>0</d>
<d></d>
<d>1</d>
<d></d>
<d></d>
<d></d>
<d>0</d>
<d></d>
<d></d>
<d></d>
<d></d>
<d></d>
<d>0</d>
<d>0</d>
<d>0</d>
<d>0</d>
<d>0</d>
<d>0</d>
<d>0</d>
<d>0</d>
<d>0</d>
<d>0</d>
<d>0</d>
<d>0</d>
<d>0</d>
<d>0</d>
</Subcolumn>
</YColumn>
</Table>
<Table ID="Table21" XFormat="numbers" TableType="Survival" EVFormat="AsteriskAfterNumber">
<Title>Copy of K-M 6wk Rx</Title>
<XColumn Width="70" Decimals="0" Subcolumns="1">
<Title>Week</Title>
<Subcolumn>
<d>0.</d>
<d>1.</d>
<d>2.</d>
<d>3.</d>
<d>4.</d>
<d>5.</d>
<d>6.</d>
<d>7.</d>
<d>8.</d>
<d>9.</d>
<d>11.</d>
<d>11.</d>
<d>12.</d>
<d>12.</d>
<d>12.</d>
<d>13.</d>
<d>14.</d>
<d>14.</d>
<d>15.</d>
<d>16.</d>
<d>16.</d>
<d>17.</d>
<d>18.</d>
<d>19.</d>
<d>20.</d>
<d>21.</d>
<d>21.</d>
<d>22.</d>
<d>23.</d>
<d>24.</d>
<d>24.</d>
<d>25.</d>
<d>26.</d>
<d>27.</d>
<d>28.</d>
<d>28.</d>
<d>28.</d>
<d>28.</d>
<d>29.</d>
<d>30.</d>
<d>31.</d>
<d>32.</d>
<d>33.</d>
<d>34.</d>
<d>34.</d>
<d>34.</d>
<d>34.</d>
<d>34.</d>
<d>34.</d>
<d>34.</d>
<d>34.</d>
<d>34.</d>
<d>34.</d>
<d>34.</d>
<d>34.</d>
<d>34.</d>
<d>34.</d>
<d>34.</d>
<d>34.</d>
<d>34.</d>
<d>34.</d>
<d>34.</d>
<d>34.</d>
</Subcolumn>
</XColumn>
<YColumn Width="74" Decimals="0" Subcolumns="1">
<Title>RSTR</Title>
<Subcolumn>
<d></d>
<d></d>
<d></d>
<d></d>
<d></d>
<d></d>
<d></d>
<d></d>
<d></d>
<d></d>
<d></d>
<d></d>
<d></d>
<d></d>
<d></d>
<d></d>
<d></d>
<d></d>
<d></d>
<d></d>
<d></d>
<d></d>
<d></d>
<d></d>
<d></d>
<d></d>
<d></d>
<d></d>
<d></d>
<d></d>
<d></d>
<d></d>
<d></d>
<d></d>
<d></d>
<d></d>
<d></d>
<d></d>
<d></d>
<d></d>
<d></d>
<d></d>
<d></d>
<d>0</d>
<d>0</d>
<d>0</d>
<d>0</d>
<d>0</d>
<d>0</d>
<d>0</d>
<d>0</d>
<d>0</d>
<d>0</d>
<d>0</d>
<d>0</d>
<d>0</d>
<d>0</d>
<d>0</d>
<d>0</d>
<d>0</d>
<d>0</d>
<d>0</d>
<d>0</d>
</Subcolumn>
</YColumn>
<YColumn Width="74" Decimals="0" Subcolumns="1">
<Title>RCLR</Title>
<Subcolumn>
<d></d>
<d></d>
<d></d>
<d></d>
<d></d>
<d></d>
<d></d>
<d></d>
<d></d>
<d></d>
<d>1</d>
<d>1</d>
<d>1</d>
<d>1</d>
<d>1</d>
<d>1</d>
<d>1</d>
<d>1</d>
<d></d>
<d>0</d>
<d>0</d>
<d></d>
<d></d>
<d></d>
<d></d>
<d>0</d>
<d>0</d>
<d></d>
<d></d>
<d>0</d>
<d>0</d>
<d></d>
<d></d>
<d></d>
<d>1</d>
<d>1</d>
<d>1</d>
<d>0</d>
<d></d>
<d></d>
<d></d>
<d></d>
<d></d>
<d>0</d>
<d>0</d>
</Subcolumn>
</YColumn>
<YColumn Width="74" Decimals="0" Subcolumns="1">
<Title>RCFZ</Title>
<Subcolumn>
<d></d>
<d></d>
<d></d>
<d></d>
<d></d>
<d></d>
<d></d>
<d></d>
<d></d>
<d></d>
<d></d>
<d></d>
<d></d>
<d></d>
<d></d>
<d></d>
<d></d>
<d></d>
<d></d>
<d></d>
<d></d>
<d></d>
<d></d>
<d></d>
<d></d>
<d></d>
<d></d>
<d></d>
<d></d>
<d></d>
<d></d>
<d></d>
<d></d>
<d></d>
<d></d>
<d></d>
<d></d>
<d></d>
<d></d>
<d></d>
<d></d>
<d></d>
<d></d>
<d>0</d>
<d>0</d>
<d>0</d>
<d>0</d>
<d>0</d>
<d>0</d>
<d>0</d>
<d>0</d>
<d>0</d>
<d>0</d>
</Subcolumn>
</YColumn>
</Table>
<Table ID="Table26" XFormat="numbers" TableType="Survival" EVFormat="AsteriskAfterNumber">
<Title>Copy of Copy of K-M 6wk Rx</Title>
<XColumn Width="70" Decimals="0" Subcolumns="1">
<Title>Week</Title>
<Subcolumn>
<d>0.</d>
<d>0.</d>
<d>0.</d>
<d>0.</d>
<d>0.</d>
<d>0.</d>
<d>0.</d>
<d>0.</d>
<d>0.</d>
<d>0.</d>
<d>0.</d>
<d>0.</d>
<d>0.</d>
<d>0.</d>
<d>0.</d>
<d>0.</d>
<d>0.</d>
<d>0.</d>
<d>0.</d>
<d>0.</d>
<d>1.</d>
<d>2.</d>
<d>3.</d>
<d>4.</d>
<d>5.</d>
<d>6.</d>
<d>7.</d>
<d>8.</d>
<d>9.</d>
<d>11.</d>
<d>11.</d>
<d>12.</d>
<d>12.</d>
<d>12.</d>
<d>13.</d>
<d>13.</d>
<d>13.</d>
<d>14.</d>
<d>15.</d>
<d>16.</d>
<d>16.</d>
<d>17.</d>
<d>18.</d>
<d>19.</d>
<d>20.</d>
<d>21.</d>
<d>21.</d>
<d>22.</d>
<d>23.</d>
<d>24.</d>
<d>24.</d>
<d>24.</d>
<d>25.</d>
<d>26.</d>
<d>27.</d>
<d>28.</d>
<d>29.</d>
<d>30.</d>
<d>31.</d>
<d>32.</d>
<d>33.</d>
<d>34.</d>
<d>34.</d>
<d>34.</d>
<d>34.</d>
<d>34.</d>
<d>34.</d>
<d>34.</d>
<d>34.</d>
<d>34.</d>
<d>34.</d>
<d>34.</d>
<d>34.</d>
<d>34.</d>
<d>34.</d>
<d>34.</d>
<d>34.</d>
<d>34.</d>
<d>34.</d>
<d>34.</d>
<d>34.</d>
</Subcolumn>
</XColumn>
<YColumn Width="74" Decimals="0" Subcolumns="1">
<Title>RSTR</Title>
<Subcolumn>
<d></d>
<d></d>
<d></d>
<d></d>
<d></d>
<d></d>
<d></d>
<d></d>
<d></d>
<d></d>
<d></d>
<d></d>
<d></d>
<d></d>
<d></d>
<d></d>
<d></d>
<d></d>
<d></d>
<d></d>
<d></d>
<d></d>
<d></d>
<d></d>
<d></d>
<d></d>
<d></d>
<d></d>
<d></d>
<d></d>
<d></d>
<d></d>
<d></d>
<d></d>
<d></d>
<d></d>
<d></d>
<d></d>
<d></d>
<d></d>
<d></d>
<d></d>
<d></d>
<d></d>
<d></d>
<d></d>
<d></d>
<d></d>
<d></d>
<d></d>
<d></d>
<d></d>
<d></d>
<d></d>
<d></d>
<d></d>
<d></d>
<d></d>
<d></d>
<d></d>
<d></d>
<d>1</d>
<d>0</d>
<d>0</d>
<d>0</d>
<d>0</d>
<d>0</d>
<d>0</d>
<d>0</d>
<d>0</d>
<d>0</d>
<d>0</d>
<d>0</d>
<d>0</d>
<d>0</d>
<d>0</d>
<d>0</d>
<d>0</d>
<d>0</d>
<d>0</d>
<d>0</d>
</Subcolumn>
</YColumn>
<YColumn Width="74" Decimals="0" Subcolumns="1">
<Title>RCLR</Title>
<Subcolumn>
<d></d>
<d></d>
<d></d>
<d></d>
<d></d>
<d></d>
<d></d>
<d></d>
<d></d>
<d></d>
<d></d>
<d></d>
<d></d>
<d></d>
<d></d>
<d></d>
<d></d>
<d></d>
<d></d>
<d></d>
<d></d>
<d></d>
<d></d>
<d></d>
<d></d>
<d></d>
<d></d>
<d></d>
<d></d>
<d>1</d>
<d>1</d>
<d>1</d>
<d>1</d>
<d>1</d>
<d>1</d>
<d>1</d>
<d>1</d>
<d>1</d>
<d></d>
<d>0</d>
<d>0</d>
<d></d>
<d></d>
<d></d>
<d></d>
<d>1</d>
<d>1</d>
<d></d>
<d></d>
<d>1</d>
<d>1</d>
<d>1</d>
<d>1</d>
<d></d>
<d></d>
<d>1</d>
<d></d>
<d></d>
<d></d>
<d></d>
<d></d>
<d>0</d>
<d>0</d>
</Subcolumn>
</YColumn>
<YColumn Width="74" Decimals="0" Subcolumns="1">
<Title>RCFZ</Title>
<Subcolumn>
<d></d>
<d></d>
<d></d>
<d></d>
<d></d>
<d></d>
<d></d>
<d></d>
<d></d>
<d></d>
<d></d>
<d></d>
<d></d>
<d></d>
<d></d>
<d></d>
<d></d>
<d></d>
<d></d>
<d></d>
<d></d>
<d></d>
<d></d>
<d></d>
<d></d>
<d></d>
<d></d>
<d></d>
<d></d>
<d></d>
<d></d>
<d></d>
<d></d>
<d></d>
<d></d>
<d></d>
<d></d>
<d></d>
<d></d>
<d></d>
<d></d>
<d></d>
<d></d>
<d></d>
<d></d>
<d></d>
<d></d>
<d></d>
<d></d>
<d></d>
<d></d>
<d></d>
<d></d>
<d></d>
<d></d>
<d></d>
<d></d>
<d></d>
<d></d>
<d></d>
<d></d>
<d>1</d>
<d>0</d>
<d>0</d>
<d>0</d>
<d>0</d>
<d>0</d>
<d>0</d>
<d>0</d>
<d>0</d>
<d>0</d>
</Subcolumn>
</YColumn>
</Table>
<Table ID="Table31" XFormat="numbers" YFormat="SDN" TableType="XY" EVFormat="AsteriskAfterNumber">
<Title>Mean CFU</Title>
<XColumn Width="70" Decimals="0" Subcolumns="1">
<Title>Week</Title>
<Subcolumn>
<d>-8.</d>
<d>0.</d>
<d>2.</d>
<d>4.</d>
<d>6.</d>
<d>8.</d>
</Subcolumn>
</XColumn>
<YColumn Width="210" Decimals="2" Subcolumns="3">
<Title><TextAlign align="Left">Untreated Control</TextAlign></Title>
<Subcolumn>
<d>1.85</d>
<d>4.64</d>
<d>5.37</d>
</Subcolumn>
<Subcolumn>
<d>0.22</d>
<d>0.14</d>
<d>0.07</d>
</Subcolumn>
<Subcolumn>
<d>5</d>
<d>5</d>
<d>2</d>
</Subcolumn>
</YColumn>
<YColumn Width="210" Decimals="2" Subcolumns="3">
<Title><TextAlign align="Left">RIF+STR</TextAlign></Title>
<Subcolumn>
<d></d>
<d>4.64</d>
<d>3.39</d>
<d>1.59</d>
<d>0.00</d>
<d>0.00</d>
</Subcolumn>
<Subcolumn>
<d></d>
<d>0.14</d>
<d>0.29</d>
<d>0.21</d>
<d>0.00</d>
<d>0.00</d>
</Subcolumn>
<Subcolumn>
<d></d>
<d>5</d>
<d>5</d>
<d>5</d>
<d>5</d>
<d>5</d>
</Subcolumn>
</YColumn>
<YColumn Width="210" Decimals="2" Subcolumns="3">
<Title><TextAlign align="Left">RIF+CLR</TextAlign></Title>
<Subcolumn>
<d></d>
<d>4.64</d>
<d>4.24</d>
<d>1.37</d>
<d>0.00</d>
<d>0.00</d>
</Subcolumn>
<Subcolumn>
<d></d>
<d>0.14</d>
<d>0.50</d>
<d>0.73</d>
<d>0.00</d>
<d>0.00</d>
</Subcolumn>
<Subcolumn>
<d></d>
<d>5</d>
<d>5</d>
<d>5</d>
<d>5</d>
<d>5</d>
</Subcolumn>
</YColumn>
<YColumn Width="210" Decimals="2" Subcolumns="3">
<Title><TextAlign align="Left">RIF+CFZ</TextAlign></Title>
<Subcolumn>
<d></d>
<d>4.64</d>
<d>4.23</d>
<d>2.22</d>
<d>0.00</d>
<d>0.00</d>
</Subcolumn>
<Subcolumn>
<d></d>
<d>0.14</d>
<d>0.49</d>
<d>1.11</d>
<d>0.00</d>
<d>0.00</d>
</Subcolumn>
<Subcolumn>
<d></d>
<d>5</d>
<d>5</d>
<d>5</d>
<d>5</d>
<d>5</d>
</Subcolumn>
</YColumn>
<YColumn Width="210" Decimals="2" Subcolumns="3">
<Title><TextAlign align="Left">CFZ</TextAlign></Title>
<Subcolumn>
<d></d>
<d>4.64</d>
<d>4.72</d>
</Subcolumn>
<Subcolumn>
<d></d>
<d>0.14</d>
<d>0.59</d>
</Subcolumn>
<Subcolumn>
<d></d>
<d>5</d>
<d>5</d>
</Subcolumn>
</YColumn>
</Table>
<Table ID="Table34" XFormat="numbers" TableType="Survival" EVFormat="AsteriskAfterNumber">
<Title>Data 15</Title>
<XColumn Width="70" Decimals="0" Subcolumns="1">
<Title>Day</Title>
<Subcolumn>
<d>0.</d>
<d>1.</d>
<d>1.</d>
<d>1.</d>
<d>1.</d>
<d>1.</d>
<d>1.</d>
<d>1.</d>
<d>1.</d>
<d>1.</d>
<d>1.</d>
<d>1.</d>
<d>1.</d>
<d>1.</d>
<d>1.</d>
<d>1.</d>
<d>4.</d>
<d>4.</d>
<d>4.</d>
<d>4.</d>
<d>4.</d>
<d>4.</d>
<d>5.</d>
<d>5.</d>
<d>5.</d>
<d>5.</d>
<d>5.</d>
<d>5.</d>
<d>5.</d>
<d>5.</d>
<d>5.</d>
<d>5.</d>
<d>5.</d>
<d>5.</d>
<d>5.</d>
<d>5.</d>
<d>5.</d>
<d>5.</d>
<d>5.</d>
<d>5.</d>
<d>5.</d>
<d>5.</d>
<d>8.</d>
<d>8.</d>
<d>8.</d>
<d>8.</d>
<d>8.</d>
<d>8.</d>
<d>8.</d>
<d>8.</d>
<d>8.</d>
<d>8.</d>
<d>8.</d>
<d>8.</d>
<d>8.</d>
<d>8.</d>
<d>8.</d>
<d>8.</d>
<d>8.</d>
<d>8.</d>
<d>8.</d>
<d>8.</d>
<d>8.</d>
<d>8.</d>
<d>9.</d>
<d>9.</d>
<d>9.</d>
<d>9.</d>
<d>9.</d>
<d>9.</d>
<d>9.</d>
<d>10.</d>
<d>11.</d>
<d>11.</d>
<d>11.</d>
<d>11.</d>
<d>11.</d>
<d>14.</d>
<d>14.</d>
<d>14.</d>
<d>14.</d>
<d>14.</d>
<d>14.</d>
<d>14.</d>
<d>14.</d>
<d>14.</d>
<d>14.</d>
<d>14.</d>
<d>14.</d>
<d>14.</d>
<d>14.</d>
<d>14.</d>
<d>14.</d>
<d>14.</d>
<d>14.</d>
<d>14.</d>
<d>14.</d>
<d>14.</d>
<d>14.</d>
<d>14.</d>
<d>14.</d>
<d>14.</d>
<d>14.</d>
<d>14.</d>
<d>14.</d>
<d>14.</d>
<d>14.</d>
<d>14.</d>
<d>14.</d>
<d>14.</d>
<d>14.</d>
<d>14.</d>
<d>14.</d>
<d>14.</d>
<d>14.</d>
<d>14.</d>
<d>14.</d>
<d>14.</d>
<d>14.</d>
<d>14.</d>
<d>14.</d>
<d>14.</d>
<d>14.</d>
<d>14.</d>
<d>14.</d>
<d>14.</d>
<d>14.</d>
<d>14.</d>
</Subcolumn>
</XColumn>
<YColumn Width="70" Decimals="0" Subcolumns="1">
<Title><TextAlign align="Left">RSTR</TextAlign></Title>
<Subcolumn>
<d></d>
<d></d>
<d></d>
<d></d>
<d></d>
<d></d>
<d></d>
<d></d>
<d></d>
<d></d>
<d></d>
<d></d>
<d></d>
<d></d>
<d></d>
<d></d>
<d>1</d>
<d>1</d>
<d>1</d>
<d></d>
<d></d>
<d></d>
<d>1</d>
<d>1</d>
<d>1</d>
<d>1</d>
<d>1</d>
<d>1</d>
<d></d>
<d></d>
<d></d>
<d></d>
<d></d>
<d></d>
<d></d>
<d></d>
<d></d>
<d></d>
<d></d>
<d></d>
<d></d>
<d></d>
<d></d>
<d></d>
<d></d>
<d></d>
<d></d>
<d></d>
<d></d>
<d></d>
<d></d>
<d></d>
<d></d>
<d></d>
<d></d>
<d></d>
<d></d>
<d></d>
<d></d>
<d></d>
<d></d>
<d></d>
<d></d>
<d></d>
<d></d>
<d></d>
<d></d>
<d></d>
<d></d>
<d></d>
<d></d>
<d></d>
<d></d>
<d></d>
<d></d>
<d></d>
<d></d>
<d>0</d>
<d>0</d>
<d>0</d>
<d>0</d>
<d>0</d>
<d>0</d>
<d>0</d>
<d>0</d>
<d>0</d>
<d>0</d>
<d>0</d>
<d>0</d>
<d>0</d>
<d>0</d>
<d>0</d>
<d>0</d>
<d>0</d>
<d>0</d>
<d>0</d>
<d>0</d>
<d>0</d>
<d>0</d>
<d>0</d>
<d>0</d>
<d>0</d>
<d>0</d>
<d>0</d>
<d>0</d>
<d>0</d>
<d>0</d>
<d>0</d>
<d>0</d>
<d>0</d>
<d>0</d>
<d>0</d>
<d>0</d>
<d>0</d>
<d>0</d>
<d>0</d>
<d>0</d>
<d>0</d>
<d>0</d>
<d>0</d>
<d>0</d>
<d>0</d>
<d>0</d>
<d>0</d>
<d>0</d>
<d>0</d>
<d>0</d>
<d>0</d>
</Subcolumn>
</YColumn>
<YColumn Width="70" Decimals="0" Subcolumns="1">
<Title><TextAlign align="Left">RCLR</TextAlign></Title>
<Subcolumn>
<d></d>
<d></d>
<d></d>
<d></d>
<d></d>
<d></d>
<d></d>
<d></d>
<d></d>
<d></d>
<d></d>
<d></d>
<d></d>
<d></d>
<d></d>
<d></d>
<d></d>
<d></d>
<d></d>
<d></d>
<d></d>
<d></d>
<d>1</d>
<d>1</d>
<d>1</d>
<d>1</d>
<d>1</d>
<d>1</d>
<d>1</d>
<d>1</d>
<d>1</d>
<d>1</d>
<d>1</d>
<d>1</d>
<d>1</d>
<d>1</d>
<d>1</d>
<d>1</d>
<d></d>
<d></d>
<d></d>
<d></d>
<d></d>
<d></d>
<d></d>
<d></d>
<d></d>
<d></d>
<d></d>
<d></d>
<d></d>
<d></d>
<d></d>
<d></d>
<d></d>
<d></d>
<d></d>
<d></d>
<d></d>
<d></d>
<d></d>
<d></d>
<d></d>
<d></d>
<d></d>
<d></d>
<d></d>
<d></d>
<d></d>
<d></d>
<d></d>
<d></d>
<d></d>
<d></d>
<d></d>
<d></d>
<d></d>
<d>0</d>
<d>0</d>
<d>0</d>
<d>0</d>
<d>0</d>
<d>0</d>
<d>0</d>
<d>0</d>
<d>0</d>
<d>0</d>
<d>0</d>
<d>0</d>
<d>0</d>
<d>0</d>
<d>0</d>
<d>0</d>
<d>0</d>
<d>0</d>
<d>0</d>
<d>0</d>
<d>0</d>
<d>0</d>
<d>0</d>
<d>0</d>
<d>0</d>
<d>0</d>
<d>0</d>
<d>0</d>
<d>0</d>
<d>0</d>
<d>0</d>
<d>0</d>
<d>0</d>
<d>0</d>
<d>0</d>
<d>0</d>
<d>0</d>
<d>0</d>
<d>0</d>
<d>0</d>
<d>0</d>
<d>0</d>
<d>0</d>
<d>0</d>
</Subcolumn>
</YColumn>
<YColumn Width="70" Decimals="0" Subcolumns="1">
<Title><TextAlign align="Left">RCFZ</TextAlign></Title>
<Subcolumn>
<d></d>
<d></d>
<d></d>
<d></d>
<d></d>
<d></d>
<d></d>
<d></d>
<d></d>
<d></d>
<d></d>
<d></d>
<d></d>
<d></d>
<d></d>
<d></d>
<d>1</d>
<d>1</d>
<d>1</d>
<d></d>
<d></d>
<d></d>
<d>1</d>
<d>1</d>
<d>1</d>
<d>1</d>
<d>1</d>
<d>1</d>
<d>1</d>
<d>1</d>
<d>1</d>
<d>1</d>
<d>1</d>
<d>1</d>
<d>1</d>
<d>1</d>
<d>1</d>
<d>1</d>
<d>1</d>
<d>1</d>
<d></d>
<d></d>
<d>1</d>
<d>1</d>
<d>1</d>
<d>1</d>
<d>1</d>
<d>1</d>
<d>1</d>
<d></d>
<d></d>
<d></d>
<d></d>
<d></d>
<d></d>
<d></d>
<d></d>
<d></d>
<d></d>
<d></d>
<d></d>
<d></d>
<d></d>
<d></d>
<d>1</d>
<d>1</d>
<d>1</d>
<d>1</d>
<d></d>
<d></d>
<d></d>
<d>1</d>
<d>1</d>
<d>1</d>
<d>1</d>
<d>1</d>
<d></d>
<d>0</d>
<d>0</d>
<d>0</d>
<d>0</d>
<d>0</d>
<d>0</d>
<d>0</d>
<d>0</d>
<d>0</d>
<d>0</d>
<d>0</d>
<d>0</d>
<d>0</d>
<d>0</d>
<d>0</d>
<d>0</d>
<d>0</d>
<d>0</d>
<d>0</d>
<d>0</d>
<d>0</d>
<d>0</d>
<d>0</d>
</Subcolumn>
</YColumn>
<YColumn Width="70" Decimals="0" Subcolumns="1">
<Title><TextAlign align="Left">CFZ</TextAlign></Title>
<Subcolumn>
<d></d>
<d></d>
<d></d>
<d></d>
<d></d>
<d></d>
<d></d>
<d></d>
<d></d>
<d></d>
<d></d>
<d></d>
<d></d>
<d></d>
<d></d>
<d></d>
<d>1</d>
<d>1</d>
<d>1</d>
<d>1</d>
<d>1</d>
<d>1</d>
<d>1</d>
<d>1</d>
<d>1</d>
<d>1</d>
<d>1</d>
<d>1</d>
<d>1</d>
<d>1</d>
<d>1</d>
<d>1</d>
<d>1</d>
<d>1</d>
<d>1</d>
<d>1</d>
<d>1</d>
<d>1</d>
<d>1</d>
<d>1</d>
<d>1</d>
<d>1</d>
<d>1</d>
<d>1</d>
<d>1</d>
<d>1</d>
<d>1</d>
<d>1</d>
<d>1</d>
<d>1</d>
<d>1</d>
<d>1</d>
<d>1</d>
<d>1</d>
<d>1</d>
<d>1</d>
<d>1</d>
<d>1</d>
<d>1</d>
<d>1</d>
<d>1</d>
<d>1</d>
<d>1</d>
<d>1</d>
<d>1</d>
<d>1</d>
<d>1</d>
<d>1</d>
<d>1</d>
<d>1</d>
<d>1</d>
<d></d>
<d>0</d>
<d>0</d>
<d>0</d>
<d>0</d>
<d>0</d>
</Subcolumn>
</YColumn>
<YColumn Width="117" Decimals="0" Subcolumns="1">
<Title><TextAlign align="Left">Untreated Control</TextAlign></Title>
<Subcolumn>
<d></d>
<d>1</d>
<d>1</d>
<d>1</d>
<d>1</d>
<d>1</d>
<d>1</d>
<d>1</d>
<d>1</d>
<d>1</d>
<d>1</d>
<d>1</d>
<d>1</d>
<d>1</d>
<d>1</d>
<d>1</d>
<d>1</d>
<d>1</d>
<d>1</d>
<d>1</d>
<d>1</d>
<d>1</d>
<d>1</d>
<d>1</d>
<d>1</d>
<d>1</d>
<d>1</d>
<d>1</d>
<d>1</d>
<d>1</d>
<d>1</d>
<d>1</d>
<d>1</d>
<d>1</d>
<d>1</d>
<d>1</d>
<d>1</d>
<d>1</d>
<d>1</d>
<d></d>
<d></d>
<d></d>
<d>1</d>
<d>1</d>
<d>1</d>
<d></d>
<d></d>
<d></d>
<d></d>
<d></d>
<d></d>
<d></d>
<d></d>
<d></d>
<d></d>
<d></d>
<d></d>
<d></d>
<d></d>
<d></d>
<d></d>
<d></d>
<d></d>
<d></d>
<d>1</d>
<d>1</d>
<d>1</d>
<d>1</d>
<d></d>
<d></d>
<d></d>
<d></d>
<d>0</d>
<d>0</d>
<d>0</d>
<d>0</d>
<d>0</d>
</Subcolumn>
</YColumn>
</Table>
<Table ID="Table59" XFormat="numbers" YFormat="SD" TableType="XY" EVFormat="AsteriskAfterNumber">
<Title>CFZ levels ug/g</Title>
<XColumn Width="70" Decimals="1" Subcolumns="1">
<Title>Week</Title>
<Subcolumn>
<d>1.6</d>
<d>2.0</d>
<d>4.0</d>
<d>6.0</d>
<d>8.0</d>
</Subcolumn>
</XColumn>
<YColumn Width="148" Decimals="4" Subcolumns="2">
<Title>Control</Title>
<Subcolumn>
<d>0.0133</d>
</Subcolumn>
<Subcolumn>
<d>0.00384</d>
</Subcolumn>
</YColumn>
<YColumn Width="148" Decimals="5" Subcolumns="2">
<Title>RIF-STR</Title>
<Subcolumn>
<d></d>
<d>0.03557</d>
<d>0.02744</d>
<d>0.05291</d>
<d>0.04297</d>
</Subcolumn>
<Subcolumn>
<d></d>
<d>0.01114</d>
<d>0.00311</d>
<d>0.01261</d>
<d>0.01455</d>
</Subcolumn>
</YColumn>
<YColumn Width="148" Decimals="5" Subcolumns="2">
<Title>RIF-CFZ</Title>
<Subcolumn>
<d></d>
<d>18.76138</d>
<d>108.05140</d>
<d>64.16667</d>
<d>82.24306</d>
</Subcolumn>
<Subcolumn>
<d></d>
<d>3.65831</d>
<d>4.80980</d>
<d>17.56162</d>
<d>17.29764</d>
</Subcolumn>
</YColumn>
<YColumn Width="148" Decimals="5" Subcolumns="2">
<Title>CFZ</Title>
<Subcolumn>
<d>12.28104</d>
</Subcolumn>
<Subcolumn>
<d>11.2438</d>
</Subcolumn>
</YColumn>
</Table>
<Table ID="Table60" XFormat="numbers" YFormat="replicates" Replicates="1" TableType="XY" EVFormat="AsteriskAfterNumber">
<Title>Data 16</Title>
<XColumn Width="70" Decimals="15" Subcolumns="1">
<Title></Title>
<Subcolumn></Subcolumn>
</XColumn>
<YColumn Width="70" Decimals="2" Subcolumns="1">
<Title><TextAlign align="Left">RSTR</TextAlign></Title>
<Subcolumn>
<d>1.50</d>
<d>2.25</d>
<d>1.50</d>
<d>1.75</d>
<d>2.00</d>
<d>2.25</d>
<d>1.75</d>
<d>2.00</d>
<d>1.75</d>
<d>2.00</d>
<d>2.00</d>
<d>1.50</d>
<d>1.50</d>
<d>2.25</d>
<d>2.00</d>
<d>1.75</d>
<d>1.75</d>
<d>2.00</d>
<d>2.25</d>
<d>2.25</d>
<d>1.75</d>
<d>2.00</d>
<d>2.00</d>
<d>1.75</d>
<d>1.75</d>
<d>1.50</d>
<d>1.50</d>
<d>1.75</d>
<d>1.25</d>
<d>1.25</d>
<d>2.50</d>
<d>1.50</d>
<d>1.75</d>
<d>2.25</d>
<d>1.50</d>
<d>1.75</d>
<d>1.50</d>
<d>1.50</d>
<d>1.50</d>
<d>2.00</d>
<d>1.25</d>
<d>1.75</d>
<d>2.25</d>
<d>2.00</d>
<d>1.75</d>
<d>2.25</d>
<d>1.75</d>
<d>2.00</d>
<d>1.50</d>
<d>2.00</d>
<d>1.50</d>
<d>1.50</d>
<d>1.50</d>
<d>1.25</d>
<d>2.25</d>
<d>1.50</d>
<d>1.50</d>
<d>2.00</d>
<d>2.00</d>
<d>1.50</d>
<d>1.75</d>
<d>2.00</d>
<d>1.50</d>
<d>1.50</d>
<d>1.75</d>
<d>1.25</d>
<d>2.00</d>
<d>1.75</d>
<d>1.75</d>
<d>2.00</d>
<d>2.00</d>
<d>1.75</d>
<d>1.75</d>
<d>2.00</d>
<d>1.50</d>
<d>1.50</d>
<d>1.75</d>
<d>1.50</d>
<d>1.50</d>
<d>2.25</d>
<d>1.50</d>
<d>2.25</d>
<d>1.75</d>
<d>1.75</d>
<d>1.75</d>
<d>2.00</d>
<d>1.75</d>
<d>2.00</d>
<d>2.00</d>
<d>2.00</d>
<d>2.00</d>
<d>2.00</d>
<d>2.00</d>
<d>2.00</d>
<d>1.75</d>
<d>1.75</d>
<d>1.75</d>
<d>2.00</d>
<d>2.00</d>
<d>1.75</d>
<d>1.75</d>
<d>2.00</d>
<d>2.00</d>
<d>2.00</d>
<d>1.50</d>
<d>2.25</d>
<d>2.25</d>
<d>2.00</d>
<d>1.75</d>
<d>2.50</d>
<d>2.00</d>
<d>1.75</d>
<d>2.25</d>
<d>2.00</d>
<d>1.50</d>
<d>2.25</d>
<d>1.75</d>
<d>2.25</d>
<d>2.25</d>
<d>2.25</d>
</Subcolumn>
</YColumn>
<YColumn Width="70" Decimals="2" Subcolumns="1">
<Title><TextAlign align="Left">RCFZ</TextAlign></Title>
<Subcolumn>
<d>1.50</d>
<d>1.75</d>
<d>2.00</d>
<d>2.00</d>
<d>2.25</d>
<d>2.00</d>
<d>2.00</d>
<d>2.00</d>
<d>2.25</d>
<d>2.00</d>
<d>2.25</d>
<d>1.75</d>
<d>1.50</d>
<d>2.00</d>
<d>2.00</d>
<d>2.00</d>
<d>2.00</d>
<d>2.25</d>
<d>2.25</d>
<d>2.25</d>
<d>2.00</d>
<d>2.00</d>
<d>2.25</d>
<d>1.75</d>
<d>1.75</d>
<d>1.75</d>
<d>2.00</d>
<d>2.25</d>
<d>2.00</d>
<d>2.00</d>
<d>2.00</d>
<d>2.00</d>
<d>1.75</d>
<d>2.25</d>
<d>1.75</d>
<d>1.75</d>
<d>2.00</d>
<d>1.75</d>
<d>2.00</d>
<d>2.25</d>
<d>2.25</d>
<d>2.00</d>
<d>2.00</d>
<d>2.00</d>
<d>1.75</d>
<d>2.25</d>
<d>1.75</d>
<d>2.25</d>
<d>1.50</d>
<d>1.75</d>
<d>2.25</d>
<d>2.25</d>
<d>2.00</d>
<d>2.25</d>
<d>1.75</d>
<d>2.50</d>
<d>2.00</d>
<d>1.75</d>
<d>2.00</d>
<d>2.25</d>
<d>1.75</d>
<d>2.00</d>
<d>2.00</d>
<d>2.50</d>
<d>2.25</d>
<d>2.50</d>
<d>1.75</d>
<d>2.00</d>
<d>2.25</d>
<d>2.25</d>
<d>2.00</d>
<d>2.25</d>
<d>2.00</d>
<d>1.75</d>
<d>2.00</d>
<d>2.25</d>
<d>2.25</d>
<d>2.25</d>
<d>2.00</d>
<d>2.25</d>
<d>2.00</d>
<d>1.75</d>
<d>2.00</d>
<d>2.00</d>
<d>2.00</d>
<d>1.75</d>
<d>2.25</d>
<d>2.00</d>
<d>2.00</d>
<d>2.50</d>
<d>2.25</d>
<d>2.00</d>
<d>2.00</d>
<d>2.00</d>
<d>2.00</d>
<d>2.00</d>
<d>1.50</d>
<d>2.00</d>
<d>2.00</d>
<d>1.75</d>
<d>1.50</d>
<d>2.00</d>
<d>2.00</d>
<d>1.75</d>
<d>1.50</d>
<d>2.00</d>
<d>1.75</d>
<d>2.25</d>
<d>1.50</d>
<d>2.00</d>
<d>2.00</d>
<d>1.75</d>
<d>2.25</d>
<d>2.00</d>
<d>2.25</d>
<d>1.75</d>
<d>1.75</d>
<d>2.25</d>
<d>2.25</d>
<d>2.25</d>
</Subcolumn>
</YColumn>
<YColumn Width="70" Decimals="2" Subcolumns="1">
<Title><TextAlign align="Left">RCLR</TextAlign></Title>
<Subcolumn>
<d>2.25</d>
<d>1.50</d>
<d>2.00</d>
<d>2.00</d>
<d>2.00</d>
<d>2.25</d>
<d>2.00</d>
<d>2.00</d>
<d>2.00</d>
<d>1.75</d>
<d>2.00</d>
<d>2.00</d>
<d>2.25</d>
<d>1.50</d>
<d>2.25</d>
<d>2.00</d>
<d>2.00</d>
<d>2.25</d>
<d>2.00</d>
<d>2.25</d>
<d>2.00</d>
<d>1.50</d>
<d>2.00</d>
<d>2.25</d>
<d>1.75</d>
<d>1.75</d>
<d>2.25</d>
<d>2.25</d>
<d>2.25</d>
<d>2.00</d>
<d>2.00</d>
<d>2.25</d>
<d>2.25</d>
<d>2.25</d>
<d>2.00</d>
<d>2.00</d>
<d>1.75</d>
<d>1.75</d>
<d>2.25</d>
<d>2.00</d>
<d>2.25</d>
<d>2.25</d>
<d>2.25</d>
<d>2.25</d>
<d>2.25</d>
<d>2.25</d>
<d>2.00</d>
<d>2.25</d>
<d>1.75</d>
<d>1.75</d>
<d>2.25</d>
<d>2.50</d>
<d>2.25</d>
<d>1.75</d>
<d>2.00</d>
<d>2.25</d>
<d>1.75</d>
<d>2.00</d>
<d>1.75</d>
<d>2.25</d>
<d>1.75</d>
<d>2.00</d>
<d>2.25</d>
<d>2.50</d>
<d>2.25</d>
<d>2.00</d>
<d>2.00</d>
<d></d>
<d>2.50</d>
<d>2.00</d>
<d>1.75</d>
<d>2.25</d>
<d>1.75</d>
<d>1.50</d>
<d>2.00</d>
<d>2.25</d>
<d>2.00</d>
<d>2.00</d>
<d>1.75</d>
<d>1.75</d>
<d>2.00</d>
<d>2.00</d>
<d>1.75</d>
<d>1.75</d>
<d>1.75</d>
<d>1.50</d>
<d>2.00</d>
<d>2.50</d>
<d>2.00</d>
<d>2.00</d>
<d>1.75</d>
<d>2.00</d>
<d>2.00</d>
<d>1.75</d>
<d>1.75</d>
<d>1.50</d>
<d>1.50</d>
<d>2.00</d>
<d>1.75</d>
<d>1.50</d>
<d>2.00</d>
<d>1.75</d>
<d>1.75</d>
<d>2.00</d>
<d>1.75</d>
<d>2.25</d>
<d>2.00</d>
<d>2.00</d>
<d>1.75</d>
<d>2.00</d>
<d>2.00</d>
<d>1.50</d>
<d>2.00</d>
<d>2.25</d>
<d>1.50</d>
<d>2.00</d>
<d>1.75</d>
<d>2.25</d>
<d>2.00</d>
<d>2.00</d>
</Subcolumn>
</YColumn>
<YColumn Width="70" Decimals="2" Subcolumns="1">
<Title><TextAlign align="Left">CFZ</TextAlign></Title>
<Subcolumn>
<d>1.50</d>
<d>2.00</d>
<d>1.75</d>
<d>1.75</d>
<d>2.00</d>
<d>2.00</d>
<d>2.00</d>
<d>2.25</d>
<d>1.75</d>
<d>2.25</d>
<d>2.00</d>
<d>2.00</d>
<d>1.75</d>
<d>2.00</d>
<d>2.00</d>
<d>2.25</d>
<d>2.00</d>
<d>2.00</d>
<d>2.50</d>
<d>2.25</d>
<d>1.75</d>
<d>2.25</d>
<d>2.00</d>
<d>2.25</d>
<d>1.50</d>
<d>2.00</d>
<d>2.00</d>
<d>2.25</d>
<d>2.00</d>
<d>1.75</d>
<d>2.25</d>
<d>1.50</d>
<d>2.00</d>
<d>1.75</d>
<d>2.00</d>
<d>1.75</d>
<d>2.00</d>
<d>2.00</d>
<d>2.25</d>
<d>2.25</d>
<d>2.25</d>
<d>1.75</d>
<d>2.25</d>
<d>1.75</d>
<d>2.00</d>
<d>1.75</d>
<d>2.00</d>
<d>2.00</d>
<d>2.00</d>
<d>1.75</d>
<d>2.00</d>
<d>1.75</d>
<d>1.75</d>
<d>2.00</d>
<d>1.75</d>
<d>1.75</d>
<d>1.75</d>
<d>1.75</d>
<d>2.25</d>
<d>1.50</d>
<d>2.00</d>
<d>1.50</d>
<d>2.00</d>
<d>2.25</d>
<d>2.00</d>
<d>2.25</d>
<d>1.75</d>
<d>2.25</d>
<d>1.75</d>
<d>2.25</d>
<d>2.25</d>
<d>1.50</d>
<d>2.00</d>
<d>2.00</d>
<d>2.25</d>
<d>1.75</d>
<d>2.00</d>
<d>1.75</d>
<d>1.75</d>
<d>2.25</d>
<d>2.00</d>
<d>2.25</d>
<d>2.25</d>
<d>2.00</d>
<d>2.25</d>
<d>2.00</d>
<d>2.25</d>
<d>1.75</d>
<d>2.25</d>
<d>2.00</d>
<d>2.00</d>
<d>2.25</d>
<d>2.00</d>
<d>2.25</d>
<d>2.25</d>
<d>2.25</d>
<d>2.25</d>
<d>1.75</d>
<d>1.75</d>
<d>2.25</d>
<d>2.25</d>
<d>2.00</d>
<d>2.00</d>
<d>1.75</d>
<d>1.75</d>
<d>2.25</d>
<d>2.25</d>
<d>1.75</d>
<d>2.25</d>
<d>1.75</d>
<d>1.75</d>
<d>2.25</d>
<d>2.00</d>
<d>1.75</d>
<d>2.25</d>
<d>1.75</d>
<d>1.75</d>
<d>2.25</d>
<d>2.25</d>
<d>1.75</d>
</Subcolumn>
</YColumn>
</Table>
<Table ID="Table67" XFormat="numbers" YFormat="replicates" Replicates="1" TableType="XY" EVFormat="AsteriskAfterNumber">
<Title>Copy of Data 16</Title>
<XColumn Width="70" Decimals="2" Subcolumns="1">
<Title>Grade</Title>
<Subcolumn>
<d>1.25</d>
<d>1.50</d>
<d>1.75</d>
<d>2.00</d>
<d>2.25</d>
<d>2.50</d>
</Subcolumn>
</XColumn>
<YColumn Width="70" Decimals="2" Subcolumns="1">
<Title><TextAlign align="Left">RSTR</TextAlign></Title>
<Subcolumn>
<d>5.00</d>
<d>27.00</d>
<d>33.00</d>
<d>35.00</d>
<d>18.00</d>
<d>2.00</d>
</Subcolumn>
</YColumn>
<YColumn Width="70" Decimals="2" Subcolumns="1">
<Title><TextAlign align="Left">RCFZ</TextAlign></Title>
<Subcolumn>
<d>0.00</d>
<d>7.00</d>
<d>25.00</d>
<d>51.00</d>
<d>33.00</d>
<d>4.00</d>
</Subcolumn>
</YColumn>
<YColumn Width="70" Decimals="2" Subcolumns="1">
<Title><TextAlign align="Left">RCLR</TextAlign></Title>
<Subcolumn>
<d>0.00</d>
<d>10.00</d>
<d>27.00</d>
<d>46.00</d>
<d>32.00</d>
<d>4.00</d>
</Subcolumn>
</YColumn>
<YColumn Width="70" Decimals="2" Subcolumns="1">
<Title><TextAlign align="Left">CFZ</TextAlign></Title>
<Subcolumn>
<d>0.00</d>
<d>6.00</d>
<d>35.00</d>
<d>39.00</d>
<d>39.00</d>
<d>1.00</d>
</Subcolumn>
</YColumn>
</Table>

<!--Analyses, graphs and layouts as compressed binary. Don&apos;t edit this part of the file.-->

<Template dt:dt="bin.base64" xmlns:dt="urn:schemas-microsoft-com:datatypes">eNrsvAVAVtn2PkxISoMg/VLS3Q3S3SDd3d2ggNIN0iAtIN2S0ihIg3SDtHTD94I6
48w498786n/v/Xic/XJ2rf3sWDvWObNlBYSFReT5mUCfwoGAgESARoCCAZ0ByBOw
dBBiYMgTMJDf4LsfAuiugA4MFOieypKCgCgBfUhAZ/It9gAYIwD8iwx0KEB375sE
tG9+7G/pQL+F3/y9EQ7+Le1NHCTQQQEdNNDBAB0s0N3/Vs4DoMMCOnygIwQ6TqDj
Avla5h3ucIc73OEOd/h/g7+znt/sPeCBDgHoEL+t78h3TXiHO9zhDne4w3/Een5z
7kf9ZgO4Ob+jAx0G0D0EOsxvNoE73OEOd7jDHe7wf7ee3+EOd7jDHe5whzvc4Q53
uMMd7nCH/3uAgzwG/npggICooYCAyAOP6ZL3vlrKKb85VpA/+n/FNRBTwFM+FCL0
rd8K/BUEBwjkrS8Q5CH4xj0uEGjE7yd/iK/f4d0DScb5a/SSQUBwcIu/mhHWYa2h
DW6KAhG99YuC/PpZ338X929fKPwIHBAuXhdLC4CToZ29qbUVNyE9DR0hwNBK39rA
1MqYm1BJUZiajZCXB5aLQFBGQFFVVghgY2Fq7wCQVXosKSYAIKSmpeW3sbEwpKUV
VBQEyEqKKSgCgDJoaYWkCQGEJg4ONhy0tM7OzjS6N6lo9K0tbxLa08raWdsY2jm4
SgKFUQMz0Bg4GBACi/kq/Td0gKEGpvoOPLAwXOaGrjxAEd+E2diZWjnQyOoaGwpb
21nqOtB8/eMAZC57E2Vox0V7kwOY8ZuAn0twMNU3N3Sg0bcz1HWw/iUPDJe9AzDa
+IfkZtZ6X9Ny0X6L+yciTR0MLfnt7HRdfxWqe+O9efqVFMx/vWIwv9LUpqfTpqdn
vHUMzHQ/UvzHJO0ddB0MhS10jX8UelOKsaEdD1DO98dbzrS/tCTt95r8EvbPaiEr
JWptZ+pmbeWgayFvaP+f0jl/Uq2bnEDSFjysDFy0tw//Sj0hY2dqCCTsANSy/5x+
+EmlfmxB+t+24L9KVyjo61oAm+k/pxt+V6FfFIH+X1APlIGLkKn+f9h89JNK/WvP
Rt8J/8epwp9U7F9NJewd9RS/lmOjC9yWaZtaGVlrf2+zn/WFrJSsrKDsTVoBawND
aV1Lw1+b6pf2+Tu99le77W/2248d92PP/dNa/MBI0tDhdsf1437qb/fVn3bWD731
Q3f92Ie/MFW007Wyt7hd3hRuudxS/7du/L9QpT/0BICMjYYZ4AKgpweYWpH/v+4X
RVNrY91/8474kzr8wMdKl9riX0AN/uFcy29g5mjvYGhwEyhvqO/w79gX/7UK/k7q
P2jlfxz1dYPAwkbDykJHR8fOysLMwsD84wr1PQ0z2z9I80P3/cuOEOBQ/w8fIr+v
4R/HyG2XUdPT07DQs7OzM9PTs9Kzsf60u39JxM7GxszMzE7HxvCzZKxsdDSMbMBR
wcTGxsBG//OhAxw1/yDRv9jYATaiGHArBGzYf+sZ/u9V7N9h2v+Vv5KV7n/kvP+X
ang38f/tMfIfNfP/tSreTf3/jdFjY2Pwnzv9/1nl/sVOv39SEr+smPLXF0V/MP4A
RxoD3V819zi42hj+A/PR7xpN8fed9Y9NK3/K9c+o/lWmf070+37w90y/E+WivX3L
xgML+fTmo2VIEKjb16Mgt28a+e1MdS3+4evR3yIC9Nf3k1/lfP0YWsHVUs/aAuRv
yQH5jRywW6cCpH7zLtL+vywH/Pb5a73+O3K+vt6VdNQ3NdAFiNjpWhkY/pfkQNw+
ixpaOBne2AZB/r4cSD7PWzY3r6W9bp+2gJliQKB/eF391Qf6Gx/Yb3zgv/F9lxd8
+zR3DQISCzIM9Wv4f53t3VU0d7jDHe5whzv8v8bNwpz0y/+k1gHiBPZ9h3SHO/xf
AoyP/enXGxBhbi8uUHC0czJ10rUAWBsBJKilACzO5gB5F+DmEAf01282v29v74F9
/Qtytw0F4bhlDP9Nva9v3DUYSM1tm4D9JD38bX2+Hw/u39aM6lv9f3/bxPWfgBvk
0W1riv8gV+KH44fkD8+vbu+x/N764r9j83vJEr/rwd/HS/7yle3XHvx9/PovdQEB
+Ws3bfCC4HxLBfpDju/cbv7y3Y6HXwaojZ21jbXdzUtr+59kBvnh3PU1883VHEQ3
w9reUc/MUN/BHqDrALAztTf/Ifd3CSD30H45p33NfXPZhwCwaEMA8KhvowvMZ231
s4wgaL8c6b5mvOlHQV0HXWCxlpa6dq4/ZPoF0L+e8MBuM92K+nlCiL+aEPKvJoT6
qwmh/2pCmD8mFAYRBDLvBj6RV9zNune4w38Krv+H8XUGB/2ncn9DIqCc7+vDF94f
Qvnm3fx4/xX2+iA/rEz/3fZJ+OXckHN77dR3+eA/LLC5II6/m5bFv5UsZWhgqmsF
+L6K/k91/473t0Kufy0a9Icdyf9K0bd4ysr3rZAfiv5ec8n/i1oDC7nOu93v3Pth
5Qf5oejfD4Ub/LUcYH87B/jfznHH6o7VHas7Vnes7ljdsbpjdcfqjtX/X1ixfzN/
g/6J+Zvtr5q/fy/4f+xk8W9iBfhu/v567cI1sC3+jvkb6Tfm799frPzn5m+sW+ka
P8jV/I3JW/SH86DGP7FbaP6T+DuT9p1J+ycmbZg7k/Yd7nBn0r4zaf+Pm7S/L0N/
NGmDflvQ/9eNuxp/MGmDfttl/K8XrXlnV75jdcfqjtUdqztWd6zuWN2xumN1x+rf
yq4MBrJ0K2n+qQ5IwE+4/Gz//39xggNHhP7hSMNwa6a9ARUo1R/pIVq6g4CQyAoK
U9PTMMKStC3vLW/k7r/qb+uAZQLQAaz1zGC5uAC0koZWxg4mAGZgkDyAVtjU4uaa
KFphC10HQ0FDfWsDQwAPD6y9g52hriWsC+iWxqz9VBWy16r2u4TGZDxi1KXp3e1S
28SPDhPS2HlDppyeskp1doQkpQ84h64bZ6vrAHxIzbsGuVu+W5EIIjRx9zdlNmkO
qi71z6u2Jrw4Ky7ZqupKPY/zL+3PNc8XlqPNd1LVxnimQV+Z+0t721wz7xzVf8AG
262y3VuOwr/X4G7RVGNaV1A0aTmZVDeKXGFOu7vmdrE5kdR51K6yHQRtpVWdtHG8
w1N/anNuMzDlMXS1DunnisIR9QVdJ0hn16d1AWK6aCvchR+1ae7DJL71ZO5xeHj1
zpXnwFncp4tjgTqIed0zb5fD7e0RRN7GJk+T2QZT+yF3W8/wvFlf2YWHYZbesGLx
YK9KReHRTcMMuZJ9IfqrhtsGJSvYWFN9X8wh4/XkDbDXTl9RcYGkLZpeQ0vOTSFf
PGliuyezCzI0WYVftTpHcIKC6DIeHuHU73st9AJKC5nDH9JOlPgyQDVcShZbKaRg
EW9wxzsQ4VCkC/oVrmOPw+dl5nSngeKNuN5gbYHjq8OY2NNt2OYtIrxmwtAtAXdL
sCeyC40Jeabxo6dmEz3DDoOvwhWHHpWCuzJrYiUvSyYa3/6uYiUnCCX1GpSZUcJ/
tHObUYy34+mc66cQgYSiOKSHJH3YlPAuQZGAPl1XWMJXnyEZK1mYSw5TpmMugF4L
KxkSrzCE1NzmlRe771DMbgwcQkWjmQ2WW3wJVwGc9FLuKmQucoH9y3emEpD+COsW
vozh91sq2uaQFknlh1ZObd/BMmvq20j3EFdaKPiVM7GREiU/gkn38FNI7T6IaptL
Vu7rZhTMAdurpWNTShmEJqVna7ZrmSPOpwu3gYU0ln+e4NNaI4W8aOabmb4DJ4Nz
PsBjKPAs+50udMpc4Gc53/KQazvIXB/Sh8lGHwtQIUUeT/BJ69k8BmCKsA1RnPd7
w1rlQ+Z2C7EJ+Qq4kmPifHZ3SoqyEGypeMRehJ18jcosBS9N1URpvOcqcegq8cBa
zZfCY0bec0b+AQN+1wVgfz4s2jPNtbD2wfoxXVXZ88++tEYaIMRFAURhliQBzalM
QhlVntKivQObKbLwGUnvpc+y0jARqmKFFzbSd9VNI95h9uYlUEtwkTwm3SBUDZcb
MyRBf0z6pCbWNFlA3ISbHiz1na8ftt1jvL61h7LN5S4Rg/FfbE5lLAagU1uHELtg
XN0Ej/Lns54a74Z0wYAi3qMjbRHjGkfl8O94MkOUjTIvRmIzoQ7Th3vkD0K62xfJ
T/FOeZAN7TGmHKwMiYMGJfKI1lXo1uEHNr4UsOdF01uRBG7Db2j8g2rqJqrLe40O
2ui0thJFYGzYQ0R1R4OCNzPulepFLfX5vJpzucdt7DZeHZdMtTspSx7UchCIDlLX
eo9KAPxjVgIo1RLFSsAemJH6w4iBrhLxjpqkrghd5BpQzM6te1SthHQqrbW6PqO2
jkFWn8FrQjY+OX+MD2S1tZiiehOIDW7tkNxplezgrw8Q7nC14bgvWbkDxugIZ9ML
R2t3dm+H3PO9NO5YqTXBDGG1S8zimeK5p05e2P4ny/xLAjqlTtgZTfgzGSY6ZJcE
VhW08newOsOy6/u0hF+aD9F0MJWeRTauEEOo+St9cYpglltiSG5+DlGrqZQ/SZpD
oajjLmwuMFgj5NXPHugbyy70dvTdPalJ3Gb77BPfLCXe94s6pB/kggKIVj7iLxWF
bTvWT7+XWJuostNOSeZv0eNmggxcfV4Pg0qdyCMg0oZMYDsCaOWE5xzz9PGgdhUe
Ln+xyzZYGTUh4O+98GEdggm/jI7Ru3JL5IoHr+Zec1ZCnRd2S/hYDSOCftMkHvu6
kz+4la/I5Dv4RZBch/7grWpbjYyQ5za659gqs681rESPg8JISoXXrRix+cuL2QAd
mrOklVxUyQKXCPMaZMuXhdMXV5dC9rWz1Umd92dmLxYzYouLN/dTtKx2HzxkmZ1c
Hjua1mYt2YEfl5HB2JqdTJo1ce3fU+vyK4QrLQFcvjQL1RBDaQILDMb1pv+kfxHU
zkpcLtntE8HkBvIBCR7Tm7kerrQV0xVFH4YZsjQo1gcBSSdYOz3QsPRNEAoZVTCK
Cg2ROLigXseVFH5+gaucGaHtvXN/mncgoBn3+D4pe7Tsgm1jRC594SQJihIKDNqV
RXK9nAfzsGCtPjrkPLVgmT07nrhkhc2pnoRvj5MxXurHPYrEUdZX7SIwICH1F5SP
aCWOyMZZidAhZSUShJerfdyflwJj93rAUD6yZycT4B8D837eAn95Ganxkordj4Ax
WjlWgFEkEo49sULT4kWWIntyVOsnKp9CumJ7MXR2xdM9O9t1xliBJyW6XxY+WXjJ
u7rtmWzWBY6HI9GKLzcEJviXTZZktx36dudj7OaS1qV1VWEohy+nvRj5UO89uSUU
jaVUjU+kW5RTpjTnQ+e/ThyJ5sfezSsQT14JGvgSXLfzpZ9iSD7na8onsIzHlsr6
nV7k6ltBIRTJJeLMF5cGiuUtm8cDfaz5ELp4dUyUDdwK8cf+YvGlxo+Xr6gy8+3i
YfenKdn0JnitEdPq4RLj3SP3M1aEdtYaulMxBqxfQ/UayOzUU63AbRzZvKDa7nzj
68xXpoVOUPMouNSXNMw1Sy5a6B7vPYSyEy4oRGRFVb8L6bKTWccv/sNUVk65BvS2
X/xto4TedNWWxTt/0Wqr78pW7p3sz8VA4sZSgrBgwb9A1QowL/OnKWP/IKATz2bw
BWsvMpEOXQo34k1cw5YueXNzAyDrkbt65UwEd9PQE22/4E2AoLRhH7tFeM7m5wQt
3EaP+ZGkQ+xYmk/0sSm9PKL4qFlPcPzASGhIUoVVGD6QAAji6sVoMaxDs+8TkxOE
gJprrI8k37svh9CQWIFJtYCSoG/x2IFuPOBNU4YgnfZ592XsRuewbugzKevSMoWd
nEieWbHmvBqeCj9pvA1nrD2X2ENxa9DwMdfi7vvO+9sZum0H7+Z4T6CQpnMJ+uTu
w9bi7Mm/SC5m/Fgd2VyqNUBgjUlaDsh8xJ+ilgvg79unRzA3QKnYF6OoUvcCEzIW
JpQeN0qgna+b3EYlLWW/BzPYcPWpIDVtdKCo/TENE1rifTQIdJIjnBJ2NFz6nlCp
lwKbgHvIZvFgvu8pGj8fw1HMsJW0P2R6O0RBI0Wl9MBb+b0J/gGqeZdWPxFmFjuR
Yb+V44DkKL2hrK8QVBCYLwqzolEOWcnn1AAx8TK4QS64l/Z42YaYMdZd8HBmuF8e
+jbvvYU/MlDCrDACD3GYcko6ek6vuvUJiVemu4ZmhORAuK+9BmVcRwhjI2QZKmjk
zYRYvk6qi0AtKUlGC8Xnp6XrmT5YUJDkBWfbn4ZVhRq4WzVfZmLpKkWxOxoozVKj
lso9Uq6ENSYRfyPu8FiZyfBBJSyZcjmspJgcXwEXspaHeTr8RXduPwVdVzlsqXyK
UuqbNJkCNwtC+cIghpT3+R8UX1GqPX+g+YbxCQRageqyU21vi09AkDKBywWa2ogv
f47S5K53sdIkGwZZ0XsxBlnPEcXpddMt5MTHyKet8hxNC004+gzg4e9Vc+xSXtKC
26TbpXRyjUwVBhTKawGIFIsq36ZB5Yg+XXkQu8FnD4yEmX5a+6T2o4wcxZhy2giF
U6qVGXipRKVaQVP7e2ayatOifA3/QCPKMUMt4I9bG4CUVL7wKNskT29DUSBOMC9q
nTwLR2vb5DjLbMrac4KUFEWNGd0EUzndc/xJc6W0+vNjR30h2uf6vp12/M8zrqK5
ZqVMdbQMDgA9I8IgiThheJ+YdXuxa4wagC4qzFyZpYMZ1USjXBpOg7G2nTlMx8Wm
N5iU5qwRVqvyCkar8ghGi1l3UWkjak7JSeBpaD1FKLJwHQv3l/xDLpBRCeiis1FI
rUp0SK3lfsmFwBbW53z3Z3FKA3oHGasNqII3PuN5+AWIjifU8recWJ/5Fdd+VphP
ok2wp03P3sQzsEXjxbeRgbCVncuTV1uxTk6FqnJ3eDyASojaR16zG1Ce2pXrP2Qb
K5B99c7Xsr1BhjZX70tifxj+VjuueAV3P9yKmAxzHihXsP8QSCIyznHgsxycEySs
XnA/rfJFiSgOXZqF8JKlizb3Eb+T9u4362j7OurVnxFAXlqIsdZbpQbys6skghuJ
GHuzz3LXpBTdZ35XLLEcA/autP6DbDvuqsX71Ebojudz7x+lOgWMWx60eeQvzfh5
6KMZbvasNJTY6WHXpCC526IXNL+ELVjhDPzSwl6Aoxb0MhRHu8dl5EC0QO6Fyl7Q
nKrS52PkYmnzR+/2XULw+iiVevX8KJaKFfKnaLipUqIhJRgkRJitTtekgpRWR+u3
HtUzzKMryAgkkniyL6JvdrpOgbkol3PhNb3PV11WWjHnfS588BGbFpO5UulIWneZ
ongIhqM7W9oDU5k9KDNGgUliDk0vxtBZoa+jW8j3PkWetnZm/r2C8tp3pNjJjcLC
tbspYsHOdBXUDYvx7iKtzvUX1BHlgUFduVW55RGcBxyInoQOPueURBfF9FaBCtmU
vf7Oovo0Wg8LH7o3GXlPgnpOPCep40dJpWy3w47e63rHSUoyR1c9p86oaauDoR8k
llVuaZvrLip+BsNCqy56hXLPH+EJF5TJE1NJCI809i1AGKKLh0dZy67pmNvH3XZz
wt4TIWYVN6bUU5dOUm7ehVOkuUJE+fUqh5SXQ/u98STuF+zlw/uFxi9dEqcGQHY9
UlVnmGP05UH7FtJXg+MrO/bn4+8vXwqy1Xbsw1QPH458Wl6tHiQrdvbkjHuS3pus
uX72UQdDU1m6uu1Q6EN9x+E4g3eM9OuNaEPlWRX1lbTeY6VKsLojYY5iRmPRx/G4
cEskWKwWGLOL1m2fWFI1c1TT+GwkvJC5eKrkWqzcvX0mV3jZMehIOwbB7lXX8718
2E2M29HBAHmvOoYffooUFTqVtzG9TXQhUKESHMfvOPAFhVeaTwRUvG/Jm2Y9+tAr
ck4CxCVEW8mNoa71D2H3khyjiBeF8i3dXik5mUoL4H2BYl9ZKzkF55l+B+XRmMli
+kSXu4cAUZC8dCHrENr/o65TMhExEWrUJp9/PX8H6SPqTjaXlqf2EYu4Z3xroiIH
HMLVojsmTgjp1TEfJDYq0xAcu0w4nEqH8Rim6J93esTDcx8lVyHjjSDLhCBQnpCX
XT6cM3w4R109pyCUWEmebNTfUpU6vAApc9T3AqSbBo3582JOi6r35pHIKaXotG3T
JC4yKGH/9tk7XP9FvF7O2arXymXZeCSKS0EXTlxZgSVnDr3uRwHrW/nWFLFVgZB+
poDUgk5qRAamJM/G5yfENMkMBgZcIzrZuKe1XThJ+mAsW6GuLKblTu6tlZ5XTJkz
l+GCHaY0pVvKEeiOPpmJlZ+VN1u0Y5KwUwCIyJAlNP4t18yxJ1wHknCEaMli8CIZ
14BWJ0XX0hAO13nhcecBkZGL9hg4FUHEnIo2ggZstwijZ4SjUUK+/AiqU1qyLejI
FZbzyb5OXclmCkFrYkdJ8ZMocdEobp52yOxLKsMZZnb1Pq8sPoK8h7VfNs7tKlm8
Qk0arkkwRsTmHR/qkPFeWQuF+sIK8tCpI1ipMACuUEbQByPxdUq+HzUnQSnvfY9l
cmbK3IoiuALxjvGiUGGpwvsDn1tUReYSTBzmPcFrUvFG6TIehkLaaDfpDcuFCINu
55plU/tgZA5Auz/Cig2bhijIkyxjUUZavO8hZIHZvYbNVFOhlsAlGyKsH2U3YGJ5
6WmrPDOXOYAFNSqUiSyWbRITSGuZ2oNh4psXJyX7up/wdZeiiW+/GRwZsyKmcnP3
QxiwQpA3+q6vesSCwSpfUyLrXsK/xhN/aKKkE9YKTiXDUMPxFplZGE9qesd9Cf9E
e5HpiThSt919tT68HI9PvvdsoYufgMa4hBUugkG16toE7KJJQ8L6i+DJUVl0EU4N
y/a9OpnjjgBwodF5Us/rtcHhPdirVMJFHj/3h37fiZlzX4atOekUD11mmUYYkjTg
ESE0VMvDiEWbKIJ3fHPwz+UDeLdJdeYN6fWmlonYAkImPnuDQG+C8sEaWhl8M84A
n25sOszfbDtMTOxs38MYfrD3KLraGAJob246u/m1M7RyADB+tf3IG9pbO9rpG9oD
WL4GCFhbOQDj7QFMX/23780fW7sA1OmAAYx0t04TlofnezksP5Qja2etr2DoAFAH
PgoKA8s1dHEAaN4ItbC2U7DR1TcE3CQTsGcAsH0rzp4ewHr7yMMDoBVycRBRuLkP
71aaCDCOnuGXSGEgs9vswvQ0dAD2X8IVTHRvLjy7jVIwAWah+ypawYTh5s5z4DOQ
LeBXwrfx3xn/wIye8Xu+W3m3bcZwk8LazsAeWCW623+MrDcVErS21DW1ug2kB2jC
3hAHSgf6jXQt7A2//QLTCTta6d98JAigZ/rG9xcW9H/CgvmvsKBn/6+xYPk9iz+O
kl/6AFgoP4COhpX5x/Ssf7Qi0n/rSmngmKLlvzElWt3mFjR0MtU3lBd5/M8tjM8V
+8xR+dGuWKzy+gmh1cwRylwiCMVUC0yEhlkukfXM4Sbxq4QiDBjFRq1YNrYfVWYH
LC0MUMwIbaVDXT/Fc/tiQCv+XE2IbKaATC8dg3q310qyKnu9+aPX/gzrjqe10ywI
vN0g0+HTe0vwnfIZyKYWHo/NLgJAwjJg+JlIlCY3pYkh+X3tT91XP7khPlNXbnU/
dy5zLkwcrEqE8rvkmxNJHKco2cGwhVVFAQvgmk0n73SAnl38tLcZzi7t6vKuEpGS
u02V0IOPmfqjt1SNQi/JEJ+vKFvMoa08T/JYcMwYLpSplVFHF1KDTEROXc92gV56
svQRQkRDyoGXdPkMTwtBy33MQl7hmtDUw5AR3gXd+ayVthfcOA+ZD050HlRj5Z0w
t6BpI0mRZijajtPA78YXXSrvifvYRLC9N9B9aq8mKjMmaXXy1h/C89EYavGCs7Lc
vGs4qvHM8PSO0ARYMR0CLhwWXCK8qCyS0D3d+BJZvhdcWPRMZXa8RAWQ2NHuDI7E
ZnUOeoKl/O4sU9zVclnTXFdkhLYxApXQURf8VxTF3TLLrqcfNEo+KR/HFCYlvt2b
42xfTqjFwhsb6lq0l9LyiB12ilYRefnG1a0+cROLd1Mljn7Fhzm8zb7kfJdaO7Yn
jjwErX1RaX9dws9RjZ51Ns3Cm5N7gaaPpnLUvjAwmFU5Kc740kz0fDu/PnpF6VRG
63D3wri3TX+BnP6RU9AqQWBcO81u1CeJgvsLOpad0CmxL8gHLSPPiEd0dBLrD2k1
edVdGoS94Q7lYjB7BhUDj71bKAyYUmoRrM/CJzsvMJaOg1bTyMBoLea6Et5aKtju
IKUbZlvZF4FhNA14fqmyMs/0Yru494SrAL1QnjkNUA+K4+TvhveZPH7o5ctednl/
qrTot2vv9eR7ZCcF5OXHSMYMJdDLE5T01pw+JQzhWuGksz8+bssVN4w+K95FLrks
kT89fSM/7iWNNfos7sy6uf5S6I8T9q3O3DywMrJ+D/seBJw8xQQEHuvaGxoA6L/O
jZq/5GP/o/4x0N3p353+3enf39E/Bro/6h89888UkP23CshA/xMFZLhTwDsFvFPA
v6WADD9RQMafKOCtwv2ogIw/UUCm7wpI/xMFFLHTdf0LGigvI4omh3PVy4LiF8D/
3CXAGRYmlvzNm1cTTo6qsZbqsYMZD41n32aWMw4ljTO3R9/TzOByRMzQd9jsT0+K
y2h+IzEGyANAczl+Pu/dXCfzs3blnD2/vPSadRe0TMnZ4STnV7QXiKXMzrWSlgr2
xScXwh2WfpLz4GRNzzakdKM2qqlubNR48FPZTGel0/kRd2WsoQ7BOnVVNdIZQaQR
CH5CGpnh0/Jm3JfFn3hAuZ4gvMH6QpQBjphYSzc0kOyQXUYdqbCSQUZRrMcpVnR+
WtvRGFwZ6HulEW40GtZQvp4/IDlccSyYXo9YJIjZp614ZMGMlgu/mCwqgEW+VzQy
SynZiRxJiSQOKc9sUJtmJp3iOOf4sE7zbfTiyRFSNk+3zuvAyrWyBNznniBOFB82
kb5AfN4t00Ncfeaue60u1xrdTKrLa+DvOlqIf4RRpDDn7sfNPPcRrah9dyIIX4sa
VOBYkcgkxF6qbWiM3T4rYId+GDP+WJg95z6988t8VNannLr4qvlGsKWa50XrJNvu
YM5Di5wDSez3NV7hiNmVPhhH6+eCeYLmGVwihsDF8xFPac75dXwzTm3gVC/ZMd4I
MrZxpvwzZbdQlQ6Zxdrd9hNDi4d9T73eOI25e1yvLT5wHKvi4ToNdZtiL2pIwVbS
VbY1vD993cngFz5Oyp7zbihd9Yn5J6clxMQeyRI4sjZvCJ64syhUpamR7a0aIZQe
WR4qC5K3EopW5MPr3L7ib3AoP4E42US1Uanh1CiYv2V3cf5E6GZ5KqVStvHi6uzI
7XxiD8/y/WtyMtTeckGjmFL1zKVpl8lLo0jkNDaOxtWGILXuKzEhJN7n7GoUe2hK
B8qyo23Wxghe2FVeGrzZq4f8l1ww3IVpA8WfM5Eb4RzE+lrs5fAzxb6UmBIsoLwK
8mUcllbUDwVfIN/dq1A3iLxE5MO8NPqJgn3/3oOVjul7GOvP9Ivxt/rF+FOzgf2f
GQJuTqaOwHM5UPEkTG8PqF8XQ80fDo0MzH+QKaDroGthbfxd+LeT97cb3wG09DRM
Px46WX6i8t/MFTJ2BkCtBpYuZHWr0rdnYUYWph+PvbdF0gFoH5s62Msa2inoWtpY
GAK327TfpoGv5+fv7g/nagCtvK6V8U+SKZi63YQCi2OG1fznM0zvOyHQZj4QkFdX
ayvbNCp6O8wgj09cucNXOzRSh+x1nPpeqHIHG3dIpg4w6rjJ+Jtyh+Z2KKYOKujY
ybwQ4w4k7RCMQiwp6Cb4SV9/byDWX7qa/ief+zCw3rXZr23G+oc2Y2D7SZt93f99
89IDGNiYWRn+Oe+QBhidmPZTXh7GndKdmR28cc66JIsyGFVAhB8RUvcHZNlIARoY
FJhjahEQ2hgXm4DXJpSpSlz5r7OpCHT4LhMpRtxkTSuVLZXyXZRjqmLyI6avjY1Y
n1o2Ne3wfug5r9//eN7IuI+zz9XHtV9mtrxe2yasFigYMi5hTEO6QHvwEMG6R6uc
IpWzGgpajrRXncfbdHuq/N5qXJ+23Uj9lOuJ5uNHwug9KeykztLSi5+8QWHtVisg
O6MgJFQ0EzgRrzA7Z6lUWTi9uXtmOa3Xeij3d0gv3C72EiRWV9Zp1T/0xdGaq8Zy
Nl3cC0t6WZycVCyTi6J3mTZVaW8HWxN0kTIcmYaMqitIGmsAS7BHu/Q4Yy5ZWyV5
yNtuLvAZY7Lj9XBLYs1ppMx7CrYvG+fGmnutRUWnHAMWbMzBZxdg24zw3SEkrY7A
UPyiUSGYJpuVYjPeBOLYHTFIPf+0aLcIIlHJ9YGXFCFbce+zWqre0WcKiG/aYiiy
+x9FLbjoZXctdsURbD12AxV7xJhFVrTeNUZQSXjjX6OLEoe282IOq4BbI8giEs1X
JBOaWKD3NElAa2vgPxgjP+2uFlUlDmyLUCEMFUh85sA5KCCa/7pT4iVBoQAwO1uU
OFz3rJMx88S2dZ0QzhGVmjyJtPGKdC5r4BB3HNNKmD7NR1wRjYgCFjKVQmupoprj
kqnSN8bbn2kKzdpbj59sKqUIeEYhphykz3+IVHCKYCMnoS/TpACYEj9Kz8toi5hy
F49SQmwAdPuJS2YYIAQacpJMGDkrwVeWUJ2/rBEL8WwNWy4q0XfHKcr3f6HVxfOo
LkKLL+pT58nl88vnb/RFTuKJikXcoNcgslgjG4Xkx5EveFp2BI4IbMsQRUnkuQfh
svyBGc7Qu9t4+IrKee2DkNn9NyIfnjPapVzCTJ+h2pG64/efb15akLoXWPJZjniB
ZlHs871hQjxpdW3eKljXabI+b4Qio4CR9M1IjQ3qRpKnflAdexTqKPqs6u3zUoSj
7lQXiipPE/wjFjEi+ooly/pTSxQRrPDhkAocMYgDhFfOopSDyllboqbEsph2uOQf
tQTcwNdwB6G6+bDCs0pbLV2koNzLqdmpWIY7vT5oEXiFnBAcYdt6+DZQhRWXawcv
FrAJ214yH9mpMwm/ULNNmcPDFcHtFNdQ+VR8FFOjP55OcwQmTPeiHiUPzxQHWNvJ
SMUjMEqrJFT7RYK+qLHmVvpR4Ua0zs5uIix69PaQJRsknWTjbv5V0MdHshfpxIxR
k9vt5H1R1dMwAcbdSVUgC6p76xugu1S1BvCAVJJVKrC28qUKzKcuL3FYYZDKEI7m
GEkMS0EX0YdOZEnrwDIdIITXYEMGHwgaqXzBP9VasaxvKswAI3JKi1yXQzbn5lNP
yyxENdkgqnCksWwIq9KSUd8w2TCsYBZSJ6pgFleHnzijwg1IN8kWPg+XNg8FsfQM
rdrOKqSuYBZTlzA1h7EMHQIVhqI0qwPR8BfwZdvEfJ8Q9mCL3Ro6Kzz6ga5gMN++
UAQMLcAblZzyI5xiEMYqBVTmxZP63Awe5xl32ZGy9NXyOJtFCb5WiSUiYkxoNxiD
AxS8PRS8VUGtcCbwPNQ19SyqqKCJ9s+dW4TOhMWC+SKJzyoQ1tSJlZhW1ZmeRxp2
uaI6B75QIiwWwers+yRx8mBRpS0o5DF3Ru7BfvYk0TBm9mLGOBk2nwcPtFG1hL2j
7Hmj93jTeVxKvH/iuOWmkzy0oEUvvjVwDNGN8u+YSvBgY6vx7TySw1QUMReLernA
FlERsO9FnLG7h4WiK7P4ZAQ9wWcy2bI7tRR8+N3OBMY5jx3TkWGWL+gF4Z7FZvgu
QkJV+9XTqNzj9pmwKRz3yjIBgW77boSg1mc1r9/yMtBV7TPLHbpp1BRTO+HybgZr
YmM+UMdBxlhZodEY9WFsxUyKSEbnxO/DRk54wKj2pcez9KzLsPStRqHXRapnKY/J
Ywoo5Vel3IQL2YGvXeaWQHEdng0MVfQyjTB9HJ5VNFw3pWBol3yeU9JdUMusaW/C
0pthmpjfjTUUsLLVhUcv7zG6n6+3p8DfH9MFNkqgS4bB2AWTiUWEEVUhgtUrLIMj
LJLLaRw9UL6wFo2Kijtst1tREfVQeGh7wOAgS3ftWd4Abs6m38HT4c8VphfZCs4K
bupE4kMWClAk0TlO/VS0avjSdf4y0zJkjoVNzD3hyxvWlhbEoLOJZ3wN7gEFTksB
11HMwS0ryHnl3s/KdSgiKCStsbltzc7yWjocHkCVPQ/NHOJNeJjG48h7yck9Q6fH
e4nNyyQ9TQuf7m0d3/whm4AIC1vEuZ88Ay9wqCkdjwwSaniIjn7fjbhIyP5w+8MI
Zfvla5UWxNfGLNHycsXDFuiHBu83tqzITR+W1t3DXD9ZzBIaNt3t7CvcVyNfjyEU
wNWmdJUadu0de7+R5R/QKUj4GkXoBQWTIGGGuN8LwQcDe9MZ4oaN73uN86eoZoiX
1YjWv8CFl+KvFenz+nCswi1dYydzUsVmuEOyfkydoWMd6E82iQ8eTm407PXhe+uo
zNXo7kTUhCQj0b2iWo7xZbGndq2jbQp5bTwQeXfat93z2smVo4mLjV6PNWGGznR9
e61jCtnSN/QdfGACEdZxCJY245zIztvTnjqzjus459BVxIL5HSyS7fNqZ/i5OJFd
4O8OVvMs8/uHJDNC90LD096qE7Vi+YN7X9T4q1K/GluxkVukS2v0CADMvBN6ttEC
9apwEzCqqD/x8uHLKiLbt9vMFWOyXjBc7bTssps92rAarDVkHk+3u7QH5TbF4Yjy
lArUlaP5WluQa72pTwQG8kdwHtRytX+42sDPZ8oKTSCqseLm0KS3dXh7tWCq4Jwk
SWaJNxBQxj9tqGwuIFLFqPIJ+7mvi5AYh0Jk3MguQzm79i6vKX8FTPvDlEtZptRp
gVAyTSE1rGwHhwNiSDk6U6wXumcVeVCvJHbFMrKRcS3SyScGL5lmEEGjNWD4q9Xf
DuWPuJLxohfsichVkgjJU08LDF7WoOFTRQaWqsX6mCggRADkRV197i0TP7uMvsRZ
u+/VQ9Xj9a54n+gc1qeIKA16nN9p8LkBqeuzetHwxSJNA15TUg0ILH48gHm3TLew
pPmQrB1jwtM0n720QZ0q3JfdrfF0+I/8ZY9R7HDZ+TyYIi6j3hBtZFfbjLnpkbYb
kGHKvIxUXxMaHzHgOBVtjIQDYER+6LabSExJbKB2Nz6i37Mv0z6Tqgp+IhbQ07Ej
e4S9PL2ZJkY7ZYtRG+chuMO0QwI5MxiUyEtE2e0pHy1Zvl/O+wpCaAm2gv+RfhfB
RLe8y5nGHjt8f+WgDdfygAWHO1IlYVYgFeA4ErwCH7c9KGZtnH5coM3fWSMwd0Zi
oovngqNrf8nTTCHMGP8DHin/YLTG06uK6NlBafIhR88cvMUcnRi3CDUNVeEr//rH
CEP3Lh+o53yKoWiXLfrYKFWfRZsQMsrzjJM381pvbL5a2k0VLwFXGOdhHOeJSbR2
dFM/UmHW4me0UV9qfURxysAXrEft1giqAbuNUDLXSAYV4eOfkgYz94b2yCvp7Ik3
QISjlrz2GPcozURkFiuez/DNpqeVzFtA1qV5Ul0qeslfNZg+cvPEVBW3IpGJ9pZj
xRWlzYkbhHCgnhbdeXU8KHBAd+kDbxj9Se+osIJPjYCbFrHVOmOKcPa1hayVXFOX
ZC9OzwXNfrGFkhN47cMDG241bwxXJO5JmRninflj5NN4imFx3JN2U+QUyeJ3Oxxu
lJ5+269kBp3ql+ku470CydfSDtBaJT8oor/Ya1V6dU8dBn4/dxP06JGX//jYpns3
7QMJ8rw0RVJm8Q/9+aGDyhdH4t6RAntJduiLGtkWCnjyTmQylLQUnUpJa5A9u9bJ
XhUFGRutcN0W7y0+VBhOlHsTQDQTGCHG6ziaXEpeoIPOTvLZ1nWpD78ovT8Ay+Gn
5ReZwI8x8OBAPGRJ6oDnzH7gSHtwlU7cO2s2o9cJHdlyu/esVNcCxyuutNYCIqaU
U5XT3f8SkEBcsBQDmwVrGjNM3BurLKYiNplVcfDi4NlBqYM8R6i2clUXfe0T6ffk
rjFcAlrUvGTeNN5FkipaKjxK1Ovyjr4T6Vfwar1IQy5D7TmPhrZyPHOqK41kVyUM
aF0h0VxWwvEii+KwshqWWJSpoXRbLtAPuHx7IjvoZCkm+VlLzU05KeWKFKHK3zlQ
sdOQ0o/Slvt/EmN5giUgMhRogLyR5P5qPTYNTJG0STCsuy/duqk9uljR8oDjqNCM
yLI/0iyd6FJtnSg3a6z7fFBkmJhX8opY/XUanr6M6CI/RN8HgZi8LFG3pxfyavzF
JO6q4AQvFSbQ+3efnKEttRCrCTVFl8n6dvoEQYqmRWB36x3RsEPyzAhu59gvnS6x
yEuNRfV1L84F4b1fNnuuxqdteH+5t0dgEiY6TXDHzBQmFo22NpBF7Dhvtuy4y2wv
x4IAX7yJb2PWoCmmo6szFsYBlG1OrezZmy4tmSL5nPdNufuBgrkR8qfQWZNqeeI0
Lba4We8duio857bBI8AFsunJYJ7a0YBpSr7wq0FscgeQGsj2P/5yQhKh10SytU48
yr9CiQCbBy7Tu5EAY6B2ZGtn7cRTy+VOugbhWkJfhy4zxc9DUh2N6+C5glWGk7Pk
PrcVHBO5KWVoUIUx2TOjjzpehb+IkakpDr5EeeEF0wMnl0qStMwbFZjFU0dyDiXr
zE682WCAjjaa+XmZ1aX1VJ4072OIYV05Ufby5x2RpYVN1PGHlREQ4yQGOK5hF1NZ
EQk5aDbJOU0i3sUE9uN+mxSmVkYEHfNOIT7PBtTgT+3L6T32stKFLyP21yER83HZ
XmlLOSrN8sQ2uB9KKh2Q0Uq8fEkcFLxQaqJLjAMLedEIVty5NZiCUNdrRm/+SCmS
RFis70Vb14oLx3jyy+jA/b6d9j5URjm6/WSfFQccISJvDVLc1ePetmz8ESZZ+5mm
ESY75lBG5jy8YiLHBrcObJTdg3TkQBeoFKddxebqMFGmjqHOe1zCzeoQFlAain7Y
C/DPIIgWTCdwrEXDNcp17AX2A7S416wKDF30TjQkilMNqtth+2HJtmSoZqUuBV6D
xDfp9lsJM3G+jUcgEWbK8oWZCuoUzYZnXM3q1Oaq1BWsef26VKWPCZeHk55SqiYn
BkWpy2Y3sYKDyxKlOJDWLyz6UXWb8/HmVH22AGl5okIVeyA7Y66MlATjbsiLCsrn
x2Gi58U8WGzuQf4CpJMu2yMlFbUEJXQfKa1n6ulTZ7x2h+234TF2SZlYFjBr4mLD
LGa4UIpnwCRDV966JBZaJyfmbOyKk73MzlCpvVqumBlcEdqtYKenKtXZzzB69aiC
XeqRhtIwOizmebmI6GuCRtfBYUG5tzzJJsnshGWTEiwyNWYy/QFQ3h7ZKn3TbylZ
S+pwP3LplKfd72l/tVoEI6q42v8Zxlj45R7LI5qnj+LD+sIySRRQPw/xpfbiirL0
4UHfmyuOXCg6wNEx0J3gqnct5wmIywxmKoxZDzxZ8UaR5Vv4NMZLk5BAKydx6I3i
FTnUjSkvMZQwbcMRK66iaINCDw8lPdBBsFCvXZxqzvGEsFTD/7InFJIBT5+z3FaW
5EXT6wCik5cIvj0tYm8PF/Jq99kSHlgRCZM4mI/2FDs4aZPH9xRXOGmz27vbg8VM
fdxSlY8YjTK+YndMy9V994rp8JKXpq9XE5+bnh4r37Ze194+Fbh+nA2obnPgy4Zg
Fy2nVxifKJL3yHYQoL9sG0l+MaUJsb6nqK5G086rhHSYjBANmY9GwsTDUMialvYB
m1pIyDX1tMlqvQtv1TmwdXxyb1oUUXwZO9Hcye1L+EfvYa5JI9MD4gAcyF6vfaMP
4UXPhu0K6wHeIO2t/bRBiDLR3XM98he+3fQRuR02E80R8++JbSLJrOBWZbwV6ZOb
8pC9kzncD3FgEmpd97sEPZZWVnoZOcsKy1FsuUtded0jG2pcXcGzNMNsOMqgrGBy
RaxM2wKoX/k244XATaa8SqKZseyXQs2VmkbEEPEYysqzDCmb723Fco6bmxi+tH0M
J/fehZx2SWnhwi8k57MB9pDg5Rcv3whlWyV0iAUPlnrsDCoVGMOYnm2dWoaGOjyB
hGRKRkHMHfw4+lZSqd5MIaR7xtz9SMomXx4W6XdRZwG8k+FOiLI4sshFCYi1WCBN
H6E4KDGoJkRtyedEWL6nNMAb9N0jNYB6X50nE+lucwUy2FrDg7vsuVcCWwO1rhFQ
ATq65oIjQhja4c7NZpVVHCF1ELtJVPOCqBa5b6LrQ6TwFyL3oDedlW7DtO9OQ58K
uLA4Uz1A9gmzWSF6kievS4KE4g8fSzkflnN9RMpfLis7eY+yWZKq5IVFySuvi1WA
9BuYWtnPPKs+UBOi/FdTUOZUIIWsxxiE8/bryCYtz6cCQ0fR0uvjiUVhyJ9Ty0FK
ZUDNm4uSPwE0iFqbPPa0eTkEd//LQZ9JTKpRcJbjHgpJhkcxHjP8oBUDr4lp6aj6
tYV55WU3nvOmo9Uo5zTENsl2yKrzzAOInXOtQ16sGhY27qwXM/Ay0N5PnsjVEE1g
ujN5KQzUZ9Ci9sWFUIY+co/tW7fFnoFQeoatAoseQAeZ1aW0RCEESYvLjhvHIYMN
yy60YEdqFuWzuWqXuYfuhpHpGRq6/Bz8foIqC0aZRHKfS2pg/YIryZ5murgqKP2H
qLj4ByNCryI/t1kwr+kG92ZBbUpHbzvXKMXNzkfWe/mHPzjB5VdGKvF/wv8JJbJe
VyJ9Cf5TZj6lTnheUUk7CkIcSjnGffMjvlfDO1/OLsPAlNdjiTOSxDXNoKaN4RzY
Np2C2yVbnj2dlaGC0CqWwF+gy8tvexHRLLN1lTYhgfuiwCl5kQDK/g1N2QWTxRV5
6v1npWNK2FCRDiX+x21pGkiia6RJ8p1h6yJ9ODLDI2uOb7vEuKE27GpnlMaUVvML
BRvl1lLeKvPWlDo/xU++PhqrRrQ0U5s/Jj5Tcg86e+CaT5Kafx9FXo4/MuYLmlgq
oczAhUSqx3JLT3XFXpRlXP+7uCnP7o9jIgraK6ESVVLd9R7dZhwmDitj/GfDmg67
mg7GRoQyzobbbykZn/PEJrSsr+lJr433qVLTEUcGngfGXJb0qn/gKMPHsrXemkYx
HBQYpKFyLyRAaxV75hb4JIsW+tzHqZ/0+DHYZi3WpYh2+Fpn/4jbQPGjg4BjQCzF
q5EYnlpmRubXHpfgqc1dBrJ+Emv3nNEGu+sIRh5JMVOlv37jkulUNzsVeZkxvWYQ
za5zb8uJj0ZvkaTNuJygepdBHgbxA4GBv+hl6Zm+57mfc8H1aRaqS9T7tAPVumma
p9Yhr0Zgu4QctB47JIWu1m/2EPXxlGuGQh1C55BDa2xc8wntEdRGJtvI90WNhFpE
O0bvK/nrsaiCv3lnL/fu+bv5ebHUNYghX9SWYKngwnJuCVh0qKRWlVLKYebRghTs
EXfJyQMV8J1y52HnN952Lz461LdboJGYncWT028YGc1g2VfaiDPikIUKDBgbmB/E
qu9lQXKoR7bYBBcN5TywSYBb8kbLKx3IrDtXUTn12AZLyQtcKMsSOVZSOXRe6xYs
FUupPyncMp9Qhlc/GG211nbsvCIdK/Lc694Y1frUNpPBwL2DwXhkULZjzJAQ5zSz
D3epurJtHd6KWPo56Tl2TdYFNDQXxJRqFw0RDaaTSq+eK25dynSB7nxSYmA+Xfcb
WezMYlXBDep6GT9Yo2480zHHV0VE57HzKNCh0H4+8EJrtkRdAyOhqM/SIqToNz9i
ZbsTn5ExIczCK/iMgleEFZE+G35ySQYJThV/XDufZSWpgptXfDwmr0JNKjAYQyFe
ozgyXOx9DTqyqXjeX/1o+tJ2meI0kcBcvwnncAJuppqjvwzGM3hQZa/CwGnt6Gln
pnSVs4FMRZ0G2EkH3QbHq9cqgXYoh/uwA2RNWKFsNiSwYEIz71KZLXoWjvVTptqf
cK3YjSk3egas+osu0898ckvF90tH/1gO6p3eu2W08PzF+BpYjHsfcuv6UUm3HC3t
Yp9VayZ7wZNCC4anxfD0QddblskiJ+cnk20fQq58Y9+tl7+/v16eo1KhQpRz3yK0
SiysvYo9rGBaxd3KiXf1iunA9MSl68jnEBPxvv54gWz4+vp184AR2K45W2J5Z6js
cIZ5/pka8VKo4GM14num6c8Jo7jznUs6j0Ls5aiCII728JDocaTfW7xEv1Z/aCm9
caDqxL3CmoLAZFHUcGgTQK2/Ed+DUIIiiV698xGZc+l9NxoGLRKNpuNh59vEsLdT
OOVdLBxuuThIzGygqRD3bRAeiiaaDL3v6Bj0yVgC0an3vvZiBniOKI6m7Qs9w4h5
6l22dgCyQut50GjtPOXeC4/Yf5m643U82r2f5rIbuTaQwuk/2rtdvz2Xu49+vfSs
N5V19txsdTg31d1iqKfxVQz5eJ8BPhmJEPZ+QDkkOGTuAp+frHQ+Oba0Sbhf+3YF
eya6RLiPiWDYUQAZ9yZMHTVSVhuu/2fd6MUc4k7C4tQ3S2BbsiTXyM6Wng0IgbBm
7EdlV2V1yrzx+QswbXoxlE5pDe8a39Gw1tDYFsJIoHpIHAjNsDeOHBXUY28mNbD6
e1tVk9kGFmerFrLUCbDI1cfZVTz83Fxuo3QAcJoonjaijACH+qRP3IX+0NAk28do
YpqaceHDAhXeXAyONXMl8XMLcfmo4Wg4ap5duKaoqQnKfn6oKojZDKjPfJLEKS8O
31Ssj/Pv9CzSOUrqRH54g5qXkzy1DoY1wK45x+gvXUIh+LAmtsjkAO6LbQIJkjGW
DeRmB4FIRrd/MnFQtMKEvjO1VvVGpHkB7d7bQmpcbHTqqQVL2rP1OJXGKpeZZOwq
o0aXVRVVN/25mdA17FGeTc8ITdetTWyrt+SNx7GnlvZGXP2cZxeWKQneXpDI2D5w
/bHgEdZOiUxndbkT6J+2y7lN3UdyNIg1Da7zqGr5F9tyxB+168VKtkEaeUtFpT/p
ikqhS9JkEesjVOTzjaqYLkFSFX6wlyi0rbOfKocWLPewoBSE+jEK2BwqahLcHDa9
gCrHZ5BWK4YgVOac0QyvnEJpyfaHSnXVL+hw1Zr89okW8EBEjm2pShrCEN4KhRyM
5SlGI/mR1rjkDfH6vgVlh+ZeIo5B4OmqrMR2z11Kbnw2j05J4tRzuq3WVVMNb+5Y
qDhVoBx1//7GCRHWM7hh+nqWVjVzc1xtc8aoyqoF6LAGM9fnikRoTV4VExC9bSS1
ZJOjjqjn4zJaXrXcQ+EfT2ordg6e8/ZxweU0FgRvYHls08rj+YekRC3ivCnJ8Hbi
gWZaKBG8D0toRcNeKK0aJryJIC4J2oPxmAjp6RwDz449zfw+fsDrDQCbL6MwYnVE
g3RkOIKmUk2tTdIqTJ9ElbOFN6y5kUyzHHJUj2cMzyh4hD5KjcDxE9gpvD5zhNyx
+V2OZKeSgPl5eHqcyfRD9mRh0F7WdcxcydmFTfA8ozbXfQ3GA8MzjksnzdF3xKDA
/8TB3J6ml7I/grEIrUvLvESScsAIMNNJ0t/x1ken2kv7QGU8ng0DvcQg41ABk6iP
2tYyEKq2EwNGhUJw4teTSfnK8jLAspkSr4jq8UokWDFMIp/d3j7EMU1tuufqS4mq
GF5XbPfijQRb1ukBsUql6tQTKQzLEdZZuy+R5xMdI+efZr0iVRm57feci6cGnPzM
LfWf1oJ11T+W5+9cztbqEdO36ZBg0sBj3hy26ox5qByUqVVHIi6WF0bQZWrjNly8
DzNLa5CK/xk0eWwOocFT9NqR9VFS2BpUEtsjd2qEQeRHmTqCNoIeie7yHqVMnUwi
6kupqNrZhWFvxlgEZwZmjmolbT+CGrKnypKS+jUvCgkt+ARqkwWTLghd+ARX29Wn
pKfono3ChYlCc9s7J6X3ITBNGVibBtMg5RFJ3j+DdbO9wCwiWVd3V6uJDx5Ua1XZ
SZvXXtFejbuUFR/p9sL3zmvyjd0UW45hslmg57GHSYiLc/FYAQNLL4QNsT2aHyyK
TIwyfMysIOXhY7cPQyEnqXEGknz6+vgNsWK2gjsYN+0TLsPPS6oWn+33J+uK2DyG
tBlEvJ32MTh5P2PRbVeVUuK7LyUWpEWRcqAfYg4Zd7F6p04nn47tsOLXIdyHNl+L
bprYXVhDTEw123T5kqpZRwfCSLDj8cS/Inr5xeKrlPcnnUzjcKodtSWImWXjRtaR
xB3+BsnxGSTodmbUK01Rts2XcI9GFktCinz3HvoBUBS5lHkHKjKsegL19Q+jNbAX
X4KmNZhrPoZMv6ZM5LoMglUkzMsR9K52b5Y03XnZUzpwmXKejX1lW37R+pHa2XAq
QQHXe0KsKaOYq5m6N/BVM4CsH1G9BpGIHcuiOtKmgjUusr/109JMw7SQnBJ5+Nst
ufJQmRLZKxk+STBR9mdiBKIgS2ikCAHBH0FW3i8+Jrv/FJXyKdepOAkES5HxgwBS
dOg96q5o64+w7J1ooC8UOs3Sw5aoo4wFBfx232GDPWVdel0iyQZ4v7ezuk6r5T5B
tvLg1JzddhdjL/n4wOL6rSrkTsZjvBU1QgvCj/zgZ6cmiLMQjfej0sYbNzPjz3UC
V9XeKmtlF5YUVRRWaW81PbfIUV+CnzgcTbLA3qw+m7Vp2LTF8FWYINxF4m1bjL3o
pwzDvA5A3kKujjR5+qk/ZKthbfyloLoWnYI9VJL15zz0XGT/jp2stjzOhHLfmdJi
iv6ol6/9NixJqCGmgzzqm8l0INTPU+lNpZ8e8zP3I+3B+tRV5UU5h8mouYbNv8Vl
qntgIKRPJPXofMTmik0EFUC26+I57eZLkfKBw2FgjyStof90ZCEb27o32WOnoaeb
08jySb3OZe/+ijWWw7vRwLGdT66tb0mzbMLd0S29rzO39re3B/bnclbL/AY/TnoL
kVLXrHVglrPOOHBwGm3UdKpbu5iJVFN/MGWAzTv5kDzyJYT5Bfmr4ecwc1l8DGkw
bUsIczVyH+mxbGBi3vodrsHWuOW8WZbLJVp5uBqBg0CLKZMnS7TF8Qb2vTEWtJKQ
zoVOfp44dCQFPV0zF6lgisQAoldvoPTD4VWmhc0pU8WA7iGS1yferhvhs4fWxS1J
Hxu7XmOive0yJqY51IyKJ6XepYbvldHAfcvylsRB4oBnNjp99bH2KU9wWoj7x33u
z5Nr0ZCH8ZllwAn1EZ/ks4waLNrwMPueuWgLP+fwRmYe0qhJVyKkbWWJNxFdRfgy
BeruduzTH9srNuCoa+Ew7C17JbRc9E4OusUCP0wz2htXfyKRojRBDTFI10HQvTR7
X1PRHvk0voSiQ2qF+AGkwLNX2cucnubG0vVOHt4T1+PZ59IKQx+q8etW1pu494KP
xzd4tR0NJ6PNiz3jpYeLGy8yHHdoqiFyqHIm6vDlLht7SBOajHn6Nk+X78v3Xp4j
8JRAEMbRCcogZSNz5ASyfb7wHJ73k4Iz3N7Zcp3j5KciY9dlstObt5NMeRNQL7+T
2TeGHp90KDWofKm0bFipwFukzpyNnA6zeAgxWnGFOMm7eW3z/7H3FkB1LVu7KO7u
wZ3gC2fhTvDg7u7uGiS4Bnd3d4K7u1twdwgSLDfJ3uec/Z+cev9/q269V/Xu7knP
1XP0+HqMtjnXmlSNL9k4zSqJAC3xHkP9I2R2CeUnxOqPbG4PXly1G29k9b0HZdgZ
GZhg/Q+4wdGg4xgZVtuaR/GVMehLJS2gNW2SUUteC0A3WLkFKvTgyrYa+4e1PrHq
8yQ+8scVVDAnoD6Zqg2ucskQLedXsFvsHHye/VoYWsHSkJp8RDXh+gqDDfXAExLo
C7rEmZONJA15fCI0eBy9cDR4Gf008DnD8PmtGQHuqdjLpuBgdwBewhqqgb7TSthQ
9ttE/hXjovwUpC5OiuWL5nyzfNoW2b7vaJdC3Y5QWSnxdIoyaGWvBGmP3bPa9/zP
hC+r7WThZPMjH4jEZg6YyZZYP1t/x2z60mOabp1M0AlRqCV0cnVKxWzHHPYUZuRu
ZCBpoJPb7/VJXRtHo4KOo0nNVsmmvtSYrw7jbVnII9y4STS3hvx0HnQohhiTDRMn
bAjWu1L2c0j5nCe8ea9M+fV0euWE6LbSqyJwiAFlRuyn4/yZfPqei2p1N168onAw
nVGsY3WcSPhFyXRdaNmWrmHwNgZJH78gVyg/26BwYh7o94oWl07nMiOI79FNTKUX
ON+Ao9PfQ59vYXGgQcgSSIeuSKrS5zMF7UXGHugkWKiiPkuvoy11o9UX05jaUKED
EEqh7F4lwb4MxHHr2KZw+L6cJdW/WkjtU31tO4HW4fTYRUQ2eRVJ0knE57Oeym9t
NHKhgca9n2w/vTquPdA4uLA5p5Wx+7Yf2aKnHq24KtP4IVxcthnOxkZy35hfdaHL
UP3dlxXuNHoaI5RELyHsl6ee5O4czpLayYHjl9IeFQfFLRWHrOv6r45PPiXrr2Ev
AKDGQ7RQUq/2IQ1dPM2cg6ooOSGecdZ2e76epN2H2uZL3Hv686d8T4J7UZepwSWk
RSL8NUeimXaPd1CmPksqOrQQTlXXGusSxfh3ItYKnDRpt/k3QnERwj7BBq9GWnm4
rNDOtVgREwNmwoySbJFbGqgO59N+L9toAbDOsZ5X2SiV+T7KshhJeptrFPPKtRuB
V7Qq6h8Wx6nYW176b5gZvT3obgafXKe3GF9T7vCfhW7D+d2vPx1J8a9eHg5G3L7c
zVUd7nV+x+iYJ6u6X/E5IEuxvXBjv9nbP3jwuiU2mmR9X49ueF8i/yZ6eksjikvb
Y06ClXVZ2rAnQR9LxLjRLoy5FzVGsaDZz+8dXD/c7feN/HvGqWyBcdf1fOwX15nR
TyRZ327IF5smL8siXhWWAof0IGu6a3ERAsGkGzS6oLEk6C/dvQmz8j9S+KI6c8dA
1r9DvVXXEg1ZyytRgnytLJJJF3rh4/fK0YF6pKMvHXkKGBFIQJ65yMp00d4pTaxR
3bA38zbhqGjfOfDGG1hrNzqdGMMb+eDfE25i/IXnQYTyZnesNOPlid3r24Pp99JN
TxPAt9ETpigTh7JYhYTiwnWbXEr0WKOJIxEWXpCL0ISaGGX271k7RmqQ0XBCoAEm
n4NPEIo0HuzsV4Zf2OzvC7Nz8oANqSfg6fxPd4K28F2u77jzkWV9R2a0dxLAuVkC
XFzGhctaeMoEyjBr56rlKaXkg8zsGRqX0T/O9uV/rytZn9k1csWbzFZ6QY73WYgX
prTFtF1sxF6+IDH+XoNO3wJNGyJbL2Iq3voConFnZEPMGkzAJ2v3RosUZPPxZeDt
Qcz4+KCE/Qq5VZJB6vIxcWqKejlNko/Kw02s8PbZTkM5l9h1nY3vjeu6w1W9Xcbz
0KzuxnIJEd/a8HooNSeqAJB6pj0ZhaUfeF9KmiTCEK6F2vJRffXdJa40sZz/JtQp
Ch2pUbPoLkDY8ROXzcNEiP1VWuAnHhv7RU7RwiVyIQKVXPN4WF0U30KQhzy6yVpq
NdG5ZYxeWQclUp1Awn1CqWbQGC55WLDumMXF+T0ucOHUe7HnvVz13gGunvTUpCA2
90jrgDMOHMlVyEb4dAXklrkvs0zKn5V0DDtnaqYr1VNy51eeuAdqptEQ7K0jvJN7
HZBbVVdMVgrPYjIBJTb7TpyPb8fK3koH8K2KT4NYNMJOwM75pWabm4TPWzRx4y/t
mpiMn6twOBLpcW9CHq0W9jUglUNrWJlIrVVX1CmcgDrNCFY093BlayXrC/VljDrD
6V7Hm25L1s2UvpOEXq0ZZGtmioETCuacVsI+9K/tuoXuymGhEk/LltHDeajVvGeE
IAiwxMSrwqS14ezS91Jxd8tcqi3aXPaBhlvhFnLFyWgUrHkbbFCTtVS3ceai1iwW
65rc3l5VvDBd945z/A6x2FkJEWXzi87bce4BhcgpviE4t1w8PMHXuYMLfj+sFjQG
iJzP54IiawXeXoIPQ8XXViYjlWNKe10lnRv2rw9PBbP8EfG6/PNyfA40SLIfjsr6
mvNzFs9dAtq4EcOLssXgl7x6hF563m7HQN3S28xkD5mPkUukqpuMWc0YUVeW6mVX
Qb6AP3BrheqhUwxKECz7viGRtZBUXJPcWbhaMDlxsCxTrrGI0SBmdNu/ZP4S8T34
Yyy2LrMvyvk3OXPbLZgTFdbN7MDAxZxn+8+7ClIxdFY85fNzNvGQHx0SMXQjea4j
xpXz+mM/+OM93W3lEnCaLUbENrxX476PLJ+PKMVXU7akQQprGPUW9FMGxiRROtCm
LohUDG+JXl/eoD/xgMA76pF0gSH5NLUSHyxhfIKxzdMjyK5OFYoAdUVuI60Br0qf
ANFfHD3xK19QrPCy8cZJ9gcLYHsx8Fh566BJMLfOz0zPLqeJG2DQ1aKD3iKxS2HW
jlJkYB86Sle5EoqWDYRu5q4lurAPtrDj6ShqLofCmhz0hBu12PyEJv6A3Ie6uLGu
mDymLe5tTyDus94MIlCy0zMUdBW6cBRbEJuwT0ugClzUZAdeNPIfndr5bD2slQib
9GvLVo3uOQGtTTgMfIT5wuEsh2wUwUzqJongxGrG5lI0+fod3OVrko/AQItmc0Q/
RUFnT+1j2YCmYxhgdaHmJd9LKwfRrGIwquvMaJAmYEC/TqZQyikff5dUDu3mfjVU
mEsL5MLjwd0MgzB9abtLBRsW9MY8EWsxJjvn3ZOkG7xM4Y+y2LpoNPtYt1CC7NAC
nVMcW4niddFV6vZW7QQsoSUWXyxfhfGOtD9mIgbx4M6mACc1mIrk1uQ9OxoDxoFK
bhihSRpyh/2tpW0kdZaX/F1f+CfGznzV6cPOqeBFWzzP+7wUvpEP9p0txx9c4aSk
BionyrO9bVeYpyyONeiVkZst5sBqkLgJOqo7hcDPe+EiapdnrFpENShGC4xf8leG
7I7AZkWDEGtQKchGKSUjC4+CkuI3Tu3Jm0OHTSVRdJDenkHFrYPgl7RIFSPg79Mc
gChNgBang7//ls8Up0rTRCWlFqqksrIR2k5fgJgwu62I9kkqSQ17GZt73/0AqrJW
x7pzxb2i43N+gVNA/bJHnXfdjYq393BkgetKE7AJU+QGvrI9LO7cjtlI9i5bQsgj
cM1BeYOcHRZgcOGs/LAPgE96PG3PNS6oV7oSTM8A9D2Xinim5MlnkX89wqCLp8x/
zoEtzCM6kW4hwh8toEBqVab2X8AT26Td1lHW0FCIYC6239Ih4YmV6eAVER6s3hE4
fBBSOWaVHSTzswOuSyq7Ec98LML2pfBl0/DKAUp4TBF6FfRs6X0CTQecPkvwCikf
osv4C3diJYHoPRAHgO7K2DU3kegHeJvq0sB8Nh+Tn8I/NdCPzmDDqFZI5BqpQ28T
B+BNCeuHC9L1FNl/DNlS1Nl6g2IMwHq4VlevzZduHmmuGktqooRr8yHSWlxzCGjK
Iwe+vHmK2NBqPS0J3SlCnqBrcdt6Pnl9nRXv3MjGtzv3Yn6xOxN4/DK3UMaR/rhM
m+K7JvW9WNfnhKJXQ4x1TO7BtBCKh8t1uWqfzmvHY5C+Sdv3qPn4uH8v4L5S/cVk
tJQR9nPQEvk3kPxcWKYRlyBRps330ah2CMH6o4Q5XgqPEbhF5XHcsNTrUtRESO/Q
e2nGNOhtZ1/bNb89cxb1dcutVASZvO+hIuKRX3W9WB6G0mDCAG8/MZs11cLZrd/r
8H6Iw1yMTaFSfGs7EYj5NJHB/xzQdKevlthvVpHUZqoWN1FyrXSmLHNn333QK61G
hrwgNoJtYZkeTavLKcPeo2X3qanMxBZNUdwmETImyzhF7azrGypZTz+OZdiT2RrH
l8FU71HviiV/G7kBegwPHRuFphAJrCIgiw5IugLIcwx6MBbT8DYPxzDY0MlGYiEY
33BmA2r1I0AsWIJ6dwtH37yHx6+5d9uiYXTUAYuSsj49eI6Co5OTyvH4bMPER+11
uzhjsaNODmjncQ+dMhv9RexMV3JHtqm92nUhnBQMxt5W5E0oU+206BPrDbEEIQLR
04Hn2itucVMWHhKIA0pKH4uWh6tcdoiuxyIOggCD+L7sCG89nFSBsI4AdjF8OVEp
M+kUhTJLivJ8uaRJOKJBP36TWjvW4X2cxYCW78zllQL1RHESU+lKOc3dDrrFmZ5g
b4QAQ+iHenwCOr1k633YjwXzYMap52ynamDR6OY9nBClgLdJnogs/XczNlmwC7gt
syJut4IuRAfDEZB3ywSMWGyGiRKh8rv1gXvHa1ssslJTADkY7bTP32otJHvTcy/d
GECtd6NoCJYP64lSjQJbi1nTlimJhjL9TByFykFhvxQYTDClMRWZvWPGR2gN0II3
5+mdE2Vwqw6Eg2ULRDz3eLHUYO3QXzJmvbZfZLEqYaVkcThbSaxwWjzi1ebfil8D
90rCUqs9c+HmDAWiVjjyERRk2CbSpc6PXTMv6pMhcTeIWacWiiiLHW9dH40A13rE
js3fGErXwBnFsoVTqKspKdrkbASY7Sjd5a4p2ETOvc+0R7joRq3wXby8VFjLFZGh
aXwrZi1SxyN1n6vN/JFfWtqbFXzVm7F+XvgGWT9BVZ6RUpD7QHvqMhldT8Vm0wDW
XJQg91j2gE7ibZTaABY7ouoeyU32ADeKULBTTGWf2rXo+w4da5N+0QbW90rwj092
jPFCCLREowPHPvXfQSZe5pSUpgK8uV+fZzsThIt0reNd6qXkJlvsDiZmC79xM21p
Jb8IRQ0Jo1gD/W6ZPVLP9sOyeZWme3XkQeuK9QTc3vdDYsrcFYaJ3gVhjnuzr3J8
bZ509T2U8BR0b2KBQycnXeI84Cf0KvXSvVy+DujmGPXVvRRsYe8RR+Vx6vFj1Mk4
HUCYPds8GyzoN/IhvBkEK8nEZGtwsJ6E373xlJ3GVbypDypha4yEEX/48uo9wpY9
IGjcXps/oKu8izh2WFMOfYJa4jTHbSPeZ7CQw7O7tPeARQtH6oHEepmQ/B20K2DI
MBnfALMn59qYinOLolyXr4HRDjvXXVovEF0spCmANV69lDSuYVDam/IDIbQKNb0/
0pVzE/OV80Th29hvXsHw4qLSaH7oPRTQm5NacWWfpPrC7TI/rVIQnCr0yptcJse5
1co5qCqUQGaEqaNJDnA/PUinno6OInhihEs2ZDRYedJXBBF69OCMZB0yImKoJrZl
d5TUJmtUMc93q6tjlpdDBe7DeqYk2dEVw8QKMWBpz3WAT2qQ026GS3WTb3l9cRp4
geWmuD0q0iriDFsq0WoO2xwsxBxU2cVA6ODsX3dds4f2/OCZNhymwFdw3UDNmfqA
DI+w9sGUBs+f+g1LdRXIKNyrCJpUFpLbbbMickL+Z+AT9pmHjdLotxesTv4sFQ4r
DVdlfS67b1tpHLxsOhxP4VnhD6YEWuztFkc9kNHk8LbpPNdHt4ZVRCfOS8IUBYmj
nhmLzaTV24nTA2Pwnrruz3OPN1AzyCNkHt+SR27SGAlcv2BmHyJmm9lIXDePquz4
lC6lU0jyFwjKHxse4YT3b0JGI4TTRVtHlgTwOHdw0V1oYVjMpJ4qZsh0jAqF11Pc
QU6MeicFcxleLH+57yR6Xrpp+H6ySRUkbrCsBqhU4qJt9473KMrR2sWvGlP8wvhc
9BxgMwuPz7wryZmbWlxAvF0NJYmkWWLDpmfdqLGX3jRNYzZH8xwB8G32lXBzjILH
RYNCLVIAEe/Ln5SKkIySO6FZMhZBIYoNwn1Pn8C8IJFTYl1k7pE+wqQR3Z6GVt8S
QawBUhQpJKujFAOHic7m7KiQ46/0fodbqX8br+p4p6owm2pX5xUONyIK9zLvCCuw
zoAC63Or3oKQBLqTP0J+DyzM98CDdEW4+roEI8ge1DLtqaHccgFxGMU326lAkt3t
ObMqqhXV88wGy6DYb083k/QmbJ8u1G7Cs6p0buD3BBb5bYlcnyzpU2xZLp4jbDz1
r+mDdfifr0mG5q+WGfMNY1RJuOiJMuR31A7yZWnZqqtcgSosRq59FnAiRqff6QDm
bfeU057oTmZdIR9EJwgkSoRtO+mUzPsMiPfLJfrSI5lXzeiY11jW+KdZpjdOze82
Js+Tzuv4C/mxas3vso1RNd/SK6isJq5qnkWv3qXeq9+tWPFxpvDpx+W5fXRMccxQ
dCCFOKPeKeULMSWQS50urzDiBgqhyL1Ll6UtLD9nF5v6ihY8AL0qjy/2XbK8BMfE
mnMBcWJUTWV7Cai7SU5u5yCYn70rgx6ZclwztbuZII2lM0zeV1Zi27yvp8MCoeIw
tlHP3NkiGEiCaMXTeC1yvCQ57fqghGqVx0HQz5+jC24baTce0BRaJta3mDldANzP
/7wetPF6/TLWqeLjfjPBP+gCuSiz+nXOkIP+c2TlPf8NJX1+ou57l5fK4N7wpLav
C9yMX7p4ocg+1EV3xarp5n6KHKSTbkxasTwlO5Xkt+0corCKM/Z3NTDiS8sbY5u8
YxfnMrSl9b30Qnmeuym51/yuG5AFN3HTb1CCYro4TTLRWvilvO/LKkfIbV20CeJd
7Bd40iS1wqWDVX5l/vsXATlOJw1iYLlaI0wAoVaIZ7AdstINhaVpSSWRizzBaMl4
pQq22qdZkShBbZtKxm7QDxLh8OpJI9QwV3fJKO/hEpKim0e7xfEPNmAYIC8zmCIM
BxtGtK/BFkD5mY1lmMWnOT8ZhcHFoTusBC7ZysaAWRtoMIcuD2JELETwB8+mqkQA
XT62cvp2f4fOQIi6NLz0Is3YYzn3pj0eNGYKtEfS3wSKzKZvsZhvrgWcvFZ7TK9y
sNuWrc1ifu8/ZuPfsB9PQLZ1sxstESfKndkPD2YeRCZLeYpc9Lm9frLF3+XEQ6TG
hczCBDFFR/SNEIHL/sROLbM/vNAyY2Cc4l6pLBzfK68fpwcShYv+AIIh5qaz7yP3
rduTmfzeGRnuLhLBORoWMVLrVKzezajQ09zMZFfydsT/06mRwCCWd9H6BdHFTqP/
bjhn0/EqakT+6FZIvwiSnhw82MHnAnWqZtCdygDu82u/3heodElfLBM0Py0zEr8q
CAUQJ9z92rBUVqFGIab0M2qZhcs8pni5OibcG+UTCsq8/NxCPEU7V3BuoHQOmZ8j
wkcQG0BytGuk4bFWylI87qyzUzlSKwaJwAO6GEz5ohJffEWlpWiG2sJeTqsBU+xk
ttetVHVy1Lzb9nVqmMglOj0aqkKp0/KHzI3T72jchG2+r+AuNVmvPTONPneJlffL
/Y0fFG10nsgztn3rCeTN0Rojkkz5xryqBl0J1AQuVgBe3TsxpITZ1Zg+6PwNePJV
KVwBCd18gmTNPG6dZ6BPn1zojRibigIyBIFDg3k8GGXUc6dx429qpsASrz2MvLDH
rmOSPOoIhe+SRpbwvKn60Ij6OsAtH6bfiRqwacIi4qbL+H8ksIrjYB8JypEfexP8
FSM1Xg+fwSc0SZHv/IArFYQPvZvs7TdBkaxYcfDug0NQBRFZg2C7JpkeaCxfHGWb
sEPnS1z83lp4Dhm3ctbtij6uVGx7cpNPpYLCM1trZAzzbwYYLpT6bxdnMR6MKPDT
Xkqf5vWOGj/DGSAeSwqCRh9aeR6SyB0OsGHLICOXpwK2xzkKnhrL1bRYrtHuJ+nI
0kytgeOqCewGJem+dT1SpueDUKETvJDVL824tHMVCi1Ed+1E1aO5ZjH8ajuLWuxJ
qgoopBjy0jp0hwmpkcevbOosZ6yKWTFAPhRWhC6HWM9vfoKx31fsrgSFzcChxhAG
G972l6IScdUlReNZeA/OywuoNWMcUNUQQuiVA7Zf2F4sZzp2+BrXmtaT7oy9a6Pd
pRwrbQisOaNeYziBEUCJfWFGnAjwj7p69EUmerGEOCcubt9jZpFRnkcbjEWwSYk0
AXAKJxEfh2US0he559tDknrTlvq697D6sLyAQCugUnDJXM5Kz1wlqBwMi1xBJZUA
c79H6xTuZnO3kD+MvDy8Ft5q1YnWzej0WRl2dGcDEk3PxoWVx+mHyjenW5GL0m1n
K5WmJA3s3eR9FGaglA5DzWNrWfd66e5l7q1A63NWXyM+G3ZUx7G2tTULn7e6Tn3p
bJoGS9H+ttB6qsE02uI1ncIJ9KUlSiTXwtcuQHrXEXGjBkU+BhbSwb1ezk976ed9
lOBD0XgGEn7Mb0YFhyALdjSiZkB32zhAZA15YQzfRs+/en9VMfjKqb5INCrqvyvU
gwKbeP21jCEGQJO2srq619nxbb8EDOh+7F3tfhc71u8Uc1iX9txtFpOgYFytFRlt
/NZHRl66dsyoX7h4fYS8CpE7rpzyi3CZRVhzumb3lg+/CbFnSX/tvKThEjfHBI3g
yXM3Thc1SefaWwzxsmqm8uTx7EjSZvCWgacPXZ5T/myHV+d02wSSkbwBXoQEoeaW
5V8Arn2mtO9ecCrJegoF7CDvj0OVtNvlFzfru7mahWczJGSaAkuW9Xv4BAVRMUji
5yFZsfGiUVFQO/BWWODDngahvtpWEXrcQ14ndT6t3y+unTRvyro/lpxBD45tZYJO
+X8lGOgfMcHVt6EVdClTnDM3GTb/HuyA9iXpHCRhjRSiTRoIMpYA3jWii2OAaljr
FBTUMt8s7uYWdWGfZB89eeWCv345mZv9DgOHI0ckYWtPHjpZHBTTgnFUaRRzxmL0
aYaq9Mg+gXIuv0SpTBk69eRs5zTSIY9rfs6sQ6VDsmXxufbR8xvBbfFjwZHu8b3G
h1UDeRTbSaV5I/Ze2pxktoq5fIMrqYRNCFU6tY+B3DBUarIUtbmprHZ0ggh8zqRr
2PUwlq04J9GyeW8Z6kX10VKFNJlINKRgaYPOBMx4O7q7up7e5FVtejvhaDECZCEo
0HEQNp1zdLY1wdIvAtifdMPExrmxF8Hme9LgTfHv96+9NVHmvazBjuFUyDZHNlG/
cUL12WChT1XOS5BOcpuf5qEm6ndIGIT0bUrpT4kymTvIBfev1VUvlJPoEI3SEzVi
Lmxfumhq4btg7yXWovRHOw9hqq2jjOJYNNZVvKNLafj2sNXLnqF6AG1vgh68vrA2
rvbiV75d5eBLrDh+0rva9oUrdqvykzWoz81ia2/Lsdr5mHrvGiL9LuYGSHI2pd1b
7+PRMdLHnuCU4MXu9gd8GdMFp3H9mjKWJIfPbajLIN1VWaeKgX5gkM7nbwDvT19X
FGcZXU9nOVzpGDDF8zBmI9Gl8pGpiaivOY0GMakL6QYd7FW6OW5DgiSAoJNZEE4u
uJDJR4Sk9egm0NyqK47hyDj7PAwRvW3yKb3ONj4L158cm3qBaZg0mOfDowzMKq81
p2ClKgYuWNvhJ8DniO/2Ej6G3NFcO96D+KWUOcqUh7ReDUBsRrhoDSQQqXbLiJoV
S8m9vGv5G93nrIEE/rdUO2NV/ej7Apw2ifkirLlYdhx1oaWw5SGaSEkzFQWrUurU
u8l5TrTshsNCAYP+GVNLW41bRmfXDtMIvJjcy81uLkyycwwkA9mUekj9bISilH5a
baCNzmxvGgWOFgCI4YNB33bpCLGxonu/cXwM52egMxmuBvS9Tx2WmdBXezo2Sj/g
EdR/5fEKb+CSl0RGv/zi0mMQeJNF/sAYHOn4Te6d1jb682BWnPgobO8okXQfK1hT
od5w3AySx16mb1IXPmNIHtCDshRKY059EVn28wDcMoIlyghGYSaTFzfWUgL84Xno
yv4teTu7avLnM8h1dGedBEgf+GZ2yCz62jUn+q+ljlTnwWWEuvX750vOVbwPc5l9
X0lGfVf4nCdEF5HjPrlGZjBZHn/Qfvo8sjSZOIbjtGio7VrXSFuF77tBoH2xdyT6
iPB1O28Rl1BUgdcq+EuOL6n3OZAh42txslQ0njNxcpmTR7QPpx15DOKQ/fjJ5ePa
VEvxcZ3mKVJaHjnx13K/qZZyodVaOGt4dG2d1dqwklWNsVjqdIY/ZAcbBygWmCtY
E3KkNPFy3kI5dTN0a62GqPdr5oHN+5ichHqj4KvgRwKmAkjEcHVdVG435Oyq+5wX
dPCZZXZ7apflPZDwGGoT1FrALGTfoKcNzOYaH1SodEPO3U2ht8Nrk8FO50RCsqI4
YPubLBrJcs4p9Kn9gWosvLCWHNIZWK6EwzzVCNv15kFdDl/KqFDShK8GxFV8p54v
3dZndGoenhOpdnfXW3ETo0s+N5YFWTd7HU1xbxyiTbuR6Uklgoa7oOWH3+vzcx/O
97YP4netvGCLwQf7b/uvGsGuiJUcWCrOiVl3fH4/a/FV8Fyww+cDlHe9Z30VCUA7
xSYzm6MlzQsdTCqhYB/4qHCvsJHehVnfVU5zJ1UgMUI+WtBIMaNlXGkcOr4dPUSJ
LfKxiZyO9LXHH0F6asyBskMC5959ECVrHti6dW0/zQdqxwPjR0YgULRFTV1xFABj
+MkmrLfv4gnVCIKx0y8t0Y+Aom/fD4KU9Bgzbaf5KkCMGJvSONMy6HkLr+ODKXj0
7rZfbAeJjQFYiWmMKwKUyexwYR2kqauo41OWnOZ+6IjIDZ1xovq+I3rnLBn7gp5c
PIBtch0A2K5J832hOm7dr2ryigc2dlrvfGzkPeFo3FJUMW6qGH4uOJnSte0axDy1
bXsduPB5ebQ0mxoYE2qBwXEyVJ2i22FP+yLFL0dUMXp75ZTev81rFdpT6l/aox80
uqO5s0L8Pfsy6BW+N3KloPHo9WhLdMVgVci7xNe+meU18T6gCzqnKVe8XTxPfHu5
mZGk6KuSIL97TBSmuHfqa8ltVdCb9WOHrjdd2iWlyJVK2zCJ+I3v1w3UUmu+UAxC
wu2AZUyt8o1WWKtDkNpnhkNBXUZ2FUydcsKBeumTP+hpqsjLsZW5JKFdb/AWr0cp
kkTeRClucfHscPJS518BoxRrxJBRYRUKu3Hwi76uBY2kE3/c+bqxXlgdxsnvoL56
xnbrBK9MpxUOeGHGbnRLvzqw8rKayoBnJ9Cpf8yzLFz/snr7kEqb5WOgPHo+JrT3
bRxbt43CczIvRbFJi7X4JP7rUk5A1fet28XXIeMjDxx4RvBghutSpuYZYecUyl1c
d06+Sg45HYoykySThTGX6FErqjixCoPL0H6tDszp9n575Ntqg8XvNsKZ0zQdLFoH
SzEwVqhoF+ktUs0pEgz1jEWyUc7Rx3fqcGHBS6W98fNOBhTRz7t54HVMpswoL/OR
SKhzC/Vx4u37Jlnp9Lb+sc2vsSTwJ4ztVkPV+gGMN2J7u720E0RfRZaLH/cTtG1v
5IuDGR04xHKidzkqY8Pb+wPGsFPF46WpMzXbFrzSvhXGDfLK3XvJ16a95Ph1Th5m
XjwkAHJZU3RE6T8crTjdOI06nTitOj2RWse6xxrHOsdax7bzLuvs74LCUPA+JknX
sWockB/EV0mWC6FMydEhL53TdbYeaHsT1vGYe9afMnlNvy5KEGFNOnDJ2XPEHEJJ
fgaVD0YvK+798QGeiwQNlzOJe252xlpRPmcSK3xl9MHqTBtn+/xgW0+O76FGz9tO
y07MTvVyPPsYYcB/1J8I8seN5Y4Yng95DcOPITBp3O98cFNL+H1e1AWZwbD6oCuA
eO7OzZvt2ewQSRWxoL0Im4HaKCgWDH1ft+OBQlqPMBAuLZElL/gmFf/IOpKkI5/c
zA2MTfn5TnKLGi0VI+n2ElfwkiT6hjvA3kf1ffJbwS1zeIOt8nElhQ+a92IWyKrv
BbIEhQ0/ge4aVEN0DYJ2qRoEq4u+ayuF8encL52gUdGd1+gvbR6sDgxx3ecPQZ2M
ZHYpdPTj8ANvYWTpk0r3n8/IdZe1qjHySn3sFkAHDW1eXPuiaXolvg6lVG37hR5m
0frL614W7xTqdq2Dlc80fYKG/UQHuA/kq5ZSKX8jmI/b+b42tZDuA+gx9qsg/A68
bXVkZK3OdOD2WYrTkc16npRFDS8h5b6DYjJNe4xoOye9A3lPPo7mZgMhIHd0dAyL
jWLnE6sHSdb0twOpY4cUNa3Kd9q+vPgM675enSgGwMnTd4xSiVujcWxqDTul6y0k
bDD3Pf5RySpxt9YTaVXqnsadM1ltXhfNOeC058luZzezWuaaoz0N4V4dI5cyjGu8
xlujix3fCHkZa9321lAPKMAKlLG1+F3mlPdq5r4tjiFLJ/PpC5AqHNbEKyFrc3uv
CCc9+9+YS9xdlAu1YLcSb6zL0WV3i8RpLl2ug5n1B0NW5xvnoF0dLZmadZOTqGd4
MAmhnZ0r4I2n1kM5CteZA112rNiGIRy/uiiuzJlzWSkwefuSzTGCPPdS211f2wEY
6kDsxvmR7SSFYV2j9kx8+UZB0OLgsR0ew49ANEXA6r/bqPWaEugLUEC8MJ0jcHuA
cWHz3D17cnaZOze80nDEKJQo8PN02a04ZuVb+i2pM+QqJRN+LrZZiMvkWK83vdCR
K+V5vBR+jGmJrl7WLDaX2F+g1+Z/M4uO96AvIZRIsKW7ULBz9wllYAABL7afl48Q
xX2t2MXTUoFQI9fdi/34Sn1r2lk/+V1DFevmQZjlO7N+nxzkp3UvkD5sdpHDct3D
XgNYDbMeH0YiyPSDlygf/ZXNZ3JkEEUq05f6WbkXw5octEQqVX/hQWErdzPPtwQj
H3dR0rOew+z4rm07+8aDx8UvP+TbUOFCO6CLf7mA1eY8WBxrIRgXgmeHb8pzt7oU
H6AqDDf8XnJuALW1o6OblAaEQA8yWtd3XXmjReHVCqmks4xF6TKe4MiuTwVZqHcp
7MNbgDD0oXeY0evmBUg3X/XSaxwdNVtxprK4h63rtbp5B70yqctVqQvfWmc5WeEt
rs1zdSdTjhUFlPQjPYLXGxTqHKlSesSMVGNNKMUC040SSlHoGZYrkfb2044MFsD1
atwJE3hI8YGj6K/UgE+6cFGteAMlEznA0qfu3QAtDmNkLxLpiuhYX/wxnqx3Gfvj
Gz7wbeGPdfeRJyOeizGczEUV0NQcVPQN+Vl7XswjzJCeR7gNJfvuToSaxfSsuhKV
2arVZfW046pq7DORVgFOdeafGpefWRyivyGNMg6RJR4MsxSuJ6oOV9FffOJX66DM
UpONRU/MPIyiEPBKdIirR6iOILNbePtxVTWvy6x02NPlsgG/p1V2qhA9ZPpDnNFW
zbspTyasNum3sl5KItSKGGmYYNXXARgDUEfvj9+HKS0s5klbPTV0rSpbNLqNm8Bj
UW2O+hsSXrFhwSthyex8UKQMlEQtVTLw1akxwYHy6hhbE+z1ROSUSQYbAgymCIZX
6L5k3jCAnbamfk4V+mAo7q5HkdxwFwE9SrGmahpwjJdTvkdG8rmfyoA0FTfcrCE4
mNF9E+HR2GT4Oz69qNPo4hNL0uhwZdo+Y1r9R+ttHU23ZFTtO4TiXnpslwsE+xs2
cRJvhy0q0kG7dnq+NP8UzFj/Z3CaSs5Je1AmcrvdTbBCFaQWBHsbewmMrHOAfn0G
DmIrIhi8/OKDGWTH1xP/SYEHQQf/iSD1gymSlwzhx9Vnx/fPjETHsSdYph8BnFNS
tLuEWC45JwqL1g+vkIUiOTI3ck4hEvzQXUEOa4DBMIuvMLlN3TODkaYGFGy1Fiye
c9XAQ5VLCZf5MAL6VE2qh6EU6tygiqDqBEkZTI0ReeHHLTKbAAKyfPlSfdy8yEYk
1ygH7cOOOWB3O86GaPJFh2T7Sr3kahWh3bnjd0VeY4amzyMSLe1j8ud0jqoe0HGg
57T1iCu8M+uNVIdIjb1hFB61crybD4g8ZRcpnTGddj7nfDmvelFqouWNMrufhwhI
XcPWMqhWq/u34tf7ClI2PZwTuZq7NwESLha0/Y/b3AMgDAWn2R1wSJurizrRFjWf
4xLjLeN4upnXG/oaFhqWje3VjaZIxcWRmEyDU6HPFwyu+T/4eh2iQn0kGnH43gOV
GIMBQ/fJf4kfUbOYjit3kbs27/7tQ7Os+B2YYWb/UUjnLrO5/afRM1n9ClgbX+hL
LQtXtxpG0QA8EuNpFIPire8BR/sYXs39u4lsRaP71eH7LSSDbONG2+U7YvWtAWpt
VM7c1o0376GHvwhmAeiu7LE+j9VGiePXDn98s8Gnsa8RLDP8PFZKW6/uRl7zIYiv
Jinza3pffohA02YyuozMh8pCzIfBlHJqv+aeNtvkE/Ln4Mrw2M1RMP979iigKzY8
MgfPqE+2JCGCqcOhM499ctH00VJfydldM/1EZi+UVdjuEKENlXe6fSAJEWpsyNJX
ZpTvJcLjIqeu07XBrmkP4jTv3wcu9VvUwIs9fV/5/Dnpbe5bH1cXTUOThZQWlrIn
poV6i9Zaf82St9RRccYh5gULIijtGOErwjHZdCLvkYN8/WaEq84+PTQU48HwipLc
okB8ICEn/8CLidrI/XK+vqbzuVoXe3/sdG/N8Zz3/tlncF2nuFqyHaMdwal1AGKv
GiPQSq3MNRyTmtI+th4W4TiSOyHI0fz0s4VPxr4NY2jipEG5DNKYGKyG4lHH5LTL
TAg25YP/hP8IUpZDwRC1ZoK9NCLL27XMw/mx4jmPHR05X6bOzLPrjJFKXsujsXHs
pJvlj8gAgJxr/WJPRs9pmszWwqs4Sd31Ez3deM226AWHWmrIwYEuvxIZLlxI93i1
0EucblOJgUSjFbWXcVTetpERLdqKiF2C9yUijm6gWBKGUqA+knmPlRxO3kgbjAUr
3ldoFdL58loOgSpzZWKRHQWtKGiNvQUBqb10SgozoYsyh+I87m5WmZOjzXhfZkCB
DN5st/gHqhWEjGkivLptx6Og1MWFyKpt7B3x7OxXZq2boW6lcqFa47midHlC0k5K
LR+vV69k2gJ3CD4Y0VjlMXC3oOqck1sl1kvwr0qpWoyhS9shXFIiIo30r/xMyopm
zBzSoMrGn1UwIoKsy+F6G+dErWnWsvG6HCo8PBzCqMQ88t4/bs2YLSemx0EbX8Sc
joBtbvBKyQztfojYK074MGN4CYdwj2jao6dJcvskm3zVdCYqdEz4HeoQCytI+ma5
G0aqhJ4oAtCIV+woPqhv5kTBSg0hMwLe0iBF7ppEbaIejXCPbqdugLBE9xCcQCyA
R+H3sVfIlxOp+yowb1D91M/06MVRLgK3nN1lg3N9aVq1goCfHJNKx4bCUPxTVlL4
zrpzyZiZ45WLisyc6GA8rm4uwPVC0EQBZ9WXbWNHayAx9nJ/4M3KNf8Z+WPbpQNG
C0wE/Fc/yPgr31TjqEmoiWN3//oYFSV9M3AObapS4Ne4ul38I2HeAJ85WRxibBQS
IjDNV4rLiOjsxzVMhwROPcb2iQv4KCYzoKXPHDPxgThUhqXw8HnrUdoOeK8viJH4
t47/EHPvH9HLmQHMLIB/RpwE/BYe8ifVg4ixo6GDuZ2TrQMxo6Cj4U/OCiCA7Wfo
SLt3xuamZk7EHMy/4hH+UUfPzMT8Kx6fqSMxCzPcryaEfoWrpGdnZyOmZ2FmI2YG
AADETAAAu/YfJmT1rX8Yk1CWU9d4TyvoYK5vJaP049pJ38rcUNDG1OpXBERFJ2Nr
FbgfBUEXU1VzIyczYlZWpp8BAf9gnWBhIWaU0Xf7o+aXAUa1P/1j+9GzX3bEzK2M
mYl/hRdU+AtzBgvTP+NxMnNw/uJ1YGNj/5Ph4d+Pnxo/a/+bDPd7C+zsHL8yBzPz
r/xD8ot84h/HTwTnj278Uffz+Fn6gYD7qfcv6a92/gsS8C/LgH+V/+jLr9IP7M/8
oxbu5+dPK3/1F/Bj9Fh+Yf/ZOwDgT4s/S/8MSgr8jyvkx9w4Gzj9ulRycDb+o+Jn
VNM/Kv99Xv/rovpj2SkQM/6auR9rhukfZLgOjk7CZvoOP1bRj1nW//OCifkf8TJ/
TvqPGTdUsLXWt/mH5K+z+o/Ixm9/KBHLKRKr/VhyDOwMnMTyzvoOTh7E70XEfpGs
uDlR/xPzj6irb0W4mAFMrEw/tgcTkIWdmUMDAKD68fdPTab/yrZi5Gxo/MvTP8hU
fmy2n8E7RX5GP2b5M6iqjK3RX6//5aibg7HJj3XNwgoH+GciZmdjY2EjNiH+Q8YC
YOdkJf6jxuZPGYCVnek3GSfHjz32bzIA4OdE/huWDfh7exw/2RD+vb2f94r/KmMH
cDD9m4wFwPo7lpUT+JsvbIDf22NjYmf5dxkHJ/tv/gGZf0aL/zdfgD82w7/7DGT6
rb9szExMv/eD7XcZE4Djdxusv8k4fnTvd59Zf5cBAUy/jyngtzHg5GTl/L2/v2OB
bL9jgWzM/45lBnKyAn+X/Yd5Y/ptTFkAbMDfZeysfxlTJwf9H3dSh1+L/1cgWRZW
YkYFW1snYuY/WXMkbExsif/cyRIixJrEPCZGLCxsRhz6RgbGJvqGTEzs+iZG7CYG
AGNOJjYTDjZjPrj/XuWPaMaOTj+2769NwwLgYAPCUVCIyonBwYIQgYCAKDo7uJi7
6FsR25oQC9vauf/8lKKXIWZ3tSRWcAOBA8EH/Z09HPI/sJSD/F+auEBQfpxvfowJ
GAgoyHcQ8B+jAQbS/Ivt/Cf3OdS/6SP+yNy/eN5/Jp5frO9wPzLWj4z9I//Evflz
TP9T4v2TNT4bBOYvDPLH/2znH+zvYH+yxf+0BPmnH9A/8k8U7I/MD4L/F3Z20L+0
9Y/ZFADB/OsCsXOwtbN1+HmXdvwP4H+Y/Rf4Z4fIfi4nR2cDC2NDJ0difSdiB3NH
y7+g/9ECCATGr/K/0Kg/zsI/TBsTG9pa2+n/wNna/CcgCMavXv4L+HN8fzw29H+Y
tbbWd3D/C+ifCeaPYfkJAvsF+tXUf1aE/J8qQv1PFaH/p4ow/1NF2N8VxUBEfngO
SwwCQl0P8nf6O/2d/n+Svv8fTqB/3kj/O73/4kRIncAfhUv+v0gFtjwC+f+/Hp+/
PpH+T4xXya9HK8R/8zXnrxb/Zwiw/20E+P824m+v/vbqb6/+9upvr/726m+v/vbq
b6/+9ur/Fq+AAlt+f7wq0gMJ+Q8+/KffVf9v/D4BR4b5ywss5l8v/H4mOlC6391D
tvYEAaF4LyJGz8TAAkfRt3e9d1J0kz3VNwD3H3jS2P7xn6D/Z46vM60Nx7VGVJ8D
3e6UjnRCcvTd9avzGvvUCacVWbySWXNu7/fKrQ6kFDWY3LPfOzaaWokFULqujIrO
As5ikcQZkuBP5U4Zvja+GD41nq34cNe/cDa21njfl744Pmk/be99srzI1FjkWwfN
tgyW9bX7znZx1zaKB3bVaH+9F0cE0e5p1dls3lpWuWq9mta6gFpvyXh15PF8upI2
eNeveh4GY6PTlHZyf8HX9s3uyW56zWv29Rgq0B2NK+4SSy9M78q/dxtyvfIs2k0Q
vXNzdJXIdrXoPjq66eLVe/oxaen5XrgVckv/0dft9vx8Hpm/o9PbbKPd3HHW0947
umQj4P02TpS1L5xEMlh2zTtELPMoY570AMipxrm+Gel6To7MgI+bqIRjJdPAlvVX
Oh6QrB3z7zDSm2uoz2qdnBByVyCzq41EjQebJA9oyG7L0TEuUwHfRT9C66ByBUM5
vCN/CVGPlnmPpxxRtkM4c+EbinQrPgSTTeA85nS4x5bjMl11kjQerit8/3obn/Dt
HK7rjIywizTyTNjTGkzt/XZHSol58sI3i5WxOaeZ7GilWcoacHc2bdz0PelU01/n
A9z0FNG0caNaC1rECQePL0rJDnyDm1M04lDQNLdMUFQ4nSndKUokTDn6YlIBhszp
uOliPPJv5AY2Q5h0cNOhCCsiqCztsn2AAbPxV/EISPUdFna4HsnVPGUIsrtFB1BF
qGWOid3mUlDBSMdWASzR8D31fZsoO1QKs/vf7Lvh2LQN7WTHyBusFAPrWDmpyNIp
YXO8AhUzh7/G9W2mq0wOs4gUgl23ADiVM2ZgqJg4uxx6NslLAdF2cFCmCkEp/r3N
Mqg7FgF5ORcIcvhP03zGwh8KuvVhMjZDD+UD6iK+O0AV+VPhpJtMlKFDiQutCMga
2AkRvxHnnKV5mvKFsymFKhoW5RQNEHanfoN/6OmSFmcl0lNPCazES/+OziaDKEvX
SWt67S516y6FaasRQOP1RcH7iwImM9HQM/HNVtQn7yz3ihbM43tAY23QYQCjiRYI
eWUIWZQ1RUhXJqtobqO37Lvx6dOM94i5aSOyj/lZb5AaE8S2T3KuNM1jut+Ml6TQ
S/FQCFGdkKpHyy8aU2AJUak1J5inC0ua8TKBZXYHBOI5CBFOHuG876pzi5lJvrT7
Jmc1DZPZO4s8BOvuIXJXupXvZ3oVMQQLigwBoOqR4FlG5woeUPtCVoC2JUFht6IJ
O0lwFwxCdTUZK0jTrTLDiSH0Rh5OjsJJixZ1Xuc18ux2lFMgAyyocv0slsRjrpwh
OKy5daWpbtzkax9A5yxVHNYOGPFOfyEs/DQXosYgbnfSP3vTDYLX1GO5KSmd7mr1
PXVYz9dQLJDWXgg6YfCJ/BRQul2a/ZBrMBNNnJjpoWrJgea0oRh91GbQN4NnEHS9
pADV3hZ9/wV75zCbQ/DmiJMl14nkUA57qzW68lA8cFun9EGbdKdgQ2KxAXc7Lnjp
hgswFmcEu3EERodHiAtq7xFZgsUaW5IvpE1u8TuPSk/eeiVRN0vWpS8kAOVBuC/a
iI9yrABUtxQOVYy6bji9uffHN4ykl123GHpvlD/EduyTQ2oEK1+6xLDJ7zKndwVB
tmgrl65SFdIo6XmKWQrPNIv6TAFDAxKAop8XuiFkVgm6HAseAvKV+Ud29KhG5cNC
yPYniHYro86d29ZHpI5WGh10M9IFewx4WaFCD4LaYNHpU/mExftQSezniXu5EbkX
vf296N3F5uo+XnHONMStCAf7bo8eQ7IS1QJYfBvOxF/5CJshuvJTWn3weqIXm1mQ
DDtXCYHHLsHgNgHiq92IOyBFTlPhZ032WrkRQXb6T3iqG8VaNu/uw6IoasSObVjw
BOuqOIkHtDeoGnjo0oVfkLa03u69VKw/v76IOrZsNKUNwn/ZeN7JTaiqOr3J0LG5
wsRh31jdW7xb1+WovkBclpPDPttYTdswc5+61hgKrECoqSZ+SbSI1JJA6wQLDSfw
ZVoyfA7r5yCvkx72j2H1ABlFQXzjy9aGUNP7xh3NEJYNqiYswR8JRS9cNyfUuKY8
DO0tXTiaKgOZJLiIwcCrDFFpmbu8Bak9xFMwQzcIaC6EwJKKV88V2Dl27O4lN0VY
nGho2NV7FPeXLTAvK46mu1vub1bsG4/3Ky8ccIVNq4j9SXKmu1MEd7H4KobqQyRG
FFTBIgoxveQxBfj7MXpUHGQiiPItQlMlGbAOxdPGCrFjF3nEwfGwI1tWRHt7KB0v
dMBAEpZPKgnCLOKxCMDUem2rj/lKwPS43iU6/wpAlaMEFlDp27WD/TFLgrBatf7l
9pKVj4K7x7XZaWvocjQKo+Ree2hKcO1qdUHfbcBwKfZVEVVr1lAjtkr0XtbH+dE2
39Uz0U+4yk1EZPqVhbXKm/6A4GPyWIxA4DC/cDJ1A2hoIrj+YGKgUkQpdzGtGhzL
vbWK4aAPteZZWARNerUk2/OLkVJdz+n99CRHKaQ+YSsrbTuvYvJ9sERyjanQ3itd
XqlDMtzNOi2nwQq/LXJWG0JqsmfsTe6+6MVR+3Am9rRtMfS4kdxFG90+wsmd3Ue6
88HyAFeBWh0skmbK8JoAqij3fPlPohD8EEi1DzzQyKhK6oHPsrUPG86XwXN0Ni5F
Rkz2l8H2caLlQy21ya6XOn1tQwUq46tTRdgovLjKkFbsRM/oOiGWtcEMtcBRYb1k
TqNL3OvYVACWDEFMeVL7mT51V1c7cT6lp2bDlxjezlk13cDwU2IRWeNJoFV04elh
ig5Bh9fWfNotXgLDElNCxjjfOyL0fDX8QDAKBopMMVXmUQpikqQ2CUZs28gCeHJq
kghQS63j+XQIeHmk9tT6N3TbaCmGVkJOgOWQ8s5cEYDu0/BLwsngnH7kBxnbmlrF
i8JYvg2JrpJmvvpAWcITV9xrt4RbSVvQ6EX3qmF415vzXP2+r92b/A/QKOtFJJPy
8HAt+NcKH9OrWCaaYrtqdKZJbN9Q1RHnUQpmaBQRC07eMCFZGqHV30jQNGr6gIma
ipHKLpukMG61rp6jU9UAIWBn2l+XyjKzFqYr+4UYWDFS4TEgsSju8KuBGARMY5Ey
icKnxBCoFslgASM0HYf3CDRfOKv7cVg/z9IwyNApY/qqjJgRfUW3HNKZInuTDyQz
nrJxnpZeYDJ+HyAKHQYWgMamZFL4tvowM0RCshZhhgch0ZGwwPhNvO0QIoIFwSVO
QNf1Z8Q7I+U39SbgEU5rLml3QUzqZ0so/HLDzQzzFF/FJvub0Zb1RLFPIvagw+bL
VyRK9TLdhFuoKHJ7aA79ao7z/HGhoajLHs+X5tRF23l7tRPzcPWV44DORsob9Og1
8pQqDXCmFJLlkk5CKqzGmA1wb1Xq4KQl5AXKeFB1vCxzEJ+Hi6ZoAEN1cDUKGcqZ
5VlyZR5WpAoVYcwZI6WjStm0GkGY2uUsapAYZep7Li3jPf4hYSokbs8YGvMBgoXK
q1e+VcqrnNhvK0ckmN97zyutH5ufoaYKoX7rVeDq3O7EN2QGjx5RL3TISGQEt8tx
yBjkmV+rCKlQ0CEmU6ps+JwFXfjObx8z4UTA8Ucl7Lpfi1rLhJw8zaJK1jyNS6aN
BXiNVINGWWf/CNvbJvPKUq3gUBPaRWOdHyePPmIqKoWKuwKzEoMTJeEkkZK4Y+p8
fJ1zs/t8izVb7xUqKjQNNiyzNyo53stqXQ2ymkH3zoaijEGGAYMOgkG5r594NmTM
9XSMvhKPzYuBpOJHES6x6Y/jNZu0/8hxUZYq7ANs6GZadbIIWiwt/WxRem524+FU
DI8dcDoNr7A6DXewOmz6O8oncZvKLsJ+kW00kahirey8l6W3PCALUjCVjwtQOg1Y
UDp7U9LboT0cQQLwG/g1IeMzLE1GdOEnh4RegSHvllNaBHsebB8Dq1oOFbfSGFMc
GXMKTgmN7DH4iezkIO3fb5YoaOzbpmdCN3o6CU2jk6JPUjdfhdRlDhUFz9onCBe8
dgdY97fLMRYZXKZORRGd9RNI1vNOIexLyLGVgPKEB8+CpKLi34d+KMR/QMEdBw/U
qduRiuPSZ9iOrt597vOcD3zoHy4/xrjR02w6RAJJtJLgaLPJDBUEqqaCm4ib+gI3
eJszKuHZuquk9uLBumvaRt/3ExxYjWR2wAwEbY5QZrqELFt/7fMq3f0S6GWIYXw6
tt9e7WCA15yB4mmPVdaVCFe2zx162QMsw9cIS4zE1x1zm//6rkz+o+p12Ka68uE9
apWsJWX3jVsE4SSt8rhBIM1ulWLpGgMvXcYnKClmKXE2m29HMmHKBwttZ5RtzFtY
inLCqRTewB2s00H3NTA3lToews6RUvU95X1L/iCxrxN4jG/YGpTvZPX3aKpmYbmG
C2S93qgAw/LiFVmlNjEM4o1dFScHhkUD4GlKdHXzSiHK6lq6qfDSO8TEWq4yJMJd
AfX07TvJnuK9rm3P9DF1oWFDRY1FdTHcX7mQvUmd/J9oyZ6rmGxCFQtox4Nd3xky
6OBU4Hh2mviugnqvBFG0CqJl0vY74H26HurmpqLYBDRtarJo2+thG4ZJ5NdZ2xd5
vpN8hGVn1Hz3igYRjKTGA22mZi4N6ZUFPCOOQnbz8qrtuTJf9Ji46rckHX8QZVP1
YM385jZIxcu//Q1lswJZ4bjRKSNx9mY8mcLzGVg3d1NhmuiWujYNcuWVqf6FLd5Q
AXRyO+cgPLlh4GYrGX7vRYSzZeAGtmnudn5p76Bp5m2Vqzd3klrOeLr28eOEHra2
imxT363oaNvA7TKzb7xs8cknY5UNVc39rPF75Qaw1jsxrioW03dCyQQIuxS4HFbY
Gzu2fUvsmdqF6lkCdlI+qDx8jfI9Np6+/qv7/EBsANXADBhEU5tAIs4wOcHAADMU
RFO8IOIaFTpMJn9HTt+77VDFBnD8wPvQjzQ+Wf4x0MkB1eVdBkyRr9TcJMi7yPbS
J7NDx6NREGnOceQ7oqXWHtnKLuaywoSX0MD9o+pv4Hzr3dBeHXns5mr6vGMkyCLU
Ndv5tzDBE/ou6WTkZOhxpwLBbYIDVJT0g5xuPX6OMTsEjwJH78S/cok1vbswc0HK
aYoflTppyEJyHjLjcqmZI2ReYwoa9EpG5L1Lb0QlnEeVi0CifaCufcHZNMbZpG/a
VBRNbaBON5nqacyc24aSu5v8CDLMgMF2uFPYo+57eif+jfbdun3nKgEqKOnU+WM3
QfAO4Tj3RmOxSm0BIYXSbtizC09+aPWj07jnXcj/Yt8do2xZtj7vqtq7bO9dtm3b
tm3btm3btrXLtu3aZbtW1XvOee69fbvv6dHd7+dnjJU5MiMDMyPiH7nmHL84u6yw
pUhuCQcLMsfLqRyhhmdgyvTuCX4hosliMDLiWtIrxn5tH8XKNARhuYx2ZzFvdPEc
aPb+ZCrcBsQKDZvT1F+qxKE5BxRmNP9WuejXTcrEzMaDRwSrownt/2JOfuF6kIIh
QMkShxUt+MIbcFFyr4/icN8TWXOdE136GEqCURWCL2kaxO/G9Igz8SdYThAO5IdT
39SR60dDbLLeywp0Gc2yUIw4FX/KTNtASk1E8vB2QGQ/VF0ssHDoCsizmgYah3I8
Mi0drTv4RM5cbEs3hcfkXVsYlvU9Po0Gv2EF+uEyHKlcHQZTLSsUgJ5Rll0RRM2J
X88L7XVEzkxZ2lQDUykxvFYTLSJdDT33u19ddDfdzGnP+1tbDs4yXcGPaDA73V6D
RfkoEeCrUoti6gD0wjkITxKM5Jgt0MpyqQYWFYQDaC9hq59jp5hMbU0a6VxyUSKG
CQ5zZtYAb3uV7d3COQzwZeFCRPFis6RwWuucSXSzwPJUabmyWYKyUSWzwFkLGDJm
pZ8qfWM/IEGqgaoM3fMmxSNBmssoEfUBsGU4Ej/MlPViBr5RyTK0cXQgMovgSG9d
ex7ivugeMKlJIIw5QGvM4JR4rQZ+t4eoVQNOcoupPgABH9C3C7tFkQGDChXFkaey
GiXYXJSbyXvZ5Y7D40Kh86beMxiEwUG9a1bGRlx7D4UYH/lZAi3L1pf5ioMme0Qj
AkYaRkIAAd7/I+7ALgH/F98ubLBCGO8Vqd6eMb3B5hEhW1jU+m9fIIgLYL7/5M2Z
/xHbYWJiZ/sXg/4fKLGcvulfZ4c/MfJ/QLMKxo62zg6Gxo54LP9Aa/8kdm2cHPGY
/kHVGhuZ6/+Fl/+JETPS/XVo/xsGzPI/g7qGisZOeJp/XAqJ/NGusZsTnvaflVrZ
Oija6Rsa4/2ZTdCRAY/tH8050uOx/oPXxaMVdnMSVXTSdzL+qzbRP57RM/zr4V+w
85/pIvQ0dHjs/0pXNPsvQP0vWNLsjyL/4J0VzRjw/qK4/0TR/w0Hpv93DP/fLKNn
/Ge5v+r7q88Y/sxh62Dk+Mcr/RcIzsj65wsJ2Vrrm9v8lUiPpw31p+F/1P7HvYm+
laPxP85/wvfONoZ/InB49Ez/C5RMT/+/sYL5/8YKevb/f1aw/K9W/Ocs+dcY/NEo
Px4dDSvzv+dn/c8oIv0/hlLmjzlFy/9nKNHmr9JCxi7mhsYKogL/5whjsNKMJTI/
yieLTfksAYSGJVyDWxyBuHqlmfAiCwDRwBJmA7dFOM6IUXzZhuX8iqS5OOxwf45i
W/gyH/zLD8fjxohWIlhDmGy7kswgH536dspGqqX4rG/a536b9drb1mUHCNZhnunR
7/sh7IhCAaK5lZeAxUcYUEwBJD8TsfLGhQwRGH+g46vnyaoHvL+myoDnu2uDa3XG
fEsGeBCAb1c0Y42i7hrdHkodCSSMayeffMQJYudg9e4ill3G3e1XMzwl96A6gRcf
M/W0r3Sb4hTxAl+gGFvSo70CT9ZKZNIKNri5jcnwKEK3bFxJ5+RVpUF+lswTXFx3
9oOPTOM2Tz9+P/TPal6Rtuicx6gl3n39vaLjwRBurB/MDy96qK0Y5S/M/Si6CNKk
BUr2azSwt2k1AJU7iQC7OLZxI30/Rw0x2RUpm5eOUFBvkhXk2n1XFfk991hk0+3F
rWvhdZBaOjhsGAyYDFgxOQTh7/ppdXJ8IVwY9EwNDryElWCYiZ4MzkQWnU4GQvX8
niyb3K3yRVtcn2QE9kmCzRAJH/yfFLVjskfurxNadasqz0nVmRkdd7ucQ0fp7Rg4
KwujB47SOl7Jiy6JqqIpVe4eXRkXGLwXqqn0xwHMsYOOde+31LrJk6nkUShDB8r3
Z5JBzhr0rDu5Vr6c3Ps0MzTNy47V4ZGsKpmppgALsferiq7EY+VXWZ3H2w/TqUHD
fXJ6EpeIE/zw1CGa24RVyUrofT3rEYjs5BDyeev4N6IlPb2MrkdabV5Nt24RX5hH
+aSfk/NK4c++/RRGTNntcLZvsRsjH+iHzxEnuWQgtFa7o+kd1or21wj5xsU2jjUg
6L1z3jctNpaFPmwf39W4KtGqFZhz8bqAsVxCPXB+k6ctpKRMsSuEUuUmdpyOGyhM
ym0IKiisEK8YS6I1pisbnLqspi9g22Dlsws8D5ZKGCe+1d4i1gHqFF5fqxTWfGQw
lv1T32z7ugDC/7lg/6WZPy9YGVn/mcb2r00ytOKCgn9u7zDCo/+vtfFf+0Po2f9T
fwx0/62//9bff+vv/0V/DHT/qT965r8TIPv/LEAG+r8RIMN/C/C/BfjfAvx/EiDD
3wiQ8W8EyED/vwiQ8W8EyPRPAdL/jQBFHfTd/y8UqCArhiKP9TnFghQUxh/sFuYK
BZlMXlWVt+7irJ5srZk8X/DDdKejsJFxIXONeSjxu3YBlzN8gaHTxWx+ZmpBX5Xk
Cl45HgSX8+/3qYszsiBbd86ddwDAZ8dTyDq75JqTnF/JUTCZsrjURkY6MhCXXBh7
UUatBPXl1MA+qv68PaG3c2XZdH61YXuk2eX9ibs52VgP/4y6pRXhDT/eBAg3PZfM
2K+xDzuldpUHmEsNrgrjhrDgG3xGO93CXJZTcQN1vOJxARlFrQGneM37a/twT2Rz
eOCnVqzJckx341nFnNRi07NQfhd8jdDPGV2lJytmlFLYgywxQQzyu5qlHUqpEcR4
SgQJMAVmo/ZcC5ls513nH53aHYkHL08IxTxjemXhzacN6djB3kAuFBMXCDegv28b
DOBP/D31vzTlBxL7SPV5jULdl6txn9BrFHc9g7iZd6dRaoZu1yNwdaiBBZ+VCM2i
HKUHF1bYHYvCrukXf6Y9i7CXQNO7plQgs/px6uOqV5hA1Wu/15wRX3mCuC4ccM5l
skNr5WGJO9SjrqHMckGqoXhH1onDcfFM4yjvupal9WG1h29OkT3jLCFimhYq+Kt4
RKsOyx603w69GFv9mPHzqXJZ8fT6Oj1AdV5p4eF6jfbYZK/pzsZU1lexN4be+hph
CIpdI2Uv+bWQr65muepyCJ8xKVUHQzboC8qT+paArLy5dHXZJow0KcdDZUXcIalk
Q754xh0oUYVFuQrkYpcwSKWB1aZo2cHu5rpK4GH9Kq3acB7y+fbk8b5+h2M9XkZO
hjzVKGSSVK9ZeLjltgEwiUfMZePoOemO0Bj7FBdG4A1m16C4Q1F+UJFbHrQ1hfPB
bPHR4i0+eeQHcEFyV+fO1f4uROyBcRKf6XeUxy0Uv6kzx99HyosIZFyUUTKM/rZP
fnvXpGkUD4Dn+wkw+RuB/ZP3YKVj+mca69/pi/F/1hfj34YNHP93gYA/PVPnP/zy
P4Qnaf6Xg/pfH0Ptf3MaGZj/o05BfSd9K1vTf1b+D89bxdjB8U83lZaehunfnU6W
v5H8P8IVsg5Gf6j6n1uWjf/LF2ZkYfp3t/evJunwaAXMnRzljB0U9a3trIyh/tpS
/z/K/Ov4D78aj1ZB38b0b7L9tTNT88/mmKG0/88rzNQvYeA+PiCgvM/T4ysaVYNr
ZiCBF3fu2JNhrZwFRz2XmRB17kjTYamcOUY9D9lQc+7o0mGlnHlFPQfZEHHucNJh
oQT4usox/L8Z6392EOu/hpr+b3AfBtb/7rP/0Wes/9FnDGx/02f/9f/vH7f0eAxs
zKwM/2e7o7oh9ZKGXnl5GK/rr7evcdY4OzOtGiDV8eKCCBHGJhDl4gVpIJEgn6lF
gWiT3OzCyswoc5S5KsqKqfD1+AAZFEsecubNKtbKFW4qSS1JFXFbX6YmrH7Wvb3X
vBOT71330+89jPdY91wzXPcNFkdn7YMiGuFCUWuSpjSk+7QPP+BsJ3UaKXI4W8Eh
5EmnNHl8za82G7+fpM7oOix1bbq/aAuQiKBNZrOTusrIHKz6AkM5nDSBjSSASqpq
p3PCf/4c2aFSZ+H05Z7c4bQ9naS8vyb98Pi4S5c8OT6j1ZyYSaW1VE/m7P34HpOZ
UpuVWStbimQAyN1sdnSAaov4yF6Mz0VE1hciTTaCwr+jPRQo2M3SVc1a8HXYDfdn
zHL+WuzPaHuNlx2nYLs5fzfVvhuoqXnlmLNiY458+wC5YoQdiyIecP4jFbdmWRiy
1+641oI3nSj5WhzMIDQ30SOOUEzqbC6FIuoydbyov+UXfaGgxIU9uhJ76FPCvptB
8ejBaCr+pYAHsDgJYxFZzdnoCn4zwZ/3p3QJEhAOPswxTTCn+EWEYhVKZMLr+/Te
Zukog938Dyvkr2OtYupE4YNxqgTRghn+TpzzgmIVZSOSKfjVgn8UZ0uQgBnbcTFl
Xr+y7RTGeqLSUCCWMT2WKWUNX+BOZTqOMaSZxhbViqtkIVOttpWuaXuu26yvMr36
TVNtMTTwrHahnC3onQCf/ZC/NxGv6BLHRk5M36BNgWdORJJfXjAYt+kpkaAM3403
FiQhVWAEF27MSbxu4qoM21xH9Z7SJh7lPRBzVFNn6IlVUxEaojPKQ9IZp8OXsDry
AggGBFcZir6kEdaKekCcghaxxvcIK6whfvD0Xws+4ds3wIsRK3DPwxSF/lHgDW1s
kIevppHXMQKRPfQ8/sc7o0M2AHLrDdmB1BN39v0CYEXqWWnNZ73kA1xEcc9XxQT/
MuDed1l5ptdr+94DTkYBKRVYkJMcMYagQI3amvwU7Szm39IRXA/3NJbjRtHibYb7
xCJOSN90aN31ao0kihG7GNWEJQ76AJfnKkY5r1J0KWZOJPfTAZt8WkfQ49sp9jz4
GB9GbFH9gLWbNLhnIzU7FcviiM+EDr5P1Av+E6a9V2A3VUxto27kQSWbiD2A+clB
k0kkRMM+excHWxR7REJLdbX2KanNcC2f5glEhC6kC6kcxxzrj7fdiFd6AqG0yUR2
PMCfSVjpG6BfFulBGRkZI8SgRxuKOrRD0MsyHeM/ARZ4kvvIJ2JM2LgaIp9JaN2C
DDMdy2wB2le/OzsHvqVqN4LFyyE+oQIZbDxs+unnloLFConQAPe0y0hsXA98gLbw
IkfaCVLoBCpyChU1jypkonqD+6pzbN3VW10AQuiSG38mj2jJzaeZW1iNbHZO2ORM
Y90d06Ijq3ludm7cxCysSdjELKEJu/5GhR2Wb1Ys8h4rYxkNZO0d3XJVVE3dxCyu
KWluCWkdvQAsAk5p0QmkFSoYyHbxczw9BvWS3RaiKDYRVV8oku9eOA6SFs8XmZxy
GkYpAv2EArzwQ62rtIDHddtTbqkh/6Qx1e5Akm9A8pCQ6CeEB6TRAxLOHRLOiZBO
LNO3cuRTzSKqhIj1od8jlwSuBLVCFaIZ/k1wp5pEykwnmkzB8caj7siu4SHKBLWi
GCMzq5IvqAeqgxFRAtwFpQ/3xRuEiz+LDwrWyDD5vHggTFolHZ3l3nt813rfU7PT
QjPWrC9cFCCErKZwbf+YQ3TL/NfmkjyYmBp81yTyP5VELcUTUvbZ4prC7n2ICm7v
MJD0ZQ/UltDSAzayrMdy6r8t/rpeR3/ncWB6Mi4KBP4guLO6iL2FS28Z+vRLKH0e
2o7ZxPJsbhAUHHMcg4sY8G8r6+BloGu5Z5Z/9NBqq6V2wea9iNTG/ImqiYWIfnxM
o7UcwDjwMzMuC40TdwYTMR2VUeNm0rv+bdS4vkOr2ucjx7uex0yAAlwlr56bYL84
vMxt9xAY28l/bqFpimmJaXpxR8n4zJyCYUgquKRurLKdWdvRjGWqwDyjYgxjIez4
chSHXsFr+b7C4E6RfzZpFGQZX58MnXEUshCDED2hSRRjSkQWS0S0lNM0ca5x/zQR
GRl70eG2qSnhh8jC1ZzRQ5H+qX/5HHbJRdCD3+LvJvOPYkVXRQ9NQokFK0Vw4sQS
l1kqWg1cmc5Q2S1ZMufqXubJ2KNzW2srIuCdjDe+bs+wSpfDsK8E5sj+Y8TyRl//
Rj2KOAopW0xue4u38v5hJ1TwhuDowgXe9B+5PM68AE7ubToDXgAmL5PMFi1svq9t
Wt9EMT4hBqao6yx5AU74Qm8+DhkY+OICHf29B1GNsOPj1cQS5RCgTLUfvsyUJVFB
vnbRCu3RaPz80obc/Ed95/efZy8HRcKL5rcjM9X3GuRnSQSC2LqU7tKL7lMr4+dF
oWEjQgRlSMIhFExCBAUSQSFCqHN3WwUSxj3jU6YVm1TbREcahGc3MLH1uKc1hrwB
HCcwh1+YWZxUyQWeYKzTOdt0rHOzWWZpkYtZPcZTAXwdzipcPZ4uhL0IspJjx+qN
6DcHk+2nw4ObiKdr4Yi3W4FD3l8u7hy9XGz0Bqzp23TmZ1enw5uI1oHRv2DD0wkx
nqMwdBl3Ra87Xic7LYa/Ul2jT+Ar964xiK/eW11hd1NFb/84X2P07TCP/yDeFv4e
HZvboUk4gBH6zfejLVSdOm/l2E7+gC63xysMb/uXsP95P3he9QXespLhesqPlBZC
+44r5qYVOR9IriFadrmLSV0oLdY2Mi+/q1HdefkLCRjCcuVKTZVEvoF+xHZf6hfB
uYolLNR2rqGJz3PcCqai6HTCNhtuDm16e6eOz31zRddMKTJrnLmwBv4tYxVLQdEW
RtVVzOBAN2FxDsX41KVbhkZ23Vtec/4myKEf2QA5ppwtwWgybWENjGInpwciMHk6
c4wQ/bemcvA8yVvxgmJEbKt88vV5ANM2PHCiFiR/q2bHQsWSOxkvWuWdqHwzsbAC
9ZbgPKANBZcqPrxeIznATBEuDk9BzD3g+xGRPyARgHUK7TNJNenzq/ae8B0qoIYw
F2KN32U+2IjU3b9LLPagRtuI15xUCxSDHwfPckx2TETKckHOgTHdLzfgLnderwU7
ZWwgjQ6XJFTuGckBm53PiykOkFBFeF7carfiYUA6ZET2UzYlXvNUeG3JiONVrCce
Bg89fmLMYT0jO6Ob2tP0if7OsUH3TbolUk08bHL4Wu4J82jrIlecdtMevT3VS+ia
6ZoYbHs+IoOXkHLMWyFRqvG+kTcPVPgQqomfxHAUf31Mwe1N644ddrZ53o7raM6K
wxOhmaAonArvOf5bEy72UETS6Rr9muBgqKtWeOm25PoozwfH6P2ht4VijCnuBA4p
/3yilt9nU+LOvAz5grN3Cc5BiV6SR5yGlrrIZ2iXANzCdwCqZslqEsWQXM10j3RX
EW161DKPPydv4ZfByl6rjIc6Tjq2CNaPVM4Xs0TdxN5ZhOqig98oy4HUhvASlOEh
rE9DtnDqYbc94LJfCEZNsWurmfOFdwt35M10jkTnQCIJhz53jHeUFqKyB03B23w7
+bl1e1ZgnbneVAAlH4XPbnMSD++f6hI2xLKJvvKs2GK0JanzoE7UW2LXec/zgg90
gABY48RVg6fqJj4NfG5a+AHbgk2CnTIrORv53lGpKazJD5r7Witll2/tPx7suDV8
0d0RuDdkt4mu954RX9MoFiWwX4bMEbOlan9dc3hQegdd5cnOu3Qd0QHSfMLJT3Mf
UAakJpTQQu4GlPO+a0LC3pdeAD+R+ISurVx4jtGiSpKX5yqRMktMzFZEz6t8PEn4
xgveZTqgHWgVWyniKLiQyVLSUowoZ56CTd7aZvk0VRacD8CMWY1bTTQZrzf64oP2
4ZvAp+k5mwGkPtCAdzb47DtHNRdD6qHnoDiCdILi0/nR51AfJKIOpR943hznnnTn
T+gkfIt2CqZc0BCtr6be6vWtsHxS69utQJPqOdU5PUMBeOlElYdJUEVQ5kmLRFPJ
KuKq4htFTQ8hD/4P9U4KHNG6Ki2j9O1qMuPk7klcgjrUvGS+NL41Uqo6qjzK1GcK
zoHr+Z+wGlMIC24LQyUkC5cl3iWtzSZyJ5JGtO5gKG7HsTjxNakYRd2HLCrU4Pr9
H2gPXIGT8cN0chQb/Kz1luaclPI1SuCNv5yo2GlI6ZdpG0NXxVnUMARFF8KNEM8z
PfPOknNBlEh7hWLGZvJte4cSa5WsHzieqi0IrWfjLfIJARpnhKVFK2Pv86KLRLxS
n0SaZbk4hrJiB/ygMxOCSeVFYh5+Hwoa/LXEnurf8FMU19Fmb9XeUA77iTSEexMb
5AJHAiLAxHLjMMcMnmjYwXi2ha5KHA9fD1kUpFcSZsYOdiNwxo8sgjX4dI2hj6Ym
BTcgE3OFri3MIZNRaNvDWcSfy3cankct7kqs8HElevnOd4x6k4ZHR5IhnYDZdjUa
/KtGdWRrFErGe0vvw4VK4xReIYo2NMolaPrtsYvGnUabvHevvsV9EyymJ4P0c6AB
0ZYKCWqD7/XEIzWSmxW4eSGOM+glvjwjWuY/poSDKv8mO3WeDmmk8WTvYOvC087l
SXoK6l5H34kmu8nPQ9yaiO3kfYzRgFVy6Ll7GZkUfyFtbNSCvjG5bYi81oJ7gF6o
LfHtkPLDB3ISRj6HOPOINyG8iKeT+B1czpWd6KLbCA1lufD3EavbwKsCafl0lHFn
I2Hx0e9r0cP9C+S1H81xoGvERljuMR+bRXHpJSh2WSW9or61+I5rQRcU5jYm+MN7
LlEB/nMasK+OjfRed0X5IoC4+zMw+ApstjxdaWflHZ7kbs9HKeUHMlrJlBSiiMj9
ejN9IiwosI8ekNqRy/lsuM4pC3pLEuV4YhHxmZDB0WM3jrWslMTw+5nroRlkRnm6
+6yAYycsYUJfLVLsk+epwWLcJSY5x+3eJSYH5mhG5nKcWkLnbo9hTKTbh3zEcDfw
bJdbpb7WGDGm4YWR71wifZqgVuBaSkGY+7D+oIT75utYtmKxWo16joL3YTrcpzaV
xm4GL1qStTlGrUNQs1Bkl7JUO9IAwTKgtF79WRsRJs6ONDhiEaaiQMjNiBGxYljG
k6IRXa5mfaG2srJ61RkmbB5OekrptpIkJOVRu9uMJg4ua6TacNqgmESS1kHX54vN
rmJB0sYMxRb2cHbGUllpScbbqJAmyuDnGLH3Wh4MNs+IUEHSDberpbqmdvw6umlK
2+0u+pxtn9tFxytY9FtSJpb9n22pyTFW21xItdsgUtHHHW4Z1bZZGSXntxJkKcUF
qu2fR03b88fCt03s9FT1evcFJnkkTezSJFrKi2hQP98bRcXK8Hvc5xeF5Dt4ssyy
2AkaNiRZZNssZGfDwH29ilVntjooWes6sae59BpzoSeH8k5qIMWUTmZ/Q5qKpNyx
kND4kaTFzMQUEisi/17gy5nCFmOZwYH4vlsbv1/zgKVnpL/O1eXeyBOWWhjJVJ10
Fv5y7Iskx7e/usJLk55OKy/56IvkE78w9lNBciF9y44jWUJVyQ6JHhZcZm4Yf79L
tzbHkkONoF4rFDAZDcaAY8jZaC9HHNJbFkb4kgIXONkv3vG4X95+z5aOakMoQuxk
uTxZ6+SiS542Wdvkosvu6OkIkrQ5famuELecYPrJ7pxbqv8rj+kRwEszM6WNy01P
j1Fh36Xv6Jjzx/fjbU79igNXLgqz5ii/yfRFiXxSbhgfLWVwKStkUxv07E5JU4Nm
iFcZ4TELLhGsAoWYiYehmjU3dwKTWljYPee11+ZsFOfENXxgbeNuSwxe4ggzw9LF
4yZ22neRa8PE/IEoDAtsyufeZCK2xn/RoboLzxdoaGCWNgJeNnFsd1LhI3CMPq50
2G69L25vnMgunswG5kTWV4k+q7cc0TeLw/MRCzK93f1+VMjr8Ph4ipGzoboRyZ67
3p3XM767zd39W5F2jB1HA7gNZKmojflgGHVeYB9OFMxGdl4mzbb1rDRyqfQWPLqo
10JRuXVUw97UAIZr6u76IsBeAEZ+3I2c9lB5/yMoquS3EeaCEODGJzBOxV4ZDXTf
i6ULs4BKFdI4afJKr52huxNHMD2LklHo5zVuKv0AqfRUoTDCd1PuWQQVs5sfNYaj
1EV4vlkwL4RFHEXkYvhEOixg5iRITsoM6ukJlwolcdbjlEY484F3pEbg463lsvGe
dp9A8wNtPNhH3nd1UG3gZ1phTcDLp25YogTRw57cbDZFtXHSD8kXhG0hhO2IM+uj
E/EiN4SeEVUjzR6LtL9eo/0E3VhcqVARA2LsjgnVyhX0iRGQQmGTKfdiSr6eSPkb
5eQ2vlP2SVHVhVjV5fl8nODJVEG2y/3mOQkAXxfj/9wEt6QCqmZ9RifYczxDNOsP
3gyPXkbJ70ojEoMkD6aWB5MuAN+zFCNXw+sWszUT8LZLWYCBvnmYMUvKMYkscr5D
Ii7wqsVhhp23YeA1M69f1vyysmwGjOG4XjjbLHNugV4RX0WduG6jgl6/6zzyYrSx
sHEXhWzDykL4qqnJtxGu//Rk8lGc6yqgRZ5JjaKMJvFMnjmzx9wGVfbHVIVCC6MD
KxpVPqQQBqPFZsdO5ZDFhGIX3ncgtUgIuDhxKLxD80Av9I6OPgr+Bp2uzoLeIJk1
45YT3rXvTnynnS+hDkw/kZCahroknBf/e9CK+VQ/cqoI/EIm8cq1TTl1Zy++yyc0
FvUFm18FoS5UjX8VKb5LXzL/EHa1sIJSL7a8pm4ICS4VqREd2vKJL2/x+uYNEAOi
cpZMVJApoW0BvmUK48R24RI5JNXv77cjSwWqUyuJu09XXjEYEtcne/mZuy6JHVLp
knWAD+5YRdPwwWT1SZ4D7V+/oowJHu9UF/o8mKuFIHZKmqkwEnMmOoMlu7h06twx
Ks4Nfu7Qvq28onxSUS3UI3+a3aHC21bv6oeb9fW00gpvbaGx90z0puwZ8YbqXkGc
UwGNpCDPH590gyKeQyA79yGZ43XUP9nadJdgnTr7K3XTe2x6RVRR9zhaskV6rMtr
zILDzOl4hf9tUdvpVtvJ1IRA1tX4qoOSMZgnOb3/7NRA5nRtRp2ajig+/D08CVA3
pTnB0YCLYW97uYVkPC84T0PlWY2PMiDu7xGuVkQL8R7gMkv6LABy0Y4BENWNPR2Z
XfKYqyV5CHvGS6bIW0riaWdmZC7zAnzL6Rs1kguSPP3uijI/1om/RCLNTJVfVuVW
6NK5sxkPKNg6NUpk1/t+6cJHY3BAPGjaiN96y6AACT+BbxQqBqh/M/R+D3Kt/Hot
QnZLGM99UO/covGzjcpbghoVdtIRcMqMPum6mCSc4WnUjgZ/hCghh9A6/+ITvsNv
j8+yU5hJWIq2SnROvFcONWBR/1b1y1H+V/CvvT3xnFPQhUDk/kjpyOpGbkkoNPDM
AdV6ykXm5cpszCVPqY0H1W/Xja6LrlW+DiHTTl1DVijEFm9p5PTnJibbGI7NdhKM
WGTRgnOmRpYPyZp3RWAcmvH9dpE1CyWodukwh74o5fVzhZ3vqqqvXlcg2eXh+w1F
os/Kqo+up2NC9eLZXS/Vl5brKrCaD8sDtrrOI5+kKzXed2Pnyzqrg9sFDNzX6IxP
Rg3XpgzpqS7b9zAA9eMr29gB+PrfmcGYbUUfEBBcoJvqozSEND9dVKcM3LE7s7cq
9fcyM8Ir6Maq5DALa9WFzqm7ZIOgTMZwzFec82oI35P3kCCiIYICYIVP7QlH55ai
kf1z46TpL6Yxij2J3siY4HZgFQOWvzXF1JD6L6oByMC+UaU9t+8V2UipYpfXPq8o
qFKTCs4nUUi0KS0t1vp+AS9dKL3PtpJsAeyPKF4z8C0Ne7Ee12G2WzlmGyC9I+dV
75qMXE6f/EYKZVpcjWSbOrVAXobpzjnyylTDHZAe76HmyHoxotnsiKFAhLd/5TBb
Te4/G2ZvDqlxHTusqPR4h52Eih3Rb6965OAG5aNNNwL75k9dmuwHh6ydgiR5ziAO
nD3VjcnT0h7M2AwUsleqVVsx+NXC0kd8XVpnib68v2wMTkR9Bib/Omschz5rLFFt
UiUsgbaKbhGPGWphj6ncUvW0ceE9+WR6MH9xG30KePwJD224VikXe3b21TdnAnJr
yZbROBItt1hgWfGmQXQYLSSgQfTdPD+YIIG7wrVu5CnKUZ4qAvTpDgeBHktm3CoF
7Uvzh7XM+YO6C/cxazYck1VN96NdGLXhedokXB2SFFrr9TQi5+H4GAo6LQKNtvPj
SEdGTMcmVuMoC4dHKRYCMxtwDii0HdwPsQyzhfHh4fmAgkMgvS7fLx9mPO8lpeXc
e2F/9CQ/34bTB6BjWu+HHlvXTc8pWPhZQM61z/Py2H2u22386Vw2Z+jy1FXX1W7p
PdrXof9UDuvOu8XJYmmOp9XCZE9eEvnajBEuGbEw5n1YI9g3sNJ9viA5mQpyTBmz
2KChqyb2QjTJ2AAzoZinMDLuC8hOaoSiQezQ3/qJByVEIwS1OVWHIJdyxF+Irtbe
3XDhUBbsTw2fDZ0qvGkV+5CDBkmULrndv3p+0bC20dhXQ0oie0k+CG+z9yw9VXZh
XmR2s4b62rSS2YfXFqtXs3QKssh3pTo0/fjd12in/IDnsl67ZUIZ9w181ZBoFO2H
sVlxgMn6FjXj/sQ+Fc5uEpYtczNRsJWEQsJiIgw1zy1Mb8LmOuUsP3gL6E4B+G8+
KaLskMeqprM1/uvJAzpnKb34iSrk8pKszTMQjDl27V3GUJk6CqEfbck1Zg8wN/bp
xAimGHZgF8P4ogVjoVlEEYmK64au1Dqt5/GWlbR3HdXU2Jho1Jv71rRvZ6mqPS1u
21mYLSY9bieq6h6Gu9vRp5jLPBfecdrulxeYNh3kPc/Jr9aOJlyznG8f1tnpvj5g
iJgBMLPJ3+JsXTKY3jpL19FWrxq5zT2XSrSItI2+yqna+Q8GSyRIhgySpQbBTHyl
E/LVRhOy6TK1WcRnCJT4AhOatuoQ1EVQ7zKEr/Tuc+RRIuV/VNYDUQsggewiI2fC
7GLSC6pz/AYasGGIQGYuWS7wKamWkRr6odzZGkKHrdEbdE+4jwMk+mxPVdcdA9ch
HPWwUq6UiBBE2uZWvsAb2AHMDsF9SJQExzPa3IzpWXqY1eO/h0ZJ7DL5eqUx2tYK
a+lcrbRZqZIADX3+QojhD7NI38UyoGFpia1ryZjQ3LIPEdNt4R6sRIjS69O0Djo1
SNxOtrHsjPy+Jqvj0869EDv90t50/RDMO8MFU9JTGXmO4XVFq4ATGpWdcIBVVVfg
68IDwbRfJwQNRWBDw14tox4jcgEnIQU8iS5AiOC3y8Bz7Uizd48bVnaOxxbIKALf
GtctEx8Lp63c1m6XeQI5I9niauULZWki2yePmDDpncSz/C3OEKlN8FkNahNnxhKu
dGXvliPLpS5sbw+WHmsj/5E9SwR4ivXsZ6nUzv7Ft3KTQfd7LcYH4zcOgIv28i8i
4D9+EiAefvn17CSQVtGduYUABGkn9DALvUzDa19DNKq73Akq07ViSIhDBlmnJsgM
Q+TB/rlojeskECok/JegyULKPGtAmHUfJU4NlcBxPEgtZAafw9096DNNe773SYpk
SxKvO6Zn7Xm6PevWnHizcmvOizS69RLrjsNN/Pv68NL76o5PvDojt+Oda+3mnEuQ
pbWhXzvIaJeAAv/IUbHOpLih3bAkkxYO88WizUjSD5WIQp1OYgnx8hj8UXM7j8Xa
e8gdWqMc3N/AWSu7cN3eYl/OrCSZMafgmWwkntRw84gkhXpCdkJeGZ4KXvVMI0yi
moc5yLrF1TFVKyxC23PbT+1S9tPAxuw5cqSkQX0HwsL7AeG6ZJGk+8IfAZGtDl3Z
+dn6b8swMWIQ3I6umfkzcEybRrbmkTQI5YRS0G9QHvYfP2uIzzQ9NdrSIuc1BlSv
c/d0j3VPUgFyEktjPri+5b2ByRfiR0lMdvv0PI6Q6ampbl7HICD51VBR9k978zXx
GQnGAsyK0l4BDveQFPJSWm9AWa9lz1VESsWKniDctGpcxr8P1a1+O95vdNaweS3o
Moj6utyjc/L+xqC7aqmnxPU8zKjMTSDlQHv8uWA6yuqbs5X1unLNitsJBw1heZrY
u367fwqfkWNx4XaTo91JB8SIf+2lFtqUeBRykJc9/jLCtAajPtxeB1/YsGZiG080
HGqUlVZAjOZgQX3cm2DfB4AhWTqoi6oJvPsRhIekxKXCO9dUYDMZbmj4mKiFeZAC
nNttqS0Alv9FmcEFiIBSIigvEfJt9eyTMr9OmayfA2S/F2N+2jd+DExTuxpvpiti
+66L9xbUcvVRT4Xn9eGRzcJrtsETsmNYtcbbNbGmxs8OrB5ud28JyyuTx3ZcyjdG
y9bJfcrySYGIsfuL44sBHaKQwoVFTgMdjx8IkEH7IVP6cb1KEIOy1JiihpGiQdxR
jybaTkOxj6AAhyiOWOTHHFInmAoJBt3+wgTxYz0sq5Niwxu/uz45o9XxXCc7Rn21
ZLe/Rb/Len6w+upQB7suEMA51iCwIpjm//b2aga/A9oDnZC71nNRmPauF36i0aGi
U1xdV9NU3aJ72RtsVaJ5CLv+uJxphXnR+rZj131hjx6ouE5wi8A7eJD8MUsZ8/Mr
DPESsTXezG91Nuqy+3QtRUhTh07RETzT9nc5Wili6PB10WA5Z3pj4HZ9LcVsQkpZ
0Lk1MTXoVoRXVx+ZHqjmew69uYzfMz/zLMIdVEBnS3mCa4yshnvMXgc2UyeqkbAh
oTTJ+5LdJ5soMh7ZrZv3lkcgRfYEh9PcHXFu9+zr0n4xpu1Ultd19+QYp4m1Wpce
YOr+2BbD6ddy+Mr1qvtAB2mRXawnmrXvV+Hl/dXV3P1uyUlD0Pz0hq8wKXXb6fDP
RtZtJw5Ok/O2EU1bNwvRVuoJcwao8peJrKWbKOYQ8rzFYMjdIj6GXMjBQ7jdNvlp
egw7yKSOoMdTqDaPkqoj+VLC4x8ncVhwtD9ly+UILzmqoMZNMSCUhfU+9CrKJSDi
Kejp+rhIhbIl5+B9psJlfiyeMO1fbJorhY0tEJe9+Lqfx+482tb2Z073jJb9ROkY
NSWiedROSCOlvqWGnZLVwu5g6SB2knzg2UnMPxHQfeWJzI3ynL7n/r1xmgj2mFbY
8MeCSsIn5V/QhkEbG+M4uZtoFeQa28PMQ5qw4U6IcKUiWRU3WoMrW6np6cC+NT3U
dA5D3Q6D7mg9JanjZvDyMCYePrHF6GjaukosTWmGHGWUrwenD7AYb2saivdLq6MY
lj4mQgUT9M8rPuL0tjSV6XLx8l3/Wit+l1FcmGjF7Tw+6+W+i3xeO+fVdTbeSLSs
9U6TWazt+ShwvqZpBS2hKlnvxJUH9EySpvea8sxcvB5BK0wB3uF46kAJUumEZBGK
ETlKwtl+f3gv7gVJwxhfXV+673LyU5Gx6zM5GOw5SGVXhXUpXBfOrKClZT5Kz6sA
lI+MmxV5azSZixHzIQ8eQZebPuE3eC++7NKMM61SsZFSnlHUQ0DzykkSYetCmN1e
vDgadn7K6HuPSLPQ0tBDBpxwfkMCT6Cl2ehqm8BSRqGukLAA17RJQyz/LAbeYeLk
q9aDqtxrGRrTSmTS50p5400ormZIRnw3VRvZ4JDGXSuqZrE4OOlYeCgJr2Zszkg7
JZ12/YRAB3vhCgvyBV5ly8+DkwI9OxcYOYtdPh25iX0f7sg2/CAzw8a4EAHs8o/8
CsRM3kQ00HdajxjNI0vhXTcuLUqH62MjXrtuKzIromyXGfxCuhH45QiWm55EpSiN
VPmJnfn2a0H7mfcDB7DRTRhJuDTujysyf8JAuMrUYf2F2rrdb5plnYbd+71ES+D8
9oKUwY4h4j3CyN3IQMJAp2DIK1Fd+4dGNRVrq5qtkk1ThTFPIwpZZdgb1JRJLKeG
/FwheDiKCL0NPRtkGJpYBcsVqHz+O+aSV478Vha1cnJsV8Vt6bfvw8q06O9nRfNF
1P3Xdepu3JilkSA6E2hn6j+ioVcksnTBZdr7xr510Uj4+AW7gvnZBkficYHLKVrc
OF1Jj8PKIZuYSi2z/fyGTP0MfrWHxor0XQZbKnxdQpW6iD74KDr+RCfZQhXxQ2oL
afUXUlMZhakNKTIdTAWY3acEyPZwAqeObTqrL+AytenTQvKY9KHrHFyHzeMQFt7k
UyhVJwWLx3q2qLPFyIUCHON5pvvi9qzhROPk2uaKUtru9Ti6XU89VnFDusU/UlSm
DcrGRuLYmFd1uc9QXWx7nTOTmsIIIcVLAB3w3p/2K5+tvGFm+AxQ0a/ioLin4pB7
1/Tg+O5TvvUZAaBj13iJFUgd0P5NQZVEseigKkyEg2mcu99dpCdh59/QdoPxTH31
XuSJ/SzsMjuyCreCi7XpiDvf7SEGZuqzqqJD+d2p9k5jS7wM60nIWoGNIvOx6F4g
IUrQJ9Tg00irEIMJ3LkBLWp62EyQVoI5ek8D0eFqzg+wjxQI6RzveZuHUFPkoyyD
kqq3u0m8pNywE3RLqaLuvzJFytIOGLpnoPX2oLofeXed26P9TH/C+hB4jOR1v0s8
leTduPk9EvUIeFqs/X3U+4XSs0RY+7zuc0KYbnvtxnJ/dHzy4vWIZzTDJNeEbPhc
Lv8zdm5PI4ZD22NRnIlpTcqwP1kfTci4xS6CYQAxTrG4zc9PDGoI6vFrp+iZdjaP
b8p1qwgd4Do/kYif+3pPtNI6c1MZ9amwGjSqB1r/qwEDJghEqlmjDxxNnPrG3Rsn
tyiE2BfRmTMOtEkM8VFdSzhss7BcCfSzplQ6SwDAw+uVrwP2RkVdMf4eOM6XDD9/
nZvjon1QkVKvumNv5m3CWt19cOKNObzZbXQxPYk57h/QH2livM31IkRyfzhZkQ14
Z/F6fTH9qtj1NKF7nTinjzFxqIxXSC4r2bIpIEGON5o+FWLkBroOT66PU2b5yj0w
UgONhRIADjTpCD2HKdV4sbNfHwMw2z+X5OUXsjdnnH/L4n1/4reF7nMV4yyCl/Ed
n9c+SP7GyRjo4jIlWNnOVclXidqwWCdPIikfbGZP07KGHLIwWPTVWL41f2jkijmT
pwSAT/JZThIksUW1XWlBX7vGN/6qR6ZuB6cMk2kSMhXtBABpPBnZ4DGFYvPI2P3U
IgDafQMMk53ETU2NiNuvE1mlGmSsneFlpKtXUaT6qLzcxwvuXx40V3GI3DXa+N67
bjncNtllf4wu6O6slePybI5thZOzIfKxk893pyEwDrE/VxCkCtFEaiG2h6hviN1g
SOHJBuyCXSBQERi1CR/SCTomcti8TIfZ32YGJXLZ2K+wCZesEglgqxSYJ0HqIviW
AL0UUs00kKsJL66hDMg4KBHoBOEc40i2AcdxyEOC/IpbWVk64vgmmPEs8nFUoD4w
zNGflZEazOwebR14yfpDYgO0BTpLAb59cXuBXrlDScewd75+rkY9vWBp/Z1zuH4O
CcbeOso7bcABvlN13WS95DIuh67c5tiJ7Y1sspJMKpBnQ3QOyKIFchpy0S8jz9wk
csmilRNr9dDEZOpKhdURV49zF/R0o2SwGa4KXMPKRHKzrrpR4RzYaZ6/uq2fI08r
TV9gMHvCGUr3Lsl0X6JxvkJMAnyjfoS5jT4OSiCUbU4J/XdAQ98jeF8+I6loZp60
3o+XBs1n2u/YgZaomLWolDZsffpeKu5uOasNpbtrPuBQ65wCrj+yW/jryUIN6nNX
G3cuXdTaROJd07q7a8uW5xrF2KaeYMuclWARdrd1yKY4hxWiZ3lGodwKMDH5PxdP
rnn90NqRaL7nd1zxC20We3vxv4yW3VmZjNdMKh31lffu2H++vBcv8EYl6fIuyfI4
UMDJ+J9WDrYV5a9cuQR2ccJGluaJQK969QsA+sn248AeqW3m80bNJ4nEM9RNJq3m
jchrKvTyakEB3144tcL1kIlHxLHXfH/iy1hIKG5KHCzfLpucO1hWKtdbxGng0bod
3zBsR32FhsSj6zL4Ily9yprb7kGcqzDt5gUFreR/2HccKkjGUVlxVS0t2iSBhjik
oOhGc91FTSkXDsX7B2C+P+0VYLOZrUTFN8upcT5HVy1FVWCpKVtSwEU0T3jz+ymz
x6WSOFBmLAtVj+0J393cI79zAUE76uH3gcD5tHbinayiJELYFuph59VlCEQBu8J3
EdR/q82aBtJfmTj3q1pWrPay8f6RFgASyAww8Fgnc9DEXtziZaBmkdXECDToa9dB
bhc/JDbrRig1sA+foKpZD0fKYwdv42zAvbYPtbDj6iltqwJDmxnxhJqw2E1EEn2B
H0Rc2dlSTJvUFvW2xxb12WoD4is/6B8Nvg1fPo0vjk8+psRWZV/RZGG/buE9vbDz
2XvZLBc0GdKWqZ04cmK3NmE18BHkiYSyHLVRBDFpnMGFEqmfXEzX5BlycJevTzsF
AS5dyBdOjAHPmz1GswHOQjFA60MsTHuWUg6m2EChVdeZ1yBIRgH/nEknkVU++5JQ
Dv/F+WmosJgZxIHJhbEb8d0U0PWUATLG7416LtJuTHjFfSRBNXKTzhtjsXfdYhbS
uFwO79AOnl8WX4Pgdd1X4Uamdg6S3B6PJVKkQvtEMBQ3HQd78mRT/CMjlBT/0USO
BYkG5USlIALHJBO+x/7R0jaaPNdL/mkwMpG2t0h17nfvbOiKLabnc2E6z7i/fW/7
mb8rlKTkcM10VZ637TrDrMWZBrUyfJvFIkg9HCd2T12vwLerAaiohrV5q3ZhDeKJ
YmNA0fqo3SnIgnAwbD0iMeEEiUR0yWlwatLOhT1RW/iYqQSCDhzZJVjCFhBWebtk
GQzWMcUJkNI0cFnWN7nXIvoEVYpWUkm1cCWV9Z3wbupi2OSFfUWkRMlUNfQ1dM5j
9xOwmgYd69519+qejqJip8CmNY9G78Z7FW/vsehi1/VW9lZUoXvomu6IhCs7BiOZ
pzxxAY+gTQflHSIWSDqDa2fll2M66NS3i+4C4+ImpVv+rGy6wY8KIc/0QvlcoodT
FKokkqKPfMiSQtxzqXZcrIliYrhOZfKAZUyRXcp9HWUNDYUohjL7PR18rnjpHm4h
wZG6A77fLwIqZ0wyI4R+duxbEspuePMhpei+xL7MGl757OIeszhexf17eonAWXQX
H+LcAsq/kaUDBHvRUoH0XvACgQ+l7dpa8fUDvU11KSA6zCflZ7EuDPRjs5lR6hRS
OMYbkbtE6TBnBfUj+an6S+1DwvYUdfZ+IhjTob3cqas3FEm1jbfVTqa2kkB1+eBq
rWw6BLYWErEDfr5H7Wh1XpSHH5TCT1O1u+19nH9+Loj27uRh2V15MQDsLvnetheX
K1mz3tYo0303Jb/KdH3OiQc0RJgmZV9MS8C4OFzXao+pvA48RqhbtX1P287Oho4C
n2vUASYTFbSQHcGrRK9ARQWQ9OMuwcL0u3KxiHYwofoTOPleCm9RGKVVCZyQ5FuS
5LhwYsgDFJMa1LYLn92arx9spYO/ZNerg03k+klxueQ3XK/XxsA06FG+dZ+bLZhq
/ThsOurxfklAXYlPJ1Uks50OQn2fzub9CGx90ldLGTKrTu0yVUuYLr9TulSWfrL/
dTIgpUYIvywyjm5hmRVLqcsmzdKvZZfYWmlii6QoapMCGpdrnK522feKSNg/9MMy
4t1sk3V7JMN7wrt6NcBGdpgaxUPHRqE1TBytlJ1RByhLAegjDjkUjX5sn4t1DGT0
fCelBIRnLKcZse6NTiRUnPxw74e+eT+XX9vAvkXzxIQDGglJU1boIjFrLxup49nl
jomP2ud+WfZKT6Msu53HM3j6Quy2yKWuxIFMa3ed63IkAQiEva3Qz3D6hjnhd6Z7
PHEcGNz3E8/NT4yy1lxMOCAHhPRBRi0PV9m8MF2PlR8wfDSixzLj3E1QksWCOnzo
ZdBVuBUMBLPEyozpyktVEiaRsAZDWK1q3Wi/nxMshrV8529uFciny1LpK9arKJ4O
kC0u9fgHovhowv2bsLCp9NKsjyFDipdAjDOumC/UQGKRzfvZvlfQkaV6wjIOPc3b
5EIuY7QvCLk98rvgnoxFgT6tYdOiMRumiIfLHzYFHZ1t7jHKSM7SyUJoZ3a8NlhI
DGQV3LjRAFsfxlBgr/1uws0wCuosY8pcI8EdzfEzcRSoAobcLjaYps+kLzUTY8CC
6QzUgjbnGlgUpnGrC4KCZA6CvfIAWGow9eivGjPd2a8wWpUzkTA6XK6nVDutnHJr
8+4lbX7zSkVTa7h04WQLZ0esduTBLs62TaHKWJq8Y1jRJ4TjbBaxzigRUhY527s7
HWff7Bc5M/9pKFUPZRTPHEmsrqakaJO/E2h2oPRUsKlgE70ol2MPc/0Lsdp35eZG
YbNASJqihUzEWqiRS/K5QJshhFdKypvp24Y3bdOS4D28frKqPC0JP+eJ9uxNGrKe
is2uAaS5MHbBmcwJlThZjNowGgus6hH+fd4wJ4JAqFNczaDanbBcj461yZBwM5Oc
EvTbux1tkgAMJe7E8JlP0xfQNGBRSWk20Jvz82OhN1mwVNc6yaVJUnam3e5keqHk
lZN+TysNIBAzKohgze73yOCRcXkckcetNDegIw/cWKbH5yY3BIoq/VQSIfwUjDrl
zbLB+tA24+r7W9yT372VEQqZiGCV7YQXx6vCS/dm7S7wF+uEr+4NfztLvygil1O/
H61O9sUwzMLl7uVI8ZCRD879CEh5Dipzs4P1DPThvafMHIbifVNwOXNLNIToy/an
9zhz3jC/cXdD0bCu8iHs5O/6KvBzxHKnRU4b0UGD5Xyuw9WjFzRKKAIPOKab5LQv
4L7AUcM0LAPU/vw7Y1K2PeIqXZ5mWjv0AncpvSBkkbDWQKYk9QqChOYRKW8Sfxxw
FXLqALhb51aGW+fpErL4V69QaFFhKSQ/5H5i8N0ZrYTKRMnBSLucxA1i7AuFAXmT
m7QEtwZZB1WFctDsCHUkiWHO9xepjIuJCRhPlEiJ5uxmK0/q6mAcj/4f47m/aWFR
VFO68nrKG9I0ahmWfqmro1ZVgQUdQ3qmp9pRlUHEC9CgaS/2fJvRIKLcjZT8RbTn
te00DIDkJH48LdUqZYtYLddqi9gdKUEdUTlEgelhG9py3bQH9/T3zByLUOApvmsm
Z8t4gYeG2fQ3pcAMIP/JWFcLNAH1KYQkmQvn9timCJ9c1MH+jn7pYaM08QpA6+XN
VWG10nBV1uewe93LZOVm1mF9j8yNfDHF1mLptjjtB40lgrbN4ro7fTSsxT13XhUk
Lk6Z8MxeaSOo20+ZG56E9tR1/1h8uwebhx8n9HhNG7/PpMV23UbN+w2bZ2Yjftc2
oXLgU7GaRSzBW8wvf2Z4+iNyaBc0FiaSKtY6ujyQy7mHg+paC8ViPuNCMVu6Z0Ig
son4CXR6wjs1lMPwem37uRf3Y/W++et8lzRY1GBNja5GiYOy2zvJozRf6xCrdlJx
m/aj9CPQZgEai+FQgq0go6wYb78OTAJOs9yGWc+6ReMoq3WOwmyR4iOKzrfNV9zN
MQYaAwkMsVQBSHSwaEYySiJG9pxi1VgIATc+GEOOOplhWTy/3LrU3CNrnF4jtjsT
qak9Ck8DqDRaQEZHKQ4KFZnZ2VEhP0BJ7oBTaWgfs/bsoLYkj/RQ5xMKIyoG46bw
FC2o0YAYraNTb1lAHNkpAKaoHxLiK+gkSxGqqTHZCLQfsVJ7drSgik8UQvHnfgY7
/uH+olkt6brqVU6zZXD86/v9DLUJc+K12n1kbq3OPfQR3wqvLa7ruyV1ui3j9UeU
jaf+HXWoDu/HHf7o0u0abZFhnCo+BzVutvyB2kmRDCVzXa0ruwqjkeugBZSQ0cUX
FZ151zPJnCeyk1lfmL/wNLZ4uaBtL5WS+aAB3nGV+GBWNMOGGRXDJuMm7xzj3M6F
+dPOzFXqVSNvCS9ag/lTnjGiJhm1gspGyobmZezGU8az+tO6FQ9bOo9+QqFbiGO6
Y7aiA8H3S/KDCp4wU2zZjLmqaiNOdgEEWbEsGcqSqisWkdkHpNBh8A15LJEviary
HybWbMuw0xNqKvur7Lq7RER2DvxFeYfSyNHpZ/Wzh7vJUmg6Y0SDleW2bcd6Oozf
VRwmd5oYetv5g/Bhrbha7oTOViXmXF+UEK0KWbGHePN1v9lG200FtoZXigyu5MwV
sx8XdWwF73zeASZ7VXzc76d5R1xAV6Q3HhYNWak7omueee9JqItSdOVcADWhA5Gp
XQ/LnLTbfdxghP6NsX3xaroFidEjVFItqeuWF4QXEry2vaPEVgnGAa4GRjyZhZPM
M08sohyGtpS+N14IH4v35c+aX7qBuVDT90MG5QimK3P4050l21WD2xusYY+NsSaw
T/Hb0ASpaiWrJxu8yrzPAD5ZNicNPPYqtRaIQBytMM9QO3ile2JL0/IaXBd57Iny
qRoVdLXEBaEYfm2bGtpfwP7ikdDqqePkELdPaQhyUMmpsW0Tv0SxTnYgaEBvsumj
DEeax7XvQJaBeRmMpRlE59gSjSKgEpAd1oNWbWXiQKwNNBjC10ZQopajeEMXMlSi
2F1COtl8f32BZ8PE3BjeeBFkHzFeeVOejRjTB9nD6e+yCy1k7TGa724Gnn/Wecxt
sLLYVm4uoH4NnTHz7thPJcPbutlN/H/svQVYXMvSKIoFDxI0BA8ebPAJ7iG4BXd3
GNwlWHDXECwEdwnuEoIHd3eX4HKByM7Zyb3n/Pfd97/3vbd7pmet1d3VVV3dtXpN
d62qbGGCtC8rgX4MHchP4y+CR92+HlxY4C6xPXlIifMgGQPMAO2he5AAfEokC6X4
SudI1RdtvXjHAnn+qBZprQhNsBActFMwdCEH9RU3ybMmZwaSE1tk+ONgRNtQuIfB
qltCZQ66H5yNDPWXXn797BW5pcvTgemaOb1LsLtY4bUUyPZxYxI16H3XvH+bAJKm
JALEanWGEnkl+GLBa/adA4+WK+i3L90x9R95qBoSeRRCyYDZ4KyUBCQw8VXwAd5u
U4qP7KUDoiRLATiH8pukZOnv0z48kbW0h2QHiqU+9bBG9AUzp48LtQ/W2VCNH4vC
GbS1yUOqQSfiOUUTgs0bleOKyi8wEUxSHFlOrdEGhPeluHwVLYoLGXZYOEgIENhD
o3mEKpNjM+75bnbr5hE7fq37NaRdcfJ185cKt+OYgpPxtgpPWXP1C5KkBfcyPGmj
RxVBsQZc3S6FHfZ4ijy7E/QuTYthxPgpRRhuaNzlT6QL45+/jm7i4n1ayeHQsA1+
EWlHo0v3MfN1Ei/wU0c6B3ou5dBWRM/j4n6ImAMnXRes7oOwWKdSfP7j2M9jT1zJ
Wx8RtNZDmpwOvBDUZlaBe4jzVtzLF880gpXls0+qdPdjvyP0hChNXFq3N7GyXDur
zxPAuNCanlKc8QokhwtDNq2ugcsISGj7WX4Ub4bBdMeWNw9Ys93DwW0pQWAVd8hj
WshvfZ6AZUWiH5nDy/9lfuop7fDjdtpdubavo4Pop7qkuIlXORfDmusV1fDaDzde
8oKHrpk6rxFJrrUzY4kjI+cl0C/0sGZcVOQpqjIePDrpo36aaGAG7FGIZtHOfute
2ixqsNMB/aaX80HRVSXOs6F8mSqC4zqCoq40wzBuxcVRVZZYBRkUYnRpMXXqteiE
4I1rZiXGbSbZ5DAgFwoTYiMo3PnMgzf8ZsJyn5ffEBK6G7GjnKItB5XgeWls6BNj
145haR7FSvRV8mJ8KM08+oUr5iuTL/WLXBVTH6djj/VcS0IdRa0LzPHM2EKuw9iA
QUCRFX467CBIXw1Nmkx9zXB87E07h5uwQWSUy65yPQEsYgIVeniZzSDfTvHot6Ps
w3X+sS2JY61Ny5itmC5AoClQzi97KHWieagAXBKWUTKjgJyHoc2pph9nrrKJzwtW
WhpB9clk4abqYdfAdi5WaEM5ElXz7K6p05ZnweOt+eBRsdrtiQIDonKWJpJWUkNw
MtCnyu6p5BPNt465jjVAsx0md10ucxZU6+7aqSljNwoNm9a3zCraY6FeFjCaCn5U
asLFDfzRNDnZckQH/Ad2QBr7z8K65bJctIzEHcstbJHLb3daySA/hT7RFvFgeNzF
++lBxqJyyBfwpVpWMAkdTlgditDha9ejV9pHbEqjBF2CXkt8zShwMQdHubRh9FSJ
E5OTyw31ZyvZEEDHDdcix+Pw7jabsLXSxMsmw7BoGb0i1eBQPQo3cWmxkm7dNv6s
6c8khQ/ZI/LIZvhzjQMq36o0zbtx6xM6Z7eVDL/UGWNn7aXi3bxswm6kJGqYokAX
zi0C5MX1pAQTV0JWtV94Njr3ezGv7e9QL+C9DOZ87YKP98bIJG+G3r7V4NmLK+yC
p80feCwfnGy8kVOrkx6dK2t6Xsk/mCQi/tE7e1yrmYuXFxWdKGr4ARPWk1BUFNT6
JxOMCAEXHdBHFoX4TicPDmIbLqZPRqc2K+ckHM+zt2E6uuffgfd7HeG1t33Wx9Ey
f8Zrlys7ZKTfaXTjB3o0E7sDFj1FDFUrBgTrjoZs/KyBrY2qU2Lj41M1XCns4BCy
axVrFdq3b4c7vdeXlvICHZs1VSB6flkaJk4YHMOYrkuuC+OLcdfFF/KcdatosqH3
2XK58jAJm9uLW8Gg9OfDQ4b1r+pfVo1elpw7n+F9zTrPWNfYOFH2nNSWRrHokxvW
ZWl5lhrHnD/0XntfNHoOSoFa0debHZZcUYK0JC2ByZKaF5HLlngKqwzWpAZ7M1Qi
nYK2TFDrUQKfCoBIWRTumc82jyFnfVNj48Xj9MI5VxtsVTp6CShSNGzEOdtU9QUV
iLe7r1kuNAKEetixRiGGmxMRDHBPVg5cVVCGXcwgNuBfPZ37PId6xgbdao6J1l8w
LELcx260lY4ao1Uvou3fOieq1S8IMAJJ+rVNlRaN5BGpE3TREFRgjCzs2amo4tph
LceUoLSF2n7CUJxG6cI2rijNf0EdX352Ot/CkqSwCmOlj+Y3PTLVo3jlkbdQCHIn
lO3ZbJmsnXkePl8QaQbudjha01K1objTrdQy9ZBmCWMWLC6FzJLCdaOrm/i82S/e
b7Sp7hRX3GDEpkerOJcxFlRdizoO1lSYvCXr7QHxwHbnMb3U1vWE7CCd/dYgqz01
LYZwOvpgMJroe2RKAsoDNt0ODMoP1B0gq1dNrF/9fUSA4H3JUDZ2OA/i1vGJy9D0
YdgVJqwDkbFXOGiDWmql41tszd1GDiKtP7YAEzGoMHY6u2gZXl0Xb0HkvNK2w1wI
3AReBt1YibjpsIc+X3TtwM0hS5UnW3vmUg7EooMPVUYCE60zCSqeMHm5nH4gfahx
mdwezU1Bvthd2Ia2wsNmHvNegCkN05K19E0OXJ6/ClLsl/yMSVElyqW4dJtnLDqd
fK87vJL6x+Yr5nW3D0ADiJwY7OOVDnYAiSFaovYUMk2kNmZ8QTIP1VrwClvmxxU8
6yP0DwM7fM6WqPGxMENbzlh9A7lpqfU7i+hbpRI6xXu1FC82dN+ucvBqXXO4BJY/
l36JjLY3Y9es7X2YTHJK5xdsfSb5QnUB7bIjOUK4C66li0CslQni4wfNzogvSE7L
79xjG3Hp/NOBTmQ50MpDSqPIEtXt8OOIJiif0T+8A7iwY45FI6ztvJlY+UpSx6IQ
V739YBrNVj36gRtCJcuDZJqSKRuaoxxr8h2/XHyNspWdMdtCztOhd61HRF3uE1y2
vYKjyBGR9sFJAJMNT7WL6s9jfTHd2DajOmr2pRXPCnHdZ/HUdpfXBc8RjxbSR3Hw
BWU4Tf1mUt2JXXeAtElHWXGioU9sCeNybZxC3dgsScIefrLq2dw7n+qvytooVdlC
SkwnITzK8+ivyuObLIE3Q0BTU58sCcieVO4Op3xL+y1tdXYVxRhjArNXkpgqStKV
L7X0C/VUjQ7qyZSRd+UKBhu+ZhfkJOQ6jwEPEiF8aSO5wyEJi8IK2y41wrtcy2XF
vbzmBwjoir2UqsBkZHefi1mMymI3VOi3OmxLc3wUnVN9fjY7BHwSgtgQK3OMynGS
tvE0CW3eioyccCasYkmY9vidHEWIC2VGPo2gmVxylET+/XbhV+79l3sO01/Ui08v
Y8iXlqZrcGJCs6srcn3MKl3W+9ln1x4NODzVFI0BD7R79D7wRIubfW24pa4Dt3Hi
CksIwc9rwWtSF25CKHvVRHZIyKy+WmrQ+Ih3h7fezRPatcy5rJCIXi3e/F0Ka1Wi
CxqEaHTGCvBc5kRm9m0jRlljHtWxaIbIZ5KujArSL6p6BXpvehZCP5FhCfh+JKEm
vm72QhTr7waR1Ytgnzh2oCQPA2vmD6wGuMAtOWA9nuLxZM5TUuavv4bViTQPaGnd
vUDVhaJr8EiM8cAjbV3xgCIm3sBIXKzcfy1EiEWm987E53L+Sb2nAWTo0oJHeD2R
uTZEtkGYPSK0/mDnh9IHBvaC1hfJkiorbz4LHFLrxSitWKM1DD5lGdGUjKJn7pum
p18oTnS/It+oWSn86BIFrGgwW/St4NxkrZiXfaX3Mb/zMmOzX8OisQNjy6L2un3X
7ercxLC/vZuvChbbRkehn3qRJXFGlFuSIL/r677N27YFTtM3zTleOc1aPl2LKosT
hDcpez7XCC3BExkV69fr84IT2pN8rtnuVpWM1zEnrxthUj+mCdcJpwsvjFfSEWUe
yfFyO4aFYAi7Jlxnfy30eTy9AWp83KiWnYNcILcAG4NbITWtrZhQPEPa8QB+ESKp
f5KrK99MCYrY6l0gNPRecGNG/xYbPLiLFsmppsoraUnmXLvYRweznFnTIbJEwYch
svPPORbZOCnf7wNDZIuFkFHhZD40YeNmHk35fH5L6Lt4NDv9oSiAjRukNLnN/NUG
QZ5aNZD+igGrwuHt/qqpi2l/EgILnnrZebrJh+mZya+nCc+S3bTlu3a6+ZbPerA0
akmd+9LjZT+qMmVtRh2Npb4uvJn/Onr9SW/dCRuBDtKP9iAHUPmF3zaebAnHkY2r
gFVSnTRXP1Z/pNsutMuUPEIoX3vvTZtqPcZAXZsV8tci7dEbc/53A1T1jKqrY2Gw
pqiPdt9WiVbGi9CW0WVKhNiGbhwrwQf4jeW0RA3baJOGXi6lQ5YCDBhQroaDkVCH
RsoihOtW9JPf0lh4hVdehxMhbNLVmX4q0npNdyi0vNTyrJfgSGA863wlWs3iUDrL
jw7EKpQausRaEB5Y1/a6GytBOEqM8p1K7YhL4tmHiA5OyRMX6ZLEq1SPhr61d7un
0fRpTPHqgjSe6xM2hzZdNps2kzYXxGbhjuF64bbhZuF1nOPqK0vgsKSc57FipUzK
qySrUYUv8/hQ+iWpkcd2qBtqVtVc8Us5jJzLtgAuA9ejIgSYfaDnklasYWvQL6vB
pf3QcrNabg+QaUgw8Kl9ODuG20z5eUP64fz7up6m22rYCzurC5qSXKfFmq6WqpZC
lgp7PSkbiO1eXV4ED25vLMeECFzIU+getN6xPR47HXOq/FLpIbtPtTuVOuzpCYeO
HVyZLw3XkBQeZtRlYtFS6vqEQ6CtaNSfkopp4nvDJ8YwpvsdJuCumwUT1b8nMXSA
YJa/PH45T/koAT326x4O7x5R6CH7ays3Bak4Ct55IwTt+bweORlPlRMhY2QFKZ5k
Xn6dSPAl7SKoxg7wRgVtPyXBF7U5sG4NKzm9VK80hpXbcio7irz97Ve4/VH7ghns
Plh7sHpAVtExtoq+9RpOSnOUMC3WdUk4b+JBA39TOTo1o2KwLzwNLVdkMUMDO2o2
c72czNmPulACMnUboIlWtuqth3R7cK0ql8NdAeHmsLOiRsmncQq+gXXNi7CIYFEU
HFyiPuC9sB1vs24+nS5qXMyJT7YCko2jqgsTrGOjAZE0v8dWmSvHp0/r6urGZCZd
jGRyIkoeOFsV3QDFK6oWvFBz58SlnXZ3aUDRBvZtvaATjZnvimBWLF/Mma4iYoY9
afYKiXsV8dWsN7FQyVmv4UtyrctuZSrks504h+3DQVUjla7m8kCX+s974nRTnHrz
XaP1Z/icdCUOy1Ooq6QQGfJYqtx2Q/LLxUNno93IYnFcWjzEMmvFUXLIauyuE/yx
l16HRiLHu3l8VVg1hLPTktQpTQIRKmN70xCGbX4Pit7rpT7aXx8zMGwiIVJKcgLw
PdrekXnSk1AGbc1fagS0WzRl7oSyPrKTnRgyem4qA3B1fzpEB3bZQml5cGBJT1sK
ZtnDjWz5kh/OPmRZ352rC+xRBAIW6DxwHUxFAKLsxlyxxQBPi4cU6gqwg8juBPEc
i+P40pmt0ci2/JqKNUwmW4abo9Fywjr5vYnHmBJtmlwcfnWW+UjEO9bpMoNddckc
jvM9/vOwqtCicZUsI5GVERo17seDaE9OtUT4YvDmNUYyFo8jUdrbEZ+Et3Fy4aM4
TmXZOZvI4CunObqwbOwrzQ/YasW9KC9kmlsNMHlh2OaWinwx7QLWisUisJansdai
Dads2OxGR/Dg7epViJvWxNwlCTKYLLnBVdmg5JVOceqjGHIFL/4OflNHQ2cKvM++
Syhvky8DLLkOLBpae/x6hPc835uT48CA0IRnduHU2FZHu6vwevgQWBA+pjua7gm3
k38I1LnJ3tGGnl9U14hNBEKh+ehOa9lPPFYldal5IKc+jklm1xNtzaJF/uCD5h6/
G2cG4ifPlk46l8MrIPVw4VWLXmjIYP72q9FlLA2XybljmIk+jecFGgg1pSZ9+a7C
ahz7x+J5mCHAlx7E6wiaHXwNnwvlzjGCFZmiczAhNEL44mWaOyWzxVw91IL9eHBc
KhYDeE7j3eBJ2wqUEWJ37RTyH0OLB7cztiq5lsMIw+paCQTbP7Quy/KNetoyjuX7
mAtygd+39CR487PzaBgbQ2Y+DCUrOU35++RlF4bPDA+c13HKs1ccbfBVsmiYNEQK
UhSKcsue9SgosnwJNn1tU2oUWTF+yQgKPUPqovv0NGa1k/HDdIxCZyHNbiS3Yj1Z
sqJEOFrMu7UQUh6XGFBEGWJR0FPLEQrfSYX0RsOcTme7vXLc5hqJ/g9o/gOeEbrz
xS/6nQGYtWIUEi5yApSy6IkYEEUHr9HbodelNqQC5EZG08VML8obJ+WNKxx69BEw
yee6vHTw95kxEeQwxRc9Zcm8X6LmyGm7qxfrY0O71HdP8bY4P2QTj4P4RN8RzxuY
r3H17pAWYqsmoTqBz1NH2FGTNK78OAimi3RKweD1xpPUvOWnRNVt5NrECTiBhuV+
fnSOc4jnevqdN7g0gjZdoxeMsV2dBYkrdIllvmYL6ioOcahqx4hZLTRYdruIVofM
wkSuoHly4g7LOhquRK94jHCvS0iqArY+K3AAieXSHMSHV0hViFbmViLoyTv0WmVJ
2A9rHkIgSI+eGj6oP9r06uM55QV59foorfYTXSXxn09eWktd0hFshG9iGvjSs/WL
PlvCx7RL3ZQZNTu9fvBBIFX8UNLGX4QbptEHNEXfEWB8BJv2selLR7CBNilziTGj
81ARcO3VnojdcAAeTYIK+emneMo0n3yfouiX4hjKn6X5z+efmr/Ge/peOkcLJz24
Ask+BKS2Vj8EbKrDnhWM261/WTdR9nKyEN9yx/pGllOP9mP1Z5Gqum7pHWprBSeY
CPCdZ2UPJzi/TFeQryFVtASQOpVIcs6dPuTI3Y1vCGuwdNvhSr3WDFEUzKsQX6r+
hEdsHzCVRD5Z1DYfNd2aET/nZBvzvLJpjl7EzvhZ2/kCezsYbcZWSj080tzkqHqo
cXF1REyUSQRHE8N0eWv5SPm4npWSbj+xsDASwMAvAWZnRPuA29PdZQ0V2pfgM+im
GTomDB2WOtJrjPuhShb187RR9pL0E4rTSgnhYwidd23r/g1LDEZWkV3bElr5cObu
MHuqxvYOxXSCr58Q6Q2gaGfN37xeX0F3qWxbimHO7FopClypIupg7tFdyFsUKqt5
rVhLbstuVnEoBdM5w5tMT71vhVndXRIijFvS6ft4lkt5RdlPvPOyO+dZmZIDSbGn
D1dx7Lujt63v/Xk+zsWhiYt7FnzAOO2Iz6P0qGyutYjbJLn0KwgMn+uC8DphCQHa
YyEgs3J0uaW8xEc0AK3ZcljFZQ6sj7Vmbx9X0vS+a4E2DVj6hG9O7vrWypuIADXc
f+yIAeUmm79HYMt+oMTPPvFUmEpKynuszbgYQejiZqK6OpYijcLN3k5FR38kvoox
9wIwUmZcU+Klkk1BGRKh52+UMSKAUoceOMEflkItIIXs4+7xhb9wO/K0POsJLKcg
0VcUKE8iEhJPTgzUCvarnekp9eoiDayV7q3lKesdzpNLt45p9ayil3XodYg2Ne1Q
y0Xo3qaKufaBGJRkVuFlcIgbwezRPtZGW9XGbkkr5nRvYvq088SRuoXglGXX6/sG
7L74Y5GdevV6fUZKBmV8olSJthJ7yEgx9W5tuDtryGlRXdId0PBu+yDpcwGnyXp3
D1bs4bgvMj29pH3ZaHNS81ai+PzItTBR6cEFDXVP8YLgLqtigv/qqga33FMceP+m
niK+qwiNj9naIhWmlC56IekLurrPHk0IWEa77j3E1vAWikWX89ZCMmo2lcRO/1wL
a8z05AjmFfFwXgkrT6GRPKHAooxqCIzy8giP6PJbMlJDvt1cUFY6exOT+Ob6XJQ7
A32G+JPBJmFP8gnEpAGCJ6UL1us+CaMjwYULWIvCKSnXDKqHn5rk8vhK9IYy30rj
EzeQqbq5XLvEPctwhOKCFQyX74Z08ClK3fwqx7QHeSSXoEr3ZmzB/7mogEAFzTU3
QF7WkIFVDFxer/oVepCPWR58S8WQoBnVVMqTRlC+kxMogFzIKV3qfP6L4XjM2wgY
vd2wrc8Qc7OcouKfljyDlrOiPb/o7MEjnjw0aNZUIfp6IRG3/3FbkG8D/wZ6DRPT
R+xwvAlWNJuGIIi+4kmWtXCHlqENKRMllPhnyKpyURL7WEp9pVDEEzRLJW3EMepT
v2hCniekHr4tfO5sSE373ukdSlseButX1pJBOHksdrNs02MDCvl43CQY5OrmpDrC
kcmxgYvTttndhtb7dq/EhwQ7onA00ujtd3n1ZbAn3ZlnF1XbY8L3VtofTxxwb5Oc
1+6B0KtggxCOPB5E7bsn6IX0QfduOHqVhb2S0zKEZFUjzwEeRZQu4a7zc752G5LA
JsRCISKAULkm3QsKTTmfwgBFs2nS1fXuIoQADIEmbkMMhKvC0Ekm/J07NeuJi5At
7mC6wmf1f7C598N6OQM9AyP9T4uT9L+Zh7xz9SCgZ60DMrK0sQAR0vFa69z5rADS
M9+ZjrR8oWdkYGhDyMpwb4/wWx4NA4Dh3h6fgTUhIwP8fRV89+YqaVhYmAlpGBmY
CRno6ekJAfT0LGrfUEhomd0iE5GXVFKWesYLMtIyFZe7vbbRMjXS4TU3ML23gChr
o2f2Cv72hNfOQMFI18aQkIkJcGcQ8JvXCUZGQjpxLYdvOfcI6BS/08d827J7PEJG
pnoMhPfmBWV+8ZzBCPhpj5OBle3erwMzM8t3Dw9//9yVuMv9NxH+9xpYWFjvIysD
w328Tbl3PvHjcwfBdtuMb3l3n7uzWwj4u3J/pd7X8y+Q9H9hpv/r/Ftb7s9uYe/i
bS783fEOy6/00t9yj/Ee9mfr6Om/Y7w7+2mUFPjHEXLbN7baNveXciBbvW8Zd1ZN
v2X+vV//dVB9G3YyhHT3PXc7ZgA/nOGCrG34DbVAt6Potpe1vl8AGH7Yy7zr9Nse
15GxMNMy/5Hya6/+sGxMcVuIUFKWUPF2yNGy0LIRSttqgWycCKUEhO6drDjYUP6E
+WF1lULgOQM9gAlwKx4AICMLA6syPT357fdnScC/elvRtdXRu6f0mzOVW2G7M94p
cGf9mPG7UVVxC91fr/8i1AGkp387rhmZ4Ol/BkIWZmZGZkJ9wm9pjPQsbEyE33LM
v6fRM7EAfktjY72Vsb+l0dPfdeTfYJmBv9fHeucN4e/13d0r/jWNhZ4V8Lc0Rnqm
32GZ2IC/0cJM/3t9zAAWxr+nsbKx/EYfkOHOWvzfaAHeCsPfaQYCfmsvMwMA8Hs7
mH9PA9Cz/o6D6bc01tvm/U4z0+9pQHrA7zyl/40HbGxMbL+393dYIPPvsEBmhr/D
MgDZmIC/p/2h3wC/8ZSRnhn4exoL0y88tQFp3d5JQfeD/96QLCMTIZ2MhYUNIcN3
rzki5voWhN8lWUSAUIWQQ1+XkZFZl1VLV1tPX0sHAGDR0tdl0dem12MDMOuzMutx
wf/7It+sGVvb3IrvvdAw0rMyA+FJSQUlheDhwAjAwMBkbUF2RnZapoQW+oT8FpaO
d0dRGnFCFnsTQhkHMHgwXPDfvYf/3Tv5f5dH8f83hudgKLe/D8EegEGAgYPdgEHe
cgMCrPLe2/md73Pov5V/eBvZwWC/e0XHuI0c9x7f4W8j5m3Euo13sI+/8/VPgROM
7N4HPOh7LXfR+vvxLt/ml/MUMMPvlNz5jP8VAvwPGKz/5jv+7/k2/yZ/42dbfnih
/4H5bsw8+M4PmNt4xwG428gNhvuLl/gfEL+OKp57Lv0cqJYgC0sL0N1sYf0HYLBf
GvYN+I6pT++GtbWttrGejo01oZYNIcjI2uQX6B81gEGh35//BY16+8t/i1qPUMfC
zFLrFs7C/E+AYOj3rfwL8K6fb6cvrVu0ZmZaIMdfgH4G2G9suQOCuAe6r+rPBR/8
pwWh/9OCMP9pQdj/tCDc7wWFwARuKYcjBAOjLAP7J/wT/gn/Hwk3/4cD+Pcb6b8r
9y9E+JfyfDvZ4/4llWfeyZv7/2n+gP+bqfK/GuLv54q78OF2svmrbshfJthMMNtf
bssQ3yf8O+h7JxjmhD9m0f9T3b/rDvYNyc1fqH/M4db/d6H+Fjjue976X1D/iDb/
Ha2+RXKTff+886fn4TvUvw6FH+E/g4D4L0NA/pch/qHqH6r+oeofqv6h6h+q/qHq
H6r+oeofqv7/QtU8D9Dj28rk0n1N8x6aYP5/oOVPz///HX8eIZFhv1N8Rw3D/Yrw
XaAGp/6dPGRoYzAwUikBIRoALSM8aevywfJm5mFKf2s7/B+c6TH/2C78XzuCa1MR
CZ2pRK3bVNg7Pes3C58ILY6Ee7SEMvlQDHOJ3rBMp2PaqpakgXtXPpyYVEbUHRYX
uV08V7RNm3OkmWoj0FGnPm6isgIwEvLhSfcozGHpWabj2Xki88lsEPPsDq9U4oeR
m/2Lk5VlAoL6Ge7LzYsGd0cmDW4vn20fWO48RnPDnAvywwN7yZHLc8YPe5FHwUZk
g61ABtrmpfbz9U+L0zAqrhdgSHSzXBzXB1eL7vjq7m6Xl18XB1tOCgl2gUAS26iy
+iTC1stY/22yblYtVCpmitzR3RdDpO51zmbq15i5VxestCRoqfUPih2bEfD03Jl2
bQTlpc3GI14FAOK1lfce5zchs8vzXjxOJMT85O+d0/5Y+uEwu1izT2ASVAs8tjkI
3DY8MFYPGxJrGq6AaiN2SIo+O92rp94rV7XJrL8IkfA6T5v6+Wz81+1+xAKTTPj0
6ifCoxCJ9WamjEzYwef9LlRpZxu9iuarE1Nzqx5XE3E1mRvLkseYYHE1JysHmVgr
OwQrrPZTNvHQoXNLBZWg5Gdxba7qnM7JFi1SnNbJWLwv0PnHQTBFU6uM+o0GMKUb
gxXxsWJomjNDH20nE2ou0EfqWYNzd+a4iPPcmWOTCdTjEq2YYvcOBxEOWa1PnNue
O/EB2sZR22nmFDbskb9+aTn0j3xJjUpGkcjCnPqppaar8XUrZ7dJjwDrtUwYJ/do
LqRnP0YtI+VJj2VLH3O6vQ0sVGi0vc3yQ3rRwWrwrIpB/wb2WpgO0Q4Pf4aa8BMm
eeaJq4eWI4bsNXz2WmWIaiWX6teI0Pj1Za7Gg18/qn19n4rMv+s4Jx60te7xZcsa
gM1z/H4grGUtl2PHMn8a5bISFKHoJJTypOMq7/JKSppCBFmbvbeVQU6LxZ8SODIx
JIFVLCrW9okhae0TnXVP/AWmNuK0GHWLWq8sO1pXPxrWAgSWYWK8ckdNrdniCvNn
B35zHJoqexZQrFV8jcYHPGKW57SRMDuL6FVd2EsYdWL4EERBuU/jns8s76h6y7Zf
iNqaQcl16O24ZReEhm1Uiu3EbrTD5oTYZn81S3evoJayY8dEZstS2ek5EIjKTeXy
URSabI0yTqwsGszLoEQwwds5rEArt15cA+pWSobYsFmOzrNUUcvapRXI+oZz+Gbp
ldTbMapvDvvOok3TZ3x1yku1wfty1fViSyM1ax7hsTQTjO5C3k1Ln8rSRffT4deg
I4r6KCUi4bolv9CV1yGomT4lIGzHl95wkpRPJd+ciABPT/SWZsElH4eDstgie/FX
cK92F9kJLDWle6aZWpgIBaSdexQX+3CXURkrGw+shGeF3PxPsMdcYtRnq7N3yIF2
Q7KztpE+RrMj5SZbQ2KcoCZJqUyrT1LxyV2mj94tDgSkfrHV95B6ena+RnN2TFXy
yuk9eCmQzqHP0klcs42qcjRmvEjRc6nFaMGmGECgfkprzOdAWL0KHHvB/LRcQokI
JtdCQ7PpVGnUZyl3p/fd66yKmMFF78qX9Y2t7Uu5L2WG+Q7ktSFmeMPAbJk8mokG
mYltIWbPlrogedObOzuSGYTHBMTq4S/MYaw9iq0gEvZfyuo11Vo9S6ENiVMAQVPp
9LoisauuTDfWZivkeVTVuUqbaZt3cO0YZHOYknV5IXw08wXGk8Rh9ZoRRacDIVT7
BEQRjGeqCK0DVBprXz0LiuNOL5rzDPOPJZsCtz4NXtVCoq8AzBYdmpu9jV1RZrfI
xLX+aLBaQdA7CbSi1EYig1u5sFPXhSCF4e0dq8IbZhfsTrb69HILF/zFNu6wH4HJ
assEG912ud1MKHClpyDp46IjOwytHjtMJNShKzt5JSl7H9R4sXWgDES6Wevlc3aY
oQAgVSjjCndrb0e5lXq1yTbuDmfg6nZBUs36Yzsk1QC7O5QwduraEJdehJlbtfK7
6ICG3l7wcm1zmsFpgsf9ZnUsfaLu+RmT1X1au3bieNHDQEFO+HWPD6YbmhGNbpob
jR91N+IJnT/sDPEKjhUy2qZtW1k4VKJO5dJFeOjC+CcJ7CSkmEsHqiSs6VWOTNCE
kIqqv1g+v73PSNgDwGhSKJXYHUiyCLCd3wibeWFn56fzerey9S2a5uNTebkl5avw
bPPu8j3UORyqhDxnHq8xG4V2elzIYrdytMk4WWSw9ZrdYpNnBb8u5uubh9SPuk9o
1BS9IcFyjHKWxPzx2JOHgMv+1q9P6+deidJ3TtFYHvsjs8QBA5xFdvBzG9n9dxOA
4u9thHZrbK+cnzMc5kMmbidi0MWdVRqsJOHbl/d8gtbiKNLDewQmWwIqYgs+lTIN
1eXbIkRycUE6uVx5EcB26tCaWV3NlbJLvCNpkjFYrhc+HGICWacoJ8PXcoBwlNMj
frlngGSa8ogd07D9axPBmOSTMVFYk4iFQWldGAHSrSavMZjFF3aS6u8oi3mQ9SkF
SK8KtP1w8PBtJavK+cmrynWCRa+sHignwimA4RK3A7fmJe2ckjZfxc4aPtGEOy5Q
T9xow8dc/TymIsc7wsn0ylgqZ5y2T0kjKRFyM2QeMv3RqabVxF4iiyRiOFuezxjA
BWr5xmceDTQN3Rt8Q9din5VC8/Sw7WW0RM3oZnDNorDleGsqZp2u0F4X8xMjpYFM
qWg18IvocXh5OOdLCESJcc6VTrYlYrCzgzb07jLaPrXYEfBdDw4kn9VufOjY+Kv4
soKl9OGtyTI5hf2AAM68YbMETvgUcEeb5sagT+kgWYaLqsL3o3CtrAXOLzc+Uh3l
loyU47qOPIls9DoV2Jzwo0PpEz/ZHim3TyacMVTLNGt44ZJmi/dGZ7P6pcqoT1jT
g3dGah2kxjU406xlPKwqo9JR2ptO06oSn/rKCtBAFblXauBPlEcjjFcHUEU5h6tD
RIftymmZzdQ6TB6pqC0SEhGDbAcHKLveWZtR5ESzJB4xRiv7Tg4dxa9mV4UP6Oqa
KAgMFK/Wg/vs4j6rKwv5mEHkvo51kWG865BcPzBTvDdq9d4PsGkbl0eDO/Q8kZ6j
juIYUCzn5D4jFWYwQzhZHRHOcWgH83yWo713b8XH4Fob9p3js2ZGC4EmxaJ5tjdj
wb3dm7hg8ZJ6WZJ6wedyvudDu5ZfQP704vXXSNDJ565BmVoNC0aVRk2ZtdKppRk1
JQVcX9JZI/Gg3yGpjJ4g+dhcZ06r4ca7IijjDKa2t7yrtgkcv4mhtaw0bvUttHBP
v8qyYZB6XiavZ+u9HB6o4KTnSV5/SKNrxfDYsX0tscs/yaJ+V2RfUdHY5K0e/FnG
6wKuNY48mS4LPBW052l5pSgvRw/WArOW6Bvp4iXD8Cd5YVJnJUvYlD5jq7k4+jxq
P+KsU5Xq/Or5hVhP5oomc7SzrLzwIJTsUrRM1aeiQZ3J/2YCk9G1IXSKSrqOmp1Q
Ai7r/CiY6Eyh0gXFo0QtcIpkBgUt86PzPs8MIpY3wvroRrf4wcK0emA9Gh2ODsHZ
s+auUvYvlUen/AcMBOpeYMlndskNtPW13j3aL/tqPIivrS3gOsI2YvlHu60V2Xxo
zOG60McoeT/yitTYP62QKRFw7/osurgLn4mFQ9sQ4MPyKo16hENjBUnbNNlSpH6o
uNCw6gN7M1WdsNABKcGh0NOwWAOCZ4YjOoIHiLmDensCtpD8D5oieHlE9RauHWmV
UYrH5iUqOh7RvJo/zKUu1M7wtqxK7ZmboARGuuTrdwZAJIv1LC++CTMw5mJLbb1k
li6NlnqGVaSLjp5fNRGeliyb8oJMjdJJu7maikhdXViQHDgeAScTlOA30TZs1pFr
m9E1aTE7f2A3Gt+F57agP7Bs5uS+phlhDHyT7/iUruarV2T/5Kg7mDOTa+jYxaGt
1UPq3Oj4myW9G1Hii2YKFMOPb62N9+R03c7e7iRK4LeXLy5hubxQr2wNmcsVSthe
O4hloQpth6quW8azaYfwtbuUp80jv/CScLNCcN1JhA73ikX28Vajc59jjdNpqM7t
F15wvySGUudqeHy4WploQIdMauFZHvLpKOcB6ZP9gwvNDFSlT6IuJBsefVyKAOJA
DhVNSokOzQGw1ioEZYZm/QDSCGZVIhzMOS9dmORdkie6y65xYm0H/q+YaJ/Vts7u
zJVTacI5rqcHNRpo9Mml6HJ9Fv7a3VPNFFDqFKPzgc1euszhckNZXOeL2ODpmv6g
M5mv1vwqmvhTfh0iqgEmxcUsdOT95VC6RyQW1DlhoF4BhuAKX25QicZ1Bvb20gMN
tgWEZQv8V4xrcPIGe37y8USigGzDeN6ofLpPUic2BU+VPWrnJKvQOwmskfX3hDXr
Uww0z4bIkrUwKdEjdYevPVTf6WBSoUctYbg70TY8MtgnN3H00dHYnEHrJqhZxnhM
YPzsbedyNMjK6MG8i+bqM5A2Nyb125VlDOA4ATxmfXiYwpLzm3wF/WCfXZIlDDdG
Kz76m3zvWmKdJL1NFbhChKboJtRoeI3jgNkHUeA4K6E4ukyRmQDSgbLto1zod+N6
bA1F8wSqr6kDfDSGstkEzLsH6VnjBUTeo8zn5QPYG0Aa582KanpEYlFvR0sC24fp
L8KzkEBTUup6blnyUeYZNcEm68/avFiteGCpMDfDqzhfn+H4Rs/l1o5JLF8cYUbE
0iqsRmQqKzH6La3BpAHC3GADbU5r1UMqa5xsBTQntRYTmlK3jJr1Kdm/TPcP9TcK
7FSm+1LJHmeDL0TdpD0gp1Vt0hVxHh96UTGgHqQshNLA2ttBEfqxdm4z+wgOJ/0l
OJHrvFzQF6ycQwBVElGg9Gbo6Ijy88fpMqkS7Vlyef2nKTm6qseVgQq9bRS1j15n
Fj7pop68LUqKHt1WeKhSr9NUoS3XnfqZAJSREBtm2Q8vsvYYzoWb14vPFDkquBfm
gZniC7kx59fng1IpNKh4Hawzl1jADXqh37Wpmb//KWVkYQb+1LD+TVFWSsvg/hd0
pyT9XSVURs/awhako2dNyPJdcfROH9XcxpqQ6bvO6N2G373y9J2SLCP9fVT7RcmV
5V/VUHVk9WwIVW5PBYRu8eo53Gnfmt0i5vt+5P9+FLlzAc9vYWoBkrXU0tEjvAPn
twYQ3jumh789ZSAEAL6rqRLSCTrYCMva3Omu3pUTvi0HYPqZea/je5cuBKC9c1//
M0NR8l4/6Z40ETMAIdvPHFnDbyrb9+qDhreovqvNyhre1kz/o9hfjQT8ys1fqAYw
/4C7r++ezwx3JSxAutb3Lu/vPgDgXWMFLMy0jMzvEwGEavB3bbqt/fZaX8vUWu/7
7506uq25zp0yFiGA5W9qugD6/wkVrP8JFYys/3tUsP2NCrbfV0CA3/B/G2bfuf6L
SvZ9h39Xr77Xpf6uFX93KnI73ECWFndrJvA2IFu9f23Y94plxbWsTQgZvqtp8xnZ
WEvpgfgtzCwtzO/GMtsfF1/gf118yQ8zeRGphd7xFM2LhLEmi1ICwbrCNK1rvDZv
hXm34kOPABOdygLxgNj7Txv86AJCJIoBesxb+qdNCMoi2PCknkbGaW+8CeQOJM46
kd4qdqw6Xu01t4da9SbP3tTurtil9Ygj5hJzF3Tmv3jRRqGpNPpE4J3GdOQYorf6
RbhiKVSjR6fTrPZuTSsrZRf0Ys7KIwJacPos2lCeT3PxI55vxi56AcEBEYUD0YPF
JwaocfNvwlSkYlwjsY4XqI6vd7KwwDj4rE0YDnrRIax5rJIFJokHWFrAcqeOHosX
n9gbdzfSBiuZbzys4iqo30fzVFLigtKkYLTpW8IqwA7WtkJ0vkS2reseS689UpMH
tC8mXWlR7W5Z8Ncr4sqV38AV+LBfk14FlBD5umbO9tIVKF6/XQ7MEHWsisGAVozt
izf0CnHVZG5TOFFOGLVecyF4LTD6cpdOneJdX+eHUU01CuoUuOd2bvaUXCL6yFfs
hW9vn4grhZzcCyrXFOzI6qA3TT09ydZMY2bes/myspF/rDJkx67ITe6muSweMggQ
k41fv8OT+dDkGmBjylmoXCQ7Mu7Hah5oujCe5kCfNyqp/z5AL90EqP20qkTEafKY
J4OQBR8D8vm0t/qzmIcSGeinGTrZIotKTueT5PCgMyimDdgKwvcdWr6f9zorw7vl
JvCY9ffhDIdQTQFI51ed0q/XKU2qqx67QODYQqkEvb6OhRLXUIbYRnoLbCNPkRYu
amNbcw94WE58hGd5jY2nK3h6kYQaUPA+nWlXInQVrT/r6Zg27hF7SCf74mujj89o
EiR50kM0A636LeAiywkUvuw4q0ElewjhNWEupsy+n5h9hMFTs01pzAUe/NyLpp33
Rr5f/RnfLPiqb8vOK++Gm6HZr45xUSsW2pDfKMeGuRJ2k1hBoZtwfbzY94Og0dOd
LO4FkZqH0qAfFTUor0hl2mROG6DC/ISkSs5/5V0P2XtSu533SUNBctvu95nix+sT
rCw/X7phoP9doBkA//sS/Zf8wtMJ6NkZ6egJg7Qc/0XSCb9J+n8oyP+yirod1vXQ
gwdWYL0RKc86UvwFdWNrCCoZLRYXZgruceMTXyV///hq7XCJlLEHOghCjaGaL5f8
bp8TAijhyLEoeisRNNHwH5bhQpT6PtiBOu2PDkmDczueilDIOEzXHnFv+iTpvO3h
wk2HfPT1YqrCcfLNH95c+vHeBQDA+PPGzPTbZPvXjEXHz0tIT8vK/MstlIHhDyz/
PiNL3E7NdLx3TDC/h/7GQhlhvn/PGx+5PhM0XvRrFvPsfmJYZROkEocwYhGlXEPB
IZYrVG0TxEmCCsEwXUaREXOWzR2y8gz/pYUBqhnB7VSYGw98pz1dupc+yoIUM7kU
2qlYNPs95mIVGRuNvW6HM6y7rhZ2s2APQV+YvnpALT3skElDNTJ14TO+9Ae7ZSEv
E6n85JYECTTva+sz59UxJ2RPlVctzhf2Jfb5CV8qEmC8r3jmhBPGqYp2sazglR5B
+HPMplJ22MDOLo4dbIUCJRwdmsqRn3G2KhG78DDT9LqLV8r2kA7yvH7BFvXVSobr
7Whg1CgejJG5fvsnlDrJsA813Tu52qlvJY6RwuqSjtwkSme4momaER7ncwtVBr/7
GjTMvaA1/36l1ZcTF5v56FQT4yNO9ilzM7oGijh5mpzVOO3D/biCq1cHL70sw9g+
62p5WCu/kBwVMz+t9nvgSjaKVrhg/0p63jEUzWBmaHpXcAKikB4JDxEHMeHhCykU
QSituCIpHl8OHABTCYj7aS70k0hnBlsS4xobbYFiXmeWKc6P0u+nOa4piK2i+Mth
Iy55r6kKOyWXHc+6VIvGXp1E5ScmVB/Msbctx1fh4I8Oflq0Fld3iR6yi1QQjslz
dKpN2MLh3lKIBax4MYe2Whdd7NNoRHfHUgahty3KH26IetsqA1hnk03d2TkXaPto
y0es898Esr5KjDW4Mn5xsZNTG7kifyap/nX/0qCnVWeBEkBmF7BK9Ca2jXY/Ykw0
F2FB06wDNinal/KLWfg5ybCmZkLtVzo1bhWHOiF3xK/SUY+7v8i9OXFvptJlSqpC
sjgPney4xFo6CVhNpoCgM537FF9tJmu1i5Kql2FuXQCB1TDguldhbpLuxnYJpciR
i5kvw5xMWAuOa+fnhL9GGTcYE9MDlPGjTo6sXv+sLdMtNckvIzNKOqonilkaL6+9
bjcWP4hnjpsK5DtpzXypF3leuI9adFUkc3aWJzPuJoEz4hl7btFYeyX4B1n88bIU
KyPrT1lk/vkqHZ0IP//dS2C6hAzfnu9+vkXG8IdtnB8vjvwjgP8I4D8C+B8KIPMf
BJD1TwLI9DcBZPmDALL+EEDAHwTw20PEv5VAGckX6NK41z0sj7z9eX0c/O3h4aIp
8/JSJuxslaLNVKK/pGEbzFanlzIOJo4zt0VCqaVx2CKn6dhs9acmxqY15omOEmYT
wnLYrl30bG1QeFs4ss9eXF25zToLmCV92GWn5JWz5o9+lpFpLiEe+JqAUhBvSELx
A8bpurZVUPFmVURDzeiIwZexkpmOcruLY87yaD1Nog2aio8o50Th+mAE8ckUeh6l
jXgxhWNc4ByKSHk4e0/TIJETqugHB97aZJTQhMuupFFQFWqzixRcnFW11weWv3l9
rRqqPxJSV7qRMyA2VHYikFqLXCDwuE9D7tiUGT3z4eLbF/w4lAcFw7PPxDpQw5+h
vISWYdatSjaWSLKds8WuUauOXDw9Rsng6tTMelO+XhKP5+MKZkfVtYWy92Btv0Qb
edXTWetGRbolspFci1vXz3Ekn+AYq0B2ztmbk3muF72gbX8igECdBpz/RO6pYZC1
eOvgKND6vf8uYOhx3IkQ8AMCwD4mB43Vg12LQClHH75Y7aJgg3THGcJ+cJF9IBGI
oJqCKwIqxhhH7+eAU0R3DSwSQeLg6sWXn7PPimvErXoz1UNxgj+M+sQgXcbzlVOw
QrvkYtV+26meKXafh1ue3aizy836IobtaAUXx1mw0xSwoC7pibzWKys9hOmbDgbv
0HFy4IemwVQlRZMxuyXkhG6xIkSKVvcHXLHnEWjyU8M725WCj7qluKhNSatF5cwp
hzY4X7/Mw302BmZnGdFKrYxbKWtSDXSwHyN2MjsTVyjZ9L0+P3a6mDjAN/ucRUmB
1lMqoB9VrJK+NO0weaUfjprM9rx+tS5AufNaRBCF2weoTHWALn/0Smqk1cIAye1J
hZsqd8bqV94rDjjO/OSBwrV01HpEG5G+ZmtpgnSRvSIjooVHKQGvGYck5HSCIRco
9w/KVHTDr5B5Hl/p/0HAfggTKz3Tj7Q/yhfL3+TrD//SGYD/lye4pBh7OdlxTL++
Ota6/kfEhKRHOE5whF/YX2BASb8R8ZCC8PUmsxN4IISOSvlKV64RXNiPWEcQHeG1
l/Yo3AGKVHuTtIDg8nSQCdxuPvPhTMJVh9Ls+OrH0XGDXdfRajCpSy+oZhtFcA+m
VEX0nc0m1UdoXa0nENgo4EiK4I3z+vpQwqcCEEOXdZzx8Vkv2kuPd2g9dGsmqRuk
yKxHbtzDiVn5SaDB4AWHWTjcyLCWIaJkS9seM9xAfT6KpmTwBTBgpsKl5REvthaa
HmeuPKvpjIslW0rFUep9XMv0LqhGaiaBdD49CCpVNY50ziDdBUavTk4kAWz5hGJw
8PStGBg9erxG9ypZqukbBkH0xztvDiDAYKNagbUgpMAzoOE7MIcPBksBUG9EtD+g
jsYZLa990j/fL5U90wY8i2oRn/d3EOs7KkMMocfyKLSIEQQnVTKLNwzfzsfd3lYa
WTE8axifxXeTveL85HQhv0+21feON+id0qzpVh5dHSbYMYlyIl5pfbQ8WJkZNM/y
fJ7kLiHYwQOwspm3h/i+puoRrQuI5AiBW1um1uDJJrTP1lgvkr0sPjf4Ak/iu3Yu
XrF/wOL2fCqCwagnuPwh84OoQHc3IlJsn+7VCcrNYiPQqKezhfptciPWvs+avPRa
FJz3G8MaHw5PxTBaXXhv9+F5d2wWcpjHbkkm6Ia2GmCuPkCpShGYTxacYPxPIUnM
uZ0gXDdVUADwn+prDfPDC61DGZyuV88JEFQDzOfFeIllV44RQ3VBpGnUj9NnvU2b
IB6FwdikwDN50tJDUGs+xPVgtIScIQTz9niBAhkDSfsCwogHqoSXawwMnhcwBm73
2tgSbMjTqR9KwovFEloVSqHxoSUCoocwD7xvkyg9+IynEazXHgpGGm9OGOZ75Hi+
EZQnyrCO/LxSbOiQbfxvwlAieM76ybKwqV7npPJLcR49tcGphlV7fZ4C00/IBH0F
7uqNGgcxqPVwDKzCY7yIHRdWuLlrTsAB4y0MVuPk/MtKTC6kj81Y80/2wKh9NJoj
YXk+wUIOCCnCPtkX4AtTJAFHJTIJJ34PkS2YEIb0/klV8ItwqyVIaL9UrThszPbH
i35KQfPar7RGtF/SD8fpxL0Sw1ph0Udh9DzzytAeLv6gSJ7HbQfHgpoYTNP6SjNU
U6UothhyTGuLHRepo/HxAq6lWyW2KoM5cwHUR+TRoBqPzZaH82T7DrVUM+i7XshN
1nvaLkT18O647vizoQTtDeRhcMpQJl7IRDGEJKYkcig4sKuwV96ozUzSnlmSNsS+
KI6tqtqUxSFjvLUiuGQSkegiviRYMiSU8WWeciLGxGpknGR1RJGdz3WFQdhKPOqS
BSTJhBqkyBHcUlEUZOiSL3EF+cYlgC+reBx5HPkzZB5mmQ8p5sRVJylL1gm4vnSl
E45kjD2MXezMj8wNN4nejHUmlYwajbWP1aBNJtcgcn95/eGyEkK6iadJ1jO96FWq
0HxZM6ePiGBCWrS2v3aC9hvt1wvMbdKktRGeER8fSWbzrBd9Ic0gwuEbzHD8Ulkm
XvZ8Qm+CHk+Y9f3FYOR62xHBWt0RnB6pnsoyxTLuMs5y6WcZ6GZ6zVNGmccZQZFB
NUGhh0wrVX2LfZMshUbqN7WU0WdU5lQu0cTR+tHg0aE5YvIWw+jDSTlmOZJD9MZk
xlrG48YXw7S5wX2Zffbv+pI0mG6WLv02iqrfOFWeG39t2eDciMRJwKnHeYwjjxPL
1M78OME8oTNhOWGVqaPMUBmhHEp5WXm1XJ0+On6nW06ftDQQmJpfsJ1JM8D1fjqX
M18nq1TRIF2itBdNLYJWhZX3o+pHWXs+SVE6RTqNQundVC7p5Pzk9w3CDSrunxv7
CSc0A3kTm7JSA1IbtN5ppc/rPM0Jzx2gSldOZ29n06mwCtjnWlQhK3qTJBIhEtwp
Ljs2NCOnWd1X1odosmJIxpTLXNORVjSlpJQnNJICbOH45JLumHj2DIEzUDEwCXMa
U4N6m1qWZpOaQIlS6YGiWdlG0XnLRGuCiZqOa4ev8aJOae+H6ZXy/GyaWbuGbVf2
BLWiacwaiZq+Y6Rj4guyCwAMp5+DXx3SyZiNHUWNt+sw6ubafGXvftAiDLkzefGg
SOZsklIvZe/D3nQERKw9rCEabNCA1XwlLiicVpc2SMPBMnVIfjJ6UXnzvFt8NHjV
rtWsdXqMc/yq8uIZsihyuHBgR1Rm5CpOH4K6f2yhQrhC4ceIE+1d491Mrudcb7iC
udDq7epzXelOta4gruzOpw9H91bPRy8kodig8uDW4N9DCUG9guFCYIB79MAWqqUJ
vKnGi4DuiwaJ6hAmBN8lv50PBxwzohrGuTU2LTVTHtmWY6W8g5uDPRSNtqAAf2vN
i9BPXz4JBwZjimLaC3UKtwkOC4sLOgvGCorGKlIrlS4JBSkHEX7gxCR4guFMYgfK
PvkyLeq3uLUAv7hDy6gaU7o1ASpfzu7qKwjTaFKyosJ/QoA3i3LzBq05e1ms4Eij
yn4ZajSyxu8iYrX92Wrwvtqp3mU4VKx3ifeAQGyr2hsdkQIRDJFFCEne8jnbEo0D
z6XsqLCodErG7IHsHiPvstOyQT5SrYCiZ2qMnOR1dC1M6fT81Z+Nhnfk0dJ4BsLF
KKyV9GviQq7Fvr4IIkkkfa2EUGpcMmMgrJf8WbobdeVoKWHJvAuv87Dzwo1Zn9ne
1qDe7tr3sol5xwQp32ekQHWySsJeral6/mv9ZqgZodmL8b0uoa5gvSez5gEzQ9Ip
0kX1moaluyvtfFV80vN1NL0qSKZtphim29P6pfnGk7HE6gNftbsWAhYkSaciNmeV
XBXOpruPvbfrMo4zLuzn7GDtp6bXqw8V47WV1Mf7C+bU8pe7D9IOPtYobNW/0lKx
0kQ2CtUNLWPIKql7WWgsPJy58X7DEyc0YaVuw/njdtJEx+Row6yZ+yB4MGQbDBc+
Om6t+6cTKZN8XrM2ran5vJa+zbSN6gYDdw13ge0X++F9wj7CGR3NobbD7EOjrFms
USzNwRHtxYtWHRZXc1/5ndFy16UY06tOodiIgPsLHacEu+8QOcYdA1xz1smvko8r
+pUDlFNHpkbeVLxnMXIWc55d9xhMwuvFo+FOvHE5CjqOTyj9bCDaF96L8TYRmGzv
dsDX7rMf+AbL77mCDVd12dKXpIKigpkuz9hC9f0qUPZk3cWlfGyuQQFQjd01ybVu
2/cqeAS/5l2Mxpab0Xr5rlndumXpVcxifkj9A9fVc7ULupnjatflkJukJ5CB0Oc7
tPXON+pTnOuuM1cDMNnI6tzdTmxXhlc6W4tp5PCSVO9yuPOvhk9H9bPrjrZSRjX7
Sv0NQn0r+eluos8KJVse9GX3PRMqE9oQzhfuCzoLmnYqPmrb6wqKHVz0aaC8rjiJ
HshNdrO/qDPQ7mzdMxnYjOd+OZNVDzwfOTZb1V1bGrQ32v2QGTCTW8997HmVeqFz
1BG+viV5KhmdHMxt7wJ3eeBAZqa/MnvifXjxvzL9xAJg+PmnEfinh1q2f32oZfzD
SvUPYz3/rNr8s2rzz6rNf7Zq89Pa2K+rNoA/COB3w1h/CeAfdQqs/2daAnd7Qbbm
NnfLOaJG9zvR35dhCf9gI+uvOvm1bLRMLQx+VP59X+SVHsj6bj+aDkDL9Oue+B/+
6P6wdyUJ0r2V+x/WuvS+bXozsjD9ur99j5L+516UrJaZpake/L01ub9gfsbfNtAJ
6WS0zA3+UOzeKJHKHTpmeLV/fw/qaRIEb+QBA0u5Xl/ZoVXQ3mUG4zt15AxdbVd9
N2itadfnq8QZaNAu9m6AUdNJ0s+IMzizXe7dF1lNkKSvCOcb8naBCOSi3E6iP3T2
zzXynwsIgD8svjEy/cOzv3jG9BvPGJn/wLPvOjPfLgGEAFYWZob/YL5xhtOUFby+
6a59an8QwWSU8KFTdPBDlBQ8OoXPS4J+L8Xw3LaYDL7leijqLMKX8rQI8OoUeZtV
VBtp6+BRzbRZeQWVt98C8rS0tGfNBdTqTGfuKxn/g723AI4jW9pEBbZkMTMzc4vJ
YlnMzMzMYMliZmbZYmZmZmZmBgsshrU9M/fOHc/79994L95G7M7pPqWqrMzK71BV
dysyP6GFb6/Lt5fp923JrtZl5x7lydStTosSeiThgvhL1/7fQoM/3g8jrHI+N+Wa
HS3uEQmWpdS63HTNVLsDZ5Qnt+rcl8zY5/GLvviwMx0b52QMsveA7uMTfJN4JBpL
rrY5hCncD4ODH1etMHFTbnvF4YLTUPESUH722y+en6FLS6bUfkH10mop0DWdvxLr
YQ4tT19UzJiD17sXuPw8LPVOiIL3Ho2CpJ0ArCuIH3KQmL9nPVhVsItpPBFb/uzQ
xWxCQeSwPTxZ+Pkq0jNlPpbI6+nbrPLLnce+hT96qQvgcNcVbI0JWlKDT5h8p3/f
S+PT2BWdpsv9bRRltoj5DJqbfmaUdARwUtQ64jDkKcKlX0kCAUGpZlBNE9czdjfk
G5RztKPsEBuEDdeOj96ieZB8O5TvlIExgcdBb0DXgAb88HcaKXUQNnQ7GLypDSA+
oTLnQA8jMX61Ans4hp8apHiPiB8F38XfodKh0EHa0Q2kStcvjwqsBHwDKgVq8Bni
kMYZLfv0kAbrusBxzefjg77nka1Y+suCm6ElJS4TD0pipBQKVhrlXL0XZePtV4W0
eSqUZrtH5q3tUiP1dtDuFh+09OvPm6EIck5RbOQkBJdBGwS2QEgTCtxCSBql7JMf
4c7RBPnfksow+vrFgL9Z0rO/wTIy+uAU0iAa5NktlWe3MKjUXL3e3U37vRf2gR+B
QR7f3Paf6FeF4GzrR1RAf6XX4d1w7KDwHonYfHl3K+sUx7YQmAMvA5YE6YJegWcD
qaODR6iwAJ7Gcx21bQjUx/O+oOJ2svQWgWPBvWNN/5wEroKIppfk+eZAtKQCCmLX
ieAwWTNoeLk8vXXxUoCHnDIkGUzoFKVqUEaO2KB+5wamFqotYaox2+nGtBgTipux
BM49tAcYmsYVirldSKGDrQPQoecNfWKpYx0r3GHUQeTNBqQQIANccAK/Me5d/wHP
GwwdnL6KVU1GktO9lYSDCzAy/NKlRXCIftF9Iu32ZHxThdve91LQX04IS/gK795I
gk7YTT1A5iLCV4JPK9jWo2Uyausf051mwStM71fxvZ3oUEmQC2+iFj8mrDIS7XSJ
3MQIqHQTzPG3zWyTDeoLfx6FMp1EwH8fDz7ZmQgk8LXiwSbOdJJG/WLA9yDdGXSb
z+GbsA5XUFnDW3S4z1BloH2+B2GuHS7w6Vwo3wX6xd4EJsZwp2ODUCiR6dKzurBO
3MKHbmFT39Bzj4MHyvZZ7/l2LJ8cxccz0Cst1ajbjQsqfVnOvoQjmWzr19iSWrYk
s6zxY4mbbivWMAhjgdYwiGIxLzUkwnbJAORKTz/3I46KYMFN9uHUVH5iETbVp7Uc
yQ6npJlbUm0wBCjhfIbkNsPpQ8OBqtdiRF7p7+xCn6Q34YHOqMDbPPbOecnJjkpJ
p0xD2LF1Mh+vmrE/73xGhWmOa/VD0+4CtAjygAQlZSW+F6bbJKLbtIf1M/Qu9Ab1
lvcmfi98aHGtH4vLAY8KMgQkD1wMlA9UtZYmbwJJFAp/ScpTzloCr4uhQ+2lR7c5
1odjpEsjDkHOsCunK+/N4eNgQY9h0Ntz/NbaiT18zMls+Vv66eO5RQ9gpOfMIFUU
lVTPXrmlcDewRIbTM4ukiRUwInBOxoegICIuGrdHiCuIeb0PTKyzc/j8wZs7tEFb
XAdRy75G0N2foyC9vZbqWmDD5WD4PSeoG2EF67VzrWYOTXY7we6iZnY9SH2gFo0F
K6Ghdk064ZHMt8/uIL78nLCHQtZ8fXUJE6NcSyhNFPSUAN4s4xEJQ41Zb7JRhBT4
dOwm5HUqOA2cKcyvo5rZVR2K2VMKhcBP6ZrZPCb81P43gvpXoG650VkvnUdbThwi
x4YLegUMYczQgGuma0Y/GAKBBILpKCMHDJQvqybMKeHCXyyQw0dEw0xPB/XVwsRb
AapoHxnfpSDK9qPYoA8tQvN3FURHD4uu0ChUDQV3mxo+dTjIudZi8nIyTEmNbpP1
5w7YYDorxgwVbV7wVQ45Cdjxt7ApYbCGPSpKMuU6zxEyj83Vy8spTkvFcplKGq0w
fzaCy55p3IuQwL1VsRexpLlwLae6im8M4BAXTnjlp5eUTlPCfby/fA7r86gsuUsY
Cma+MK4y235mixkpKg1bZ5JNl6sOfAnNKCNfF3gd/LKUwt0l81AeAsGlia6mpa6+
KEV2uBsk9hpsl4UuSG7sp7O3G2QGnTdkKR4/3PtInthNFMeULFqmRTtvMDUcHJdo
bjVQSG49xufNeEhpOjEMyClGS2CPC2VsfCfTtywKe2gI64rlmnwn88z0CSjkDULW
u2+x3lrE75/dEFp3R92iu8oI6zPp7Jq1YqPMwrUCwO/CTlWcMZYZ4hp18F+tHfa+
qoTVwRam8+TqGeXoqeXokeqoeXQ72ntc9BUr1rq60YzLbPM7LM1O739t+GjUwsJY
zcXDLVfGAje5/hh5QsHlLprTkixRWFBkmvF5lNoa4zNMYdBM4nxdBOZ8+93nJite
beVX23aZebaXypeWMtkH91dZZYZx3N5jyj1HlKsmYdMv101BUtvbZinhBi6n70bw
ItWTe6Hd0hMwynDOFFHhZoOdRRec7Y3Aa+JPexCLw9WJurdZgPKPfXTfdrugziGP
VxEtTsbvNruKslX7Wp0PyUWdhEGTVeYOYyYgaPeuXM6UA6PFJNBuy0dD6nOdotEh
FwaZf9vVqC8Lu01TwaDD4m3MW9R5f1RzqZYDcyZVrUK5FAsuF9wazZaEhux39dZV
jUKaKbkJ8oWV5sCSn1HYGA45vLVUAWoqNydbKQicqhhdhW/WALo7bpAZZyK3Icqk
QAgcyySMxcEr/Fag/wOlf9YyzGqFgyraHDOqeLNeq4lAWA9mU2DOoz0Dj4pbVuTs
FLpK6gwfI9DHQ4oYAmGIk8wdNG8kLqkRyYyNey4j7U+Ttc7ABMuDsByJJ/iPg6HX
gDW3jBMCS7/i97s7fFUxK+JzfCWSwkOnBiBWEIe3U2EGWNSxIgT0eCSBsjdidkyH
+FpH4h8/KEUzdyG01AYsiLJgCPdFC+3AurnaYSTz8yBaE/Xu2NnBqEpgxTIPcsY6
k3mJZ+C7+/GScAa/rRt3WAmMXRc9J+bFf+uyzVMV7yF4znJKjGlmKji4HmU+yJIt
lTO4OIg36UPfiGsJP4hul4Srw+DhSXrv83Agpvum7dKFMYMrSA5YTmQvyjLHFzbr
i4pKSgx2LJdES8E2mIcjlSlBs0197HrsbYEiR/qT5SVgEL91wOQ6P/zJHxceMb2e
eIjeClGYIjMO3xjhHtTVv4WP6PptnWiV2DOxpFq0R2hOdFsOZqknpPVHqXZ91m0t
khbqCAlYMqewYU2PmkG8wf4ZaahDFY7g3WqhE4JNNT3BcE/bcXx7hjW4jWMRPuHm
pPhWWi5aHqoXYmOSCJLTpGjye+Z7GNdPSxPy8SwT6ofL1/IsPpKG7UaZ725DpEOt
MY8mj4sH+O3AXRM8RDQd4HGkvYT2J+IdcFpDrXIDD7Gu32D1FS14OIklEVEjfKSD
7eeWtYC3jp0Tw9pBCk7p6ezRRloneSSZj7nIClSfeHgcEDhYxL3kcEW7FdlBopSF
qt1WMk1SmsayXZc4z4qcPL02XQpQW8vKnKAjiHmR9NKLqpEwSpb52ACJrDvP392S
yD2g1f8M9pjyjJ8DtcgvgY4fB1nbRVhjll6BcSu1qT9J10ZLyjD2nEMz1T3ldKh6
KHRYY8G8Aonxum8f6XxzwpWCH/wtmCY4QVD9Un+rE5vfreMNldDxse14t4c1cC+3
dIQMVd+YtPtU9rVd2IgCRyRtNqsOsfK05TVE6+n4pCd6bvu0vEl1+Ntrllsj0AUb
FtRbRQtSdRDDE6u5vjUjXkiwTkK2N5ET8ugkMxBM/rlddrqh8Ggv1B7kHoRpKGOb
UiFGDMRGobIMpBGI+SHDPYE9dD10ORRT5lPGVapa5OXxy7te/MUYZujG6NYFTBaM
J4wthmlgRx7BJ8TNfJ/26dwkGoQK4J1iOFWjk4CR9uiy9gsNAugDPsktOjVlrAou
q0Q4+HL5wWQrR03rIes/M7onpRsK+DHUxEgRX6msz4DvAi4wdHK3xHdyGuA8H6Ha
PHwtclmr5avia96LUH6KuBbJjkRH0iI6h8CT9b0jd9UGTDu4xXCThIGiPGlhU85G
VXzFd5VS4bcm5FR9S7CXGYbF1688YdyBVmTC+9Aa5Yfp8bagQOUubkV4r9p54EPJ
9redjxwCaZJnxEIOJPc+XMGK0XSaRLdx3NeKLMoWelZLwkl3ADdlfvsC/Nzo2Rqp
BdJMvfMYwx3HSYkIyHaBY23jcQj9numpNxzgVBukVQnUH9b4E8SZt1IdWBAOiGOo
cEGd1SmukbqDlD8VSwBLL/vPrgLz0Eug+yLjke/bTQgxs/WwrMB5SwdlZTWqbCv7
hD771wwqlqSPJJwga4BnpMwjIg3s7MQamNuxNJK6slIA8aokagTTWZFlRksacGrG
NkRTB1Dc087d7E6J3jQBGFU7UhaaLQiX7S6e9GrsCyM9/B/ZR0ZkTOlMEV+lSGOq
dvp21t+vcnfo1scUZ1fgitC188EkQoKLym5BzqVhU1ALe/ESbsdKkwjMSOwRo0VV
GuC5duFHuwlA22PnW39uZ41JtuC3K6RnYkDbroD4kqVbk/DpdaUsvKAMMy8epjXH
YWAjhq8X9AHt2/FyfoUzX7nK+BOu6+RKmqiTCszbapDkF2jtpvnYPSd2lMBVo9ok
SWFf6mCQLznKQgY7AGbcdFS0L9HidDQb49FuxDPaUfQ0ZYSmO72GW5Re5biqaPEz
MnZzXnEzciS1VySFnxNipny0zIQEw/FoIwtOHS7vMDec40TMZu8+4OB92U51XAHj
wu6DMvO3lmrEzJ+eCbkbON4DKEpQ0R0IpdLsIUQjMI2+bRWtXgSZAaHOwFVdkZgO
lMPRPUTxTcVgWJrobeCV00IYD9pQ9BAeKC3IRMBjbcv7zMWEXUZzgJJPlCdSFoFU
RtF7TWjgpyWpgYvAejBbYJ+93TMIVts4/ykv/BSy0U1thIOI8ctHMUmNgn5Wyq0x
9COayPxytrPHewS8QKm6s64ViezCLlblXf/UlLnCC5G+eY2vVkZJXtl1qOsdzdTO
OzV50QVuREZFMcdbtnV5daRS81li5AmNbuVyz+KmrY3Te4W28gYuBlLTLaZJmF7y
aRIquFYXj7Xcg/o92tksirOCXRdVI6KWnq5Z7OEASZW1lOxCDLR95GszpbTCT5Z1
nE3wxaf8BqRg3PH5+m62EYpSbLxVcfUMjJgpOhrpZZ9JmBGuTeHhjGAJJafBdUFs
ZuVaUDI/YSRjsYYnzeVA7x0eEIaLN4oJWj6wAr8VlProaSvmqRySVvyU+lVCimz/
A43UcfOFCzXq+WJsbJDumz1kS+wiXjjyA0dNzlBBVKqKzMbJ9326Fsfm4Gh6d926
PJ1YS8x2zLhb4dvmcuOUjRzV/ib+E6WLgAz7LM5++VF7zGb7sXYeGhAxq+0b6oue
8Mkr3sAtR+URDOz8tVcidyPKdju9HMSiSrVJQGmoGVUxrZvY7hVwbwNBOVRos8jM
u2RoU2z9ZJ+M1Kmo5tD3mmWVfb0aTwbpBcY1WGFZYtz+RUTbQzXi8rql7Nhnakyv
x7k3O6YvCbjPT2rKrFu++powksycPDuf90NTjC0RKYs77NABj3mkV0Ku+LUKVCLO
Qlku6A+6joJpCvqGe1vgsfrwgUsjDQEEAlIoStEZGqmL31xkO0fKEs1sbY+oD5gR
uaoLTQ0EcRYBpYVt3IsujoKKhJLuC6EnvXm9KBtOFF2m0k4WA2GRKyqhCKkC4Pqu
9Iwt7PzzkdZzBw/BseY3Hb3ZZeVFprpx4UksLXXs4K7M7gr8AO74C4WMgdCCp08K
cg5V/hjfLpPdAfyY3zRkpScy87ubs/NzIQnCYw5PqePzHBL1RZHkTVMy+h77XUeC
ilLKTCchfOi4J+CdTL5iHKDj6IEWgnm8IX8rAXIHzGUJnYULhBOvIB4bkz5FXCXk
5j+CyEuyHN13IRLN8nbcE9q5gzRFUAIIY/x+oNyPpCkDXiFuCbjy81StyxmMCEBa
twJF8OCO8UY7bIGPoZuy8a6qq6xTCYa2/y0G+t5VYmxDkLqXmG/YTRfPQ+6wM59e
QIR71je2Q0qncpvQBeUqcd4BfRj18NK8b3uUV7w0iepnVW16cAtY2M6cnmNeDSwN
+7mnXe7wlSvk0RWVPiyxFUwnI0JA56js+ZDgY6aI98EFW8Br+7BvjnVoIIiVryrl
9Ixy5XX7Snw4qHl8nkR6RPC+9sZVOzqSfVgcbPMMAUN25YDF4xnpz+W49z+Ig9WR
pgxVYvW1KjIDVPOSi5nypdKszmRwTe7ZVJhFmGCwYNGTVV4ib9WqIai5YlL4wbij
d+p6ZM5HLVK/3iaObYgzvk7tW7KkRnh8MVSh7kgT3KQQrFRzHZge87rct64bNAtA
BCIC+qCfeIp+AaIBBL7irRx6yVG3VrV2UaTJiEHNo7TZtmKv2hc0QnmLPB4XBpF8
BXNFM70KxXXFlGdIazw/PK+qxDY3CIdeR17+sKZvPWytvuZ8N+7c0pnjT/T8mETO
QEFqtIRtxwJP/XE0QgGlCJko1bfcYgKc2QmRqJm4LzDBOX2O5pMsR5A2soz6sZIG
aOiDayttZNeOqJPWTKlL6AOMA+WkaB1fWYbXTvSxWgJspvPOZH3Ceu3+YTxV5seH
vfjE2UoihZzEJyszc8J7LcJoF9N+0OZDa8TbTA4Yces1Vnu+FWQWTF1e3bORHVdJ
FEBq9auHLcpyTx1mZa2opGBCkk5MQfykgFHrN6M1Mn7FFqh509TPOkdLsdqmUp78
oA9+S98gesnNMTyamvYFM/HaFacsIl7kbkWvowsgj5M+YCTAqonNw2ufQO6ygYH2
zO3OdggcJo3JySklaPGnk3h4iGpSY9sOVel2dHzqFTrJr9MVKTp7zbEpdNmeiM/e
F8ZJGXpUgixd9m57e0ilWWNgR8mSuUyjvLwUa7yUJoVzL8xEAVmhk4K8Q5wyBvXG
l4sVvYKI7B2I0MLYjZmSkZR0v1ROLAPzjkM8cptjUmDgh80PawuMuLh+lGmLtdAu
/kqJoYcoZqSBSCpFGfopvbtGs52AjL72VR/pq1y9ygozfG3zB/IXOUuP8K8PLpZu
hksdBFPwruU12mvmLr13Zh30S2rmpVXj9WMV5TalNutnS/sPI6+qe6btju2G9amG
evoE4hCUl3gbQ/Ted+FBkkk0XhMl6Ib3Mh2ZqO/uwoHb3ydP4sFb8OWmP9c5lsTq
LXfWx956H3RvZo2YWYny+kzu1UjdVqkHiSFziFZzOCd07lYEleoRHuuwL2gszKQR
3jDh36gU2oHNaC2pqjlVVZ81TPcao3ZyuJ8nPZPu4uPSjz8gblDpwBd+cZyfm9tz
65rUG7nr+AT64HttKLD2vo2WyzTrzZNgd6NeQsbjXZ38cv2ay7GvQ+TjYzsuu/uh
PB0PC0mDfn/F1CG4Fc/dYsn9LdfCzsfn1XKnGa7q8/rj40cfOVISXrTWrDj00tMU
NvEA6W2FEyj4oQ/MRr2go5FJlrDFRCYs++4+wAxJeFGXlgips4l8weJvj3VniwiG
jKPRIlHtApwaotZ7FOWU8tIUpHzUpNpKWk4oZWH7HmyBKk24iVPnlXTVzZGo0pQ5
yoeRSV3QyK+mjFwSFxPyS2uZc1cz7v1GqQtB1ksrVEpYmk2yChIvTScnPrXSg10F
h8OaVKtxfy73fU4wqGBXw1WjyE5mUe5WcIweUsDLN6idnICfdZWPiylANDS5SF7l
Imtq7JiXAq81wM7GcYDH9gMHDI+vFClztjabw+qTfVPd4TqWkECDSBKRIOLIP7hK
TpGiVqygL1FqypnTPNnlEs9kE7hwrXGHvSfGbHn3gZiTo5DGYf1JcZzXSX5y15RW
XOBxydWeNa/Wv93tLEDgyni0wdF+q2eZjvjQsq30eKu+zANwSuDULTltrdmqtno/
dJKAIY93gvP0nA6O+PqCTT0Hh5slirNhzYI5C9ZkVmJfslwira5dK5YIlbh8hvIW
zSRNxbATP5nG55NK5QIchF4KfpBPOH2xJOCdeyWGuR+bpyATkqwggt0AdV21ajPJ
YImh/0NqMzsBPG2SCnOUtQOEoVV+b8polqHIAxZmNyh0Kk5YbGxvwlwm/Vu3eO99
/QfO9xHnW9UdTkvLh8KeOe0RvUcOwi4B1Ylyu/ZC+75DyVPVuWOIPAMkJMdu/YLU
GIHdnzbnPCfrdiZRlSFcVtRTcgsEB2jJEXpKSuRegtUkwIZMTJVG5fQssZX1Zj+T
zJ0AbfkgauErQaHoAtHYoboSSnV+WEwYmz1hvW15slPXA0p/8Ks4XjGUJsbt/dxW
bs/zLnL4peKa2OUkZ2aoExf1wXjb9z2ok/3ENkQD234NmyADesUiBcMdPp1D+HuR
a8W+XR5tEo2XT0EccHqGX/2jz6dcywXgqJ6Hq1Oq6hoy7doNPJcfPuZN7twsuj+8
lccrjMwF9ZDoOJJZMYocPuUxcM5ZXDV1CoQRF7S/CjC5ETkZsXI2wV2aLViFjcbd
HAbXkJR3vUqTjxcaojSMJaRUIebxjL4jv6DgCejLQw22rj5aEgHfaOnzxC/io7lJ
b69RqQh329S7d22c4Yuyzch3rhlTlVMBr7PxSK90luiiRky/OOSKpC3sttBosKhQ
WtGVVgEaJ8oAgAI+mXw751ZHW1mq09+Ox3Ln8iRzr7e/XZh1xsnqy3VOu5cns1RI
YcH2sFAfXmCke9w/R5yX/JD2fEzlXIu9rbaMPpIGzkUXep2j39ygNcAnYOMMCagW
kamWTYUhZJAfgs1bHOETs0OB5hPzlfc5hES7O+QYF++/Bjqf2oBtd1S517+VmEtX
gJ27SKZOyuQbhknJ5/qikX5SJLcPxQTNFHalwTST22f4ibmv9lN9uLVrOlh8uXfL
TEpUMRFH9/YHXe7uDqbLmSDMPQyptSFblgAnoyki+XtBn8PkpmWJziEA2mLyctYB
UuEGPvQ1yvXWtVUZCWWqezJ7KtQU4qh6Ag+zp+xDkQMDjlihRvrZbnxefXXanIrY
h24xrkGSxLEruRS1kGmUOdv4cHGKNg+2+uLcAJOMspRBMNosDY33QlXB8hR9sYl5
zyMQhpv5Strlk1dkMMVtKTDLrM2lVw+sSl5pbC+py9IndxXVLifpyhqPy/1WGhdh
bJM85eNJPALt9zoPNT3O1izpLRi0S/HXh2h17S5n3U3GZst4bhv3+wxA3zactU6u
Fwb0Rj9OCAs9JckCPiVeKC4Eyk4a1DK/A9kWYFRCmwS54gyDyfOKqkx6LJQgF6gJ
KvO5TAIWzpG/QBlKbiLJ1R9La+FnH65leAvakescLL/Pd/Aaw3HrXSFC6mMRBO3Q
GHLsn46FREYFznHzrv6je/PddkT4LYlGcObS+jpf++dyrgHLmOCsDmgZHY7gDQuI
D5M6qfEGYO72uBDcYYq3Z6eQ4IaFIhOGUCklGh3897ygLBDEex0SR2FvRMVst4Iy
Dr/yKWXMzcrjbPZA5oR6+GNHxh+r4j6H4qZ7cGvupFbx09ILdUTqkYlnRTioEjd/
CzjoA7d+B78Wtd1k2IXAXVr8sezl85K9GgvdQPFuTy/VDsH54fjzsRZjQejRE/0s
4irpFlWBi3finruIu4gIb/3HRRHGb5+Qnkmb5DTMNPQa55pG6gg9QU0/Y/XW9qlT
F5eaWzrnvC7eVy3Hh8dPIco8c8nN8uOiFETd9dfotJmR8OFVfsaIvM7jrSdeqFgX
lDy1qMvrwcROgQxf5wsWsKUX4Ww1V+bVFtDIArlUt8PkWg1pOZrkGqluPHeN3YOe
4ykAw+RP9NmgLKTaSd/mLzbv/aoIOmoFoSqnLv5lEvj5/qHhPRK+qG2+a/M3MNUG
m8MJ11A0j7bXDuUrtLJmItubVWck4/Mmt9MndnOrTGb3543JVLK1Ks/+0uIMRMYr
vKTbAXc8bsbjlyct8PlzcUQxOAu3T0qjqp7LM4fHSpniEYtcN4N96pmLa5bDdinQ
PlQ8iVWYTur88MCNUu+8qx+I7T9kQTnj59fiegh7SnmKpTd9gyBqUR6ZIjqoCDzR
P/VZzRDuky0q/v6hX+ntbgyYhOKU8ZNOSRmeaMmZAa+nDv1VGjzKmBDvExEZx2pW
WxYC77BUaT4tVzoHyquXWWtD2WsBJPOzRvScV8WrXTnqffzt0AC17ifnbC8nA//X
vA3h14ANlvPpF8+X8pbMYmPFW5K1wBbOlq6NJwzG4W07VhC9S39F1VMEbPPMIX8L
b+dIXIxEvUHLFgQ2GQV+6o2BsdDeoz2tNOl6W5ZTLmlxqdHBtNRmNmtNseWdnJ77
M9fFxVGnD6uIauBEqsr0gVXAz1ds9UIS7yUWnDdI7eOOwHxF8nN7OVuojsnWAFb4
OA3Om2X2M18v82JZy+729dvdI1tveqaw1DK0XKe/OHyu2koZVm6tXjhKBWRirt8H
US4jZpK+xN8RTj6sfMx+LXfG8bAhUqHVXcgklaNxkACtnF5sLlgFTkUfWmlfaoo6
d9TjG8IoTUCC2te3q80J9BfDM6yzjTBNqdJaKGmhbKXGk5GiQv2iEDq6bjuELa5x
P/dQeqre/KEmhGWSVgdUCFFIBUh4UacChFUvESki42bnNkWgvk3RlxlGVQJo+14L
tB94X17IHHON8S3JIHrc28Z0mjkJNqinXLBzvOMsVGrI0L2qIoM8viR62NRCvOAu
o+gQNs1c1T5VOHSeKsjU0pmhTJTATUdQdUMTAH03d0T9Kywa2JwrGBAvngW2V4BP
8mV8/IN0Ag6dotRWvdQRTihfu+o8Fnh8EzTXu8gYx6FO3xtf8PkPhegW2YxWnYuh
+Ngjlp8F6DE5dNJidm7T5GemzBulesrf0XxGIKBu6OYHSLO8KzkoL9nrNub0ej5o
vs5UFzECD8mJwBOZ8gy2Y0m2WrR/xsFq6FkEObwjMRoqNOc+4xbsSQvbaiOUxcZI
Rk5GMaUvZRm0fx7O6c0DG7acskRlHzdH9HDl9l2jjh08hbw5Sc6UBlHlC1N/JwWi
dy1kSHXrMzDxXEtIa2yApp1QNSKixXJZDtobNmyadjqs2Chr7t2uy3xlpySFhqs1
dHQej6LgOB8ydMWQn7bpQNBCLffRz98Z95O1fzW+B7iKpsUA8pmkGIwMTg6THzNu
X4eguKYmKqtdh42YrlgcMod4RzgFtXUY120RMnv3VyZHex3O0Amb9rhGnPAO+gPl
kXll5DtU1NUXte6SRXMWzcW7rr4e7usYdTBNJfbLuUDE82l/ZSERCVwNx/W+HtjC
L07jI8UZ1EPL82zNrmrauj7TnOYjB0L3vNx6FbApvHZddhYM8oxU9/4O6Q5vqu0M
9h1Y6EI/qdp9Krs992OJ16c8NE6NeJ7MVQ03cJwzqpJ0U3LpqhMxqW7Vc/fFHn9g
GTZ1NmSvrvLLsIMzHvfGxDRMjXPKNZbrwzb9OBdeBlNm2aX0WNfh9KBet3rP2ozF
WfuRRPIiVCVZRN0t7gC6KUskeAtfYcQBvJTfSAZAIdtvSFzk4/UocCg7Kxo+gb1j
pi9swyGM5SZbYgU9HwJvFwl2gpbPkySD1ogGB7lZC9BEJVpkR2dTlpLlZVj1vhhO
SCYb7X2bunCzRRKcyMOZfPdYnplPpPXkfYNZ1X7Q657x4jDUNT7P8wKh7yn9fA3S
ujc6vqHOfaPWSeTMm8DmOL/Wkyj5eDfAZxJs/n6S1C4QNTY3a7Jh8D0MGGFQGn/w
5Ff8ko9Q+h9DTR4yc3JVHZamON91iXnP0ObRM+XTr+3PKPav2rmtR+bP8NH2s2l2
8p74ZX/udtrsts+sdNlnK9QX0fsaMaZqwqwdyD1pFkw9UxIXzC9DKBxfjXUTt0dP
v+nFUuuOknZqtX27Wvz+ZVwxy0Mr8RJwoXThZOka3Qpx9vUUVoUv0sfZV7QyM1Ny
3FQ3sVdKExQ0VqA6DEogyaOtIszNZKIbW5S81Wz104BIKJ02d+9UeMNSbGZN09Mz
QqbV6NgxXOHNB3MlLa8FHDdoHNnI6FcpcyVAfOSlG49eRnk4WIx5O7VNMsckI0kF
vU3pIdijXT/mlVv/c10+zmkE0g0ddsiqmWJ6BCB/etNBRZI2Le3CfZSROGOU8l6C
1LqJl+id8tanuFAu7nS/aseir/fYsM0M6LW87/Li7cZA2YvdCbyxp6sc50iOT4qk
RlXTppOIdgweX/ZLHBCiVmrt2h/LB4OhF1+03+TMHFJTbTdEXpG9Za2nbphbhWjJ
kbmFydPwXeHfCysKfZFD4GXPfwSMCI/KbsmAcWr6RiuIJx6MwbtfFuyNk9saGcc1
ADnRyHw2yAfmB5Ie2v80hUbf5mDdxEl4beQ6KdoDkZF4yRKAZygJ/tqyNRHNwF1E
J53hWvmQQgXVFY83LTJv0bj10o/kmRNR6aX2srGs2siuTC1One2pbI1twOBAixQS
khiZ8uVxKb9j7R68QQNvb/IyD2q6F0y3kHxvDwZeDITIbzJguJqSf5ed6IoUsjaA
QlX5pmHVMtKG2WcYBF4LstNIFzLYiYg+QZ6CPIxdAkWKgDyNX4bNP+urqiUx3Uw3
6qguO7/W2XtwqaA9JWQpJTKhIns0lb3FvWXj3NFrmvqSilKblRzqYdMBTSqAqlU9
M/uZzNzOSoJ7vWWofijZwq4C3TsRzWTZdooU6S9353HrJDfHWL2ynMIWb4eZrMcN
khu11Pno6RL3xLTunsdNKJ7JVHQgwVp9xpj0o/gdvcsKYItsODyCC7HGfFewm0cJ
/QmcmWw93uSLGKSkxoYDKlpGQHjbBopY7wtficdODz1WeuWRi6ZsFwK0JVjlMdSM
NOzRvlKSKISjahuFxHikjLfKOnEWg9kJV1/cXj4/T5Bh9kI+q42D+Gz6AoFN5Rp1
+gMLJ0w6P5Q7+JRh2WMDwFdFEht5oUBdBPT7XW0Cbt99Buae2bWkWVmeMBnXXriy
RQPHeAPiHL0nZH/pYB+0LLBGG7z5Qfy2i7szlwmwlHYQt1pX6NVkOsmE1C+JEaNC
//HsJPXV8XybtySeA5szI4JXjTGoTX26Qe9Uut2V5OJU6cF5N4WzDHtNRouBM0YL
j+qjx95nNKOR5yuaGxjntcviSiGhK3foRdfVqnmshI+DuWJ4X/dhbYRApR4WiFF7
vAXiNhZgw7oClNJl5ZvUlSiodgLwczkLy+q8U01QNR0ZnA5pXqdcifwGyR7ugNnn
R5ERRTe33moDzpbcsvdAHBHldlxW99MwcojF13lWaAYNIe3JqnryBPMMliu3+61d
zStFzBoirmwe2lBHyWSN26iOqAhA00nKPrVNGsTZ15jHlQdoHJbYah7K49LzbOho
5qjnyHgJj0xrH1nTJA6VxmdQFg49UI1DmwY4thkX1sy4fekncC0ByaZNI3LQ2cdi
rA3T9mBhj0+IMzDj44sjJsUKE26IKlWKHT2zUbHdGty9yHv0oI8SV7cFKOxWzu7u
VLIs6gMK75Th5S/6QSHBvxgAwLjbAJH9+1UpEnyRUAXDwZpyirZ5FCHThlWYnriD
wFCx9IAPiB42HckSwkQCqR60iUhFBbzcq+XQTJMXgiRKfrjewsQcHxOHUJLCwpya
stl7vY+fMPQ5ntvGpLyE889DQpJ3MzP3Wz0m7kfvaR/6HwtA474xtOofW0053r2G
vB84PpHZQoi7fN9PC521wPn9nb1Q3zCykrQH6WnIhRbMHd0QaM0KvRVY0/hiLSJW
rBgLaHuGSPCy1ExCbWw9BA1FaIRvzH6VL3uQf5DZ6lPmGbqA6zLtLl/DxoJA9niR
20ppDZ6/hD40DVbOjbA3vF2/jcTeNMnnvfhWj7Xkt/8Rm2LOUsE44uHQViYSArPD
RCYy9XTmsvKIqWC+61Lz/oyvRgXdANsA0wDLAm+D0ilV02oW5ex86xOOXBUKwwwQ
d4C8WGS4hhvt+4ABcQiuhgwta11ZhvWJ7qlpXEcYZHAscPU7NDpmpWDHPoqEwRvK
eQsO+TTjNOtk88xDNdIyers199Zjt1u1ysEJgzZpC9Yzp1bqNrOn5ruIC83H5TK6
HqQ+pJtxzVb8sspbs17cz1u72b0DAhUd5+rsU0L7qFRPvSHj0PugWmzZi+x5A2xN
YmFGYDEBA7v20JbMQlOOWUaxwZe+biCoNVgitxYKshZSDXM06ExG1e+U6hf5Df0b
JY3q1UnyAE/lCt50SrWQpkrFOizJG4YGVlgqlAyoXYewRwqlC/z+COyO9WZrFjw6
qBW8U232lBHpjGASTMOWKYxSrpoIyMhTI5SDolct6Blgn8M1bQOmLdLPq8NiHcmO
vQ8Mhh05pUoLbdIdEILtrDloA33lDQtlycbOyIVywC+c4cjhKY4Dnez1NW0r3ttW
GMTJlAHuGMU7HiLrDBIa5KODdFfiVfVGxqg7V/BMIL6eJoCqkctsBfgQAFk4WbsV
Lu9Ktve8kyxRgP/EJ8JV9C2gM/6UslKluitRJgaFtjaJvY/NyDGfaPT7sy+CQWfV
Uqx3PzVIxIQtClMoDnVypitrVbyrJwRpjq7AVS/n/F2Kc051bK8UGYt/lyd38OgJ
9qOA3nNVla3yFHO6/thzB/Vb0L63SDYEMmmWBFOiJW+p0uuHTTCpgwQmGunUNA+f
+Ra0TZzw9cBAPoEPuOXPou2pnpsIeAdxwze8P+rL2ONvZgsci95XiRgiJCNcNKEf
rPqAKmFEFQcXa1aXkzyK2kAoYSOfNtvCpSiDIQnKG1uKivHqSTIzNcYIiF2EbvIB
qqpnyjSqSiE12RNmAt09mbFYgFYMpteljqC2gVwqTO6Q7KSXF2ZySm+4L3l0dsTo
yeUkjrBOHF0TUmw6C141YaPKtrp8l1ZRUoPMluA3BlLZicrEfxXnsP+2f8420d8n
izED1ghlYwzyy6wBCmeMcQWUo/A6zAQJ1yyzfCyEoMEbb4sIFmObXCSHeUf/dF7p
rFiYQ49Tc0xcZYYnSsy7HHtWdfKwD2EajVW6TJ4vGub73B4JlwTp2w/UqqmaG4Lg
APAxSw0xEQw6ZgijL70zNGsnSnr1suITkIPIcZUjlatrheelAma9GSgMfciPwEaT
Jiwi1V3P7kmHcEZmSoXvkolT3FVAning7qDrCYWP1ydXuFDKRfl8w9pB31Y2jLof
StWI93w1RhTA+xLQPqdpRFMtE4r36BnDlWGw0OAXuMv2/Ys6JStGZXJFjgJ7WVr3
g1A10MLETGFqc0gWBl/X+5CDGD+tYSEgDV6P/ameqm6SGbS947ODsTDEAN1dIlV1
gDcs9R4HCLMf9/3JTIP4+LPQdaZ7rdLCGikX53YVDucYhpF9ajmjKz90iEAw+H48
qdkhAeJX75ujHA75WsM8em01gxRTBn4LvHkU5CTr/loIDcVByK/049/KrvWXVNsX
5pnZvljrJJmHeanotEDt+4J8K/N/eeiAuYTJqD4pke5c18Kuu762XTNd670Ddemo
VHV9sywdkoRBjyUK7h5gHX+01FpWpWcNKYFh98Dj/L4mx1yHHO9ADClqxogxqtzh
9MM+c15LxvP2Qs5V4HuQ0sbJF665gLebpXCTUfWigwwm7NyPgdCGd3Q5OjL3AYGd
/crewDh8JvtGKcAiTvBurvPQGJ0vvWgLxo6VDOn95TJZuXrT4PNJcY/MqMdLLdSn
GnJFUNAfVQSc8fi8qTdfYA/yF059XuPZpqF1PZtDA75xM6g2FH2ZZ3Vvk0j7bIr3
BPMKze7ctVJl9NA3drvgcpz1ob7cI0VKzKsF5jEK5CVgksgWcOH7mWedIXCt3qkn
jYzPkO0LmQfcUX2FG4383OoZmGsM1yIxm8W6mHGnbtOqLUUztvoFxZvrGP4OGymT
JnZtGg1rI1pVx2ONE4diqkj72mnLIM0KhSj4OaSaWdFoIRvGxgWAWJzdLoh9+L2b
bvI996b84tccCSK7mShz6mjw5CELfctavVIN/QLmVWLaxLoUrYR15PWEyGFtzLZY
L3o3DaNqv+m30OBKWe2bwGIaZXwB40qoOrBiewBsKnpfxRBhk9TPPSjiof4bPcCO
OvbyM+n9i8IvyEoMjSNZ5xzoT6l80AkaXXYUqxImGGPXTPStfnOJ6qxPLthwjrAm
ezXvNZqSYcUh1Bpk53uZSuoiu78YHXYlSLPRtp32j5d6Q1fcDnoG86ofymDqJOo3
Xl6BB3k+LOL46lEzJ0C6LeR6LVBKAgzUaOhj4dJCNr548F3NWrB8G6JkwLDlAA4Z
nEwoQRS0ri1wm8GeQ2Phra54QyaKn+fYSC2wEiBOHwyu1sLFsfT56xbXVGaJ24zF
h1ZoimCtr0UaeCEzSXtClqamuW7e9WN1d3fD2qzGeSH6RJ84T234arqw1HqSmXqK
OhvbwnmuDPVwV70AFweU5PGPJly2mvvQqGrRdyjr7FPlBri3ls9d/vbkXzmaN+0l
0h+vD195h3p4o+xEaV+q4yO9kqDxQS/wGjoN3kmVafLTkigfrHcOEspwtxt8bKpx
e6oYHhbpC9DkrP/YmVT0Ci7A937gbyIi/ggZYWAEMP8rao+J9ZfgnR/JOAUN7fXt
TG0crO3w6fjs9X9kdmOnZ/4R2GPze544Vsaf0SK/naNhZGD8GS1hbI/PxAj58xL8
P4OJaFhYmPFpmBiZ8Rl/8H4z0NOzaP7mQkrX8rszRVk+CUFhKj47U10LSQV8ug8O
uham+nxWxhY/41PkHQwtlSC/7/A5Gf+Wqg4AYPgRrvFb8k8mJnw6SV2X3878dECn
8js+Zib63/wIm1oYMuL/DP6Q+1PSUya2f0VLMbL+2GdmZvlvVfr/eLGwsP6srIyM
kD+Pf0Zh/fH6T/3vOr/p/67DDgD8y/4/7CD/n67A/L2F/wrlYmD626H7U44/BTtH
w99O/AgG++3kXzv8P0f7t/kg93tewO+DyfYHM4qdvYOAia4dPoDle/fr/n7wg+j+
tzCjH6PxfSj05awtda3+kPy5u/+IDiX/roQvLY+v8t2YloWWDV/WUdfOwQ1fRlD4
Z+JaFweKP2wAfwSLkgtyMNIzABgYmei/TzR6AL0aPT3Z9/e/NBn+M4OtgaO+oR0+
0+/JUgS+r4IfMU+CP6JKAb9nIJW0Nvjz8b+B/uSEp8cHMPxGWv8bXT0LM/P3CWT0
O5E9Iws9G/tfyO3pmVhZmf8i+w6VmeGvet/NGX+1ZWb+RcbG+osPNibAL3oAJlaW
v8qYmX6EjP1FjxHA+Cu+H2kP/6LHQM/2FxkjM9uvmJlZfmkvPQszG9MvPpjpf8HH
CmCj/0WPgf2vfhm+F9Zf28b8N1h+7T9mVkamX/Gx/CpjYaT/FR/LrzLmX7Gw/biv
/SJjY/ilHfTsLL+2jRnwi4ydHfBrvzD9KgOwsf4iY2X/df6x/TK+jN/7j/VX2S9z
jZGZhfHXecD+i4/vawHwp+s52Ol+v93a/VyIP2MBf9yt5aytf+YV/bnwPlgZWeP/
HvH9QRBfHZ+LHsBspK/LxmTwfWWz6xsAdNkN9fWYmQD0ACM9fQYDNh7I/7nKbwGp
9g7fbyU/FzAjCwMLAJKEREhaGBICiAwICOgPvtsfrPcC1jauf/4rTiOJz+Jsji/n
AgQJhA38K73V27+h0fq/leOaAwj++/bqe5+AAgEDvf6oryBADT/puH7QhoH9RR/m
e+X8F08z109aMsjvFet7xf5ecb5X3P+CC5r7d1qzLKB3f6I4O/rXdYD+RK/8B+fz
299xgH+vP6wgvlfen95A/sRCDfKX0XwPhPLniWJjZ21jbffjyWH/N8Z/uP23Mer3
LdGP6WTv+DPZrj2+rgO+nam9+Z+s/7gC0Bvkn/v/tkb4vhX47toQX9/a0kb3u521
1d8ZAiH/bOW/DX/07/dHme53t5aWunaufzL6V3n3byY4kJ9GPy/194pv/7uKYP9d
RfD/ruK7/64ixK+KwkCC35FD4AMBUdT8Q0T/T/mn/J9SXv8/LsC/30j/Z3r/ASKo
+v1vO195/yR9v+nmx/u/u3+A/8LP+f+2f/6eOfTvvP7XXKN/LSD/yxag/8sW/6D6
B9U/qP5B9Q+qf1D9g+ofVP+g+gfV/y2o2N9vev/2I5gOUNDfYPi771X/f3w/AYV7
9zvSH2gYf/5Q+KNQA1P/Cg8OzAwIiERGUJiGgZYJkqRn93L3OP8qa6KnD/JvCF+Y
//jv1H+drq1X/UPkWgNC67Hy17v7CcvopcjKWAjEHfhlGAnUHXqTGv3+VdsW4nbe
c8VoQhI5ca932HB9ksXivXrcc12UR6Gu+m1JSw11DHMReVgj8+BX1ff5rvcPqcy3
62HM62d8Mql5c68Xj7d7u3h4bWu8T8eP7V6uAG1eH/9T/3e8JUxWJkWPZFeXztJz
Tw9MeV9jr8NNSad72Blpu3b6Hg4HtlfB1T0fgWDp1nm4Xi6ft71wtbw+Pj19257u
vi3HO2dnJ3aMq2lLx+95Sgw6JR1h1UWgZCYvnj8XnSHxanW31HpBLX5+ZKUlRspu
e1vp2gWFY+gFOHcQUpS1XIxRCmFI1lP7ilHaCcepyPeIkYqPOhDkV9SHIQszyynR
5R+a/qYbEt3KDtgxOjTREB0UbRWijPIocUaGvvCLz2ibT7FGp+VEBTT+S4keNcd6
8rfTCegy83zIL01YIvMgqW2WFkwA9PCHCQ/Kz/dHYypW+0srG/vez0tJzflHu9I3
qEBJzbd7l/loe2d4e6zOKw7JYJEbO2UNdplUSb2eWtzumdbdMtz2mWh8osgCi3bg
FSv7TEYdxuDVR9N1yYkSSDprM/WOyynNj8hzbazhxWcbPIQlXsyJmXhaSam2gMSv
V9NQV6z2t+69HG78DL2LCH00G8pHznDfprqvgmLFqBFIyVNZmLMHupuHO3x7uEfM
RwVZX+SiuHnni0E/TaC0MFHcjtp0jzN/cXZ49yYy3tlhF4ZefLoJuKBuOqidswW8
X7zfO4ixOfoWoMi89AxjM2fC2czvrFsDrVn1pPUCDYbbVuNpNv2tXvNbTjacwLnr
hmTYyaH31Ik9A/r7m5zJqO6DYq4zm9JV+KcGuxgVN+EsrP7nkqdnGVnyD3B6nGM9
jAq6LEEU7HNLM1JoleISvQOM6QcDdPajyY+oetCrEtTdmmPynEjDE0hoWyBoJqnJ
av3NLZbbe8xDLgJWmDSNzix2ibbJzdp5OIQsHLSx4GfbyI3D6DsorRK4IARhxURJ
HGu7Zxp+8n2P4o6WbxT6Dc8+FpZFRh01SJwlHvW9K4pwLPxm+cWrjlrGiRMVjq1A
/Wz0UjCuOJvHX0V4uSfOLLWhYroklwLKHOfsqg6p1n77gN2gQTrCgc1mfpOlkVre
6XOZfEA0V0CBYVWbE5PW8WzAOtIqfe43t5JsB5yp52HRE+3sgk0oDFkAuMFWyWv3
uPrO4wjRrK/dNXlbnCqBSOtOYOSebwRCvn+VHbqrmB+ENAWRdPDtB/a7W8OddWBp
jGi7ArbYMdw97OfzbU48Gx3Z0VVANwBfUNZ9VGV7HHsXgamh49JWZF34Y9At+oJH
gtZ6U+EZGbvTjPy6Y6y/6fpcrfnJjAS3Xae0TL7tgExy5rAFYsb2ZEj2lKORtwzR
/cMBzf0NZZWSWw5wNTudy7iNm6ROL2XDfMJihcqnnW7TLYdKBjytO1ozfhf8pn32
BVFmolopVQLwYmttnc471Xn/neKzsQzfgrqE6W2/BrG2jp6+nWIxuVn+S0U9kDW+
KCBHgHcXwTQzoSPI+v3OMCjfl67B/kxGkQVBiTbIRytwe+9KW5CUCzF5w84WW6os
2ogkZTswSv0xT1hOjb3VjpZC5RLvxlZPWUs9q36eM+NCLgvSYR+oessA9mTiJLQx
S4L4L+wgGuOC4lBma4349iHqHS1KVGFJvF8qNj5FBSWSrgDb34Xv68LS1zGsV1xZ
WaYl7qlxWudj29cb79fhjS2z21LowZJC7D06aRmAkIDzjS004sxyCo1k2g6InWAD
i55izwbime93L7HRndY6rUWy742Wpddvu3KC0xpygse+ufLkJGsg4Rx/s1hpHyoH
8sWy54mDE3wmhJ0ykmmPt2esv9ZWq8n8FPuMO3T/tCy9+RDDCVYjxOmHS3AnLT2Q
Jx/8/JMWxXNkhvaxMeBaPSua6VU8jAnLVpZxca/S3OWmcd1zJ0mc+Fl2IW7IQ+88
iyOdmI6POkcd9QZHyfjueWczfEIL5UyOn09trV0aEFaK6WK8DcCD0gXPUrKsZEPV
Uw4MG+aWaCJIxLVEdx++32eknBmAaLIoVDldiAvw0N2DRSx90AtLv/D59bCNb1uU
4lL6fEwvVX9/ynfOD6N/NdMA+sC82Gw5D+aGUc7itHd9zLRcYXziy2l9/H4PtzXh
WzAMNeLILY2mih8oUJFp0Y5EEA5n5gz7bpC9713bhpI4/eAKjc1NEBxLEnuI+4cz
3OIOzqDzFHbJHAfh82bHZ3cOxqtS0NTTVBS6pPsG4710XOfa0QEwXa4KQxxEIPkq
uwq28DsZi0gD/hN8WA8P2NunPdEQtjuXnvymJp6sc8IzafPc6VrD6NkIc9BWFQU5
/u5LqOuiUcmnr8awFlmInKgmfd868RaksRbE35nHbE3LGoALkpx0+iyAb4s6SWtl
UFS+hzOiECR5LtMLxMTBdZRurBUga6zVDxd/tn2rlgqhDIRN2Md+sint5JZ+rJS4
boKlA3FTppV61IuLuj+0oK7AN8cNUDKTKVqkHVfVTk8FPY7YBP2CeKdju/Q1lUUa
OpqtxH+BwePN7qv/JpLdKthY+Ctdt3NBFg3RVa9YvFTz/HF487aIzWJPNmqrgfDX
YWYsU9XJfJl4TeDH+EVIRQj3JxBoqUXuvUG2HUKg+8te5JEa2nHNxDngc28uWP/9
EVywxOTn5JqynS+zJ8s1CsoXISHcJbOWKdyQWcCuDl0dYQNf7OQZHxvLc+YheljL
3MWO6imvi6vmarE957BiO3zuBI+XAungxyVvT+dqnTPx10w08y3bRT0+O+IE6x83
ianP+0d1vs0w1ewnMWvGXGWtec+qPi8bp3fstqohNTBeU4ZkV1f8rAmMpTYfY7Y/
iSDOPdsUIT7rVEvLbKnZb46orrmNT0Bo5zg9STGcYW9JXhTPknrNFK8WsDxznbxf
2Bg9aWBgriw4WbnfBux/jk3VWhNRn0vgdYj2mGt27pLZNrlW+XXeNieQ4dgxqYQG
e4YjlZ6rlfyGoVLBzWtNJsp4DX+5KSaa68oJnGOdq2/s656/8YveuwxXqi4ma8FO
lYpNtuCF8LGRY2ygZGnDAmnD8AeFgIeZc5spuyB6ybYXWLDMB8+wfN32LdMG0878
Ftns6tzmqjKeqS+ssThgGbDq87ew/g4v+aua2MmeUGqY09l93RlNDqGLrwm0Ng1m
PQHl1l5fngscGGU4ahQNHf12o0OV3Qw/kbVd0RjYMmK49h2kDgelW7edf7hQUTEz
TzOEvM/1LeM54CqRG7bGUUfi+FxSDS82f3kQWrBD30GXLB2Fu8wHnr0uXcWmOoSu
6eHqj9h3zd2qITP47dMUoaHcM03+/GBNbfllJOmTeI2Gf127FiDodQmVybM9coVS
tpWaE18KouDhOpzgXrnBA967SjN0hXgNHim/3v3i/Ro0mh/U4fzRiOTl1qpWaBsS
HaY+3j1V13A151TD9Z3AJSOelg9Q5r1TZjttW4vfqJ7YeLM34Yu9NUR/1FGiwPyI
vQqbP40VxDDyAgVfPd+HZmeiOrkqQa/hIfHtc8h8NEza9hB/FqXP1HNc2nuwehaZ
Nh/aZirLTRrzOLsoW0WEL0nwroSJohKN8ahM5vSFLqGLpw2/CjqCCrztjOF7L264
9eJKqwZfubApVdePSKO0eVVMXa6X62fTmD26sUTBHutRajQYApIpMbq7HRxlbMbD
lt3zxCxbHS9DhVZhgIxc2rgU/TlTPkuUVJPCTa+riZJAS0tEiIx9MQZCLiwlcKl3
1rK/2DF3eNl6ffPSaT55GOfjltHkrqWb14FOjBl7cKkrEV3zN5/YieV5LyB3gGfk
wuOVoy0MdXF88uuO4as44WMXObxJfZq92VcFg4/3aWepUrh9tds7aB6iWg09ERvF
wimnB5eJLJSRfW+aWndxHPpAApyeFGlLyB59pD7aQnmepYJF+yTC+ftp0nltsCbp
tzcVT4hseT0RvtHiace42m9INaaDI7H+VBsxcF30lgTr4vJRJxdBdUDcg/jIe5xH
hYEwlEtdh0KqX2cSqKcRSo2xyyiEJIZZgwATdcPHADzznBjLYNczSaL3MkgJQEvV
0rN+tlFLqQPhevglrMNYe1why4BnSOTbyGgTIKTaLUE/j81Ztsbl6UhNUn9KYvru
wGjanTRAd3MfSZJIQJ+AchKgsl2ADHexG0mHSGxNXRRlNybIGF4XwGtXpf2Si366
81abbQtq1xpXiekAQtH4a6BiMoE4Q6FJMl9cKd2AzK1DGZGad8uGdCPyIJ49nNFX
EZ22LGOd+xnSTF1UCuRYg9kXb40MfVRK5LgdFC832v/B3jsHWdaka99l27Zt27Zt
o8u2bdu2bdu2u9SFLnZVvc/MPDNnzky/8Z3zfv9OxI619lKuXLnj2pnrzivuXx+S
+R25tUeIsf7lLvI0ftcJKia+FXX2xEmKo4Ml6IG3wRm1oxE/Gk326Qkq5wY+FFpv
Qrz6sVdEjbpZTMgtyTGqL7ODEMNXTXA3kXGO6aU2ZB30QMoAYgqU/lPkHmgyINZp
HJYJS1IZI+lC8/VjFVjuhilHX/0Bvk4QTWSI/nIFh4jd9BIDe4aIZDHCQXUNI3ef
o/7boIauKaFMcvZaY9ToCsN7Qjmc47aCnqlvuWqyXUlXjPUF9Uggu4MABBXaZUIH
b9ArVmjKflX3utzJ+yNaYhqd+llimZYmc9jxOXghY7wvRJTzS7debHuXp4uIwZbh
UeZAwZXloBkl9+LO/PJ8v8hNe1EolfJTBeBh8lchKDmdzoCJpNfGskTrgl60lhhC
H/vsGEVcW/f+ZcUjJFaRFCChz4FK9CJ65QMjVQ5hlOJl3NqqFhdmkVKB3Gi5SvX8
S36lic5Te5T67AhFN1JQWR32FM3WH6eSoqSM1D1o9xoPtBqpTBdM4juWZKbFf5uH
kjzHhPTmFwwUsoFPjpkFB7XVkFBZ9wp6W1LIp0XEHWPf/YXO+Z1B7N9dtX/PKc7M
xsr5DzzGb3Ps/2Xp+Bez7J+p7ZVMnexdHI1NnQj+zEH+V/ujnbMTwZ953H+fkf+f
PJVs/931aKxs6kyg/cdXEbE/7mvq7vwn5Fnoz7Xwn2tJAt3/hmj/K4reiZHgr85P
qD++MhEwMv7pivxnCvJfzhP/4zxGln8c/Kul9C/7xRjp/pJk/h8H/uRN/7VqkraM
BBz/OPIn4f6vVylb/HGrP31hyn/Jvv53M+Y/0wH+uTX/GSzP+vfr/lreX9v5r+hq
e8e/cgr+Zphl5Pz35PVQf3mmP0r/Y9vM0MbJ9M/lP2XHJ2Bk+xdXKCPD/6UW7P+T
WjCz/7/VguNfavEbUALn/zvl+59o3lB/o3n/84P9WbCyrKGTNQHTn67Z/yHuG+qf
gy818dYSSYYoY8TIgSTMXeWUctBOrTaFUxvd1aest62lMyIs9NqHRAsyxePfhVFE
xEg0Ik1Zr8xeBqC1JDGgSAMsrQojgvFV7uVeJ+CyNcbOPD5+DI7GOczm7X113566
Fs7IwlQR8ddO1EhIjFAYaK5hi+Tq7yStwwTrvSdoNIH0+0947hnddg2zU06BHVWe
IuHTATKU08UJjO9nrAZErL/PMsZEJtYtpCw1PJsjph9ExGsrpPokoT8dUj193pSj
A/AIOVkz3c+iADkJOOSJbBEtsA0BVG0/Yso2PLtZTffTxWjafYft4KvtvUMO0NTk
AzGgYHaeO0avxYgxcoDx+gXv0jO9XtT9qKvKOHqU82FIdXtlL9yrgaPS8gVZG8L9
SfoR2UgY6lO2N0tfq/GZfRJVIu3RkYoKppE2l2ERGOtjwDqi/qyVueZ07o0fJLIm
dUuvR5E7N1G6ZqBLQZMPyeXq60bJJ2kG/8Fdl/3HiLhdzNOvtv1c3ZWsB+zSJiCA
7NwmdbeYI5Sdg7ytw4Ibo7Uqb5r2V8OyeaSMcsbFX+5TBmv9yehsw1unVa+8uhHG
bhdlc7hR6M5QvSZvVhxpWmTNaUTc0SjpufUkUELAhocKzLUTrEedCitXgvJSYlwh
eaTp+bZFDuX4N4Y9QfGYYejkj4n2hGmVTVxWsztIi2VEG0a4t48JxaALSuvODkxv
ICwXEO3ooM80EFl9LaBruGzOEfJ8RfH6EY5zv0jYFqJH3G+fGLgmoi/vOYiRtcVF
LLdycWfI8+XE60Y4j9yxE9xHQZZt1LSZ8gJFsQZRDvP2kEkt+OqLN166IHn+YrgD
aEf5e8Wbe0ioAl3XlFZ8gDFcgbSjgl+q83rUQnuAZ6FDN2rBfV/Lez890pNP7Y2A
/1ZzDPAPcV+5UwT6TR/Mo7m/V2jt5aac/1CyC1bR8e8F9WmdKpQ5l+2YI4L/40qq
vBq14F7g2efu6+pxfXX5a9d/7yn+boBnZ2P4R0fxGxoSE+P/u6L/S79Q/w25+09K
J/ib0v+HQv5vUdTr+ClYfwEIkYt+uGqnJFkJmv7hWEQyOnQ+tHycp37sUM3w8IxO
owS5/HVQY2ix/jgDqeOwP8YJkZSQ5OgUs+3QBsh4sM04QE2hoDcgL/MpsYWQvk/b
ieolD0VGq34D4/Je1/7e/PTwjz/ft1s9tiJ+g536u82fkZH5H3/MLP/W2f5Xj0Uv
LEjAQMfO+k9/oUxMv2ly5v8AqP4DoPoPgOp/hQ1n/g2AivV3BDimf8Ea/2Yah4n1
PwL8jwD/I8D/lQBZfyPA33LFWf5FgL9BhzGx/12AjL8R4N8GEf+fClSSl0BRxPmc
YUMKDhcMcQ93g4JMoayuzt90ddFMsdVOWSzEMN/rLGpiXsraYB1JAtEt5HGBLzR2
vpovyEor7K+WXiOoIIDgcTl/n7n6ThFs78G99/7x4bvnJWKbU3rLTSmo4iScQl1S
ZicnGxWETymKuyynUYr6cmHkEN1w2ZHY17W2ar643rg71uL6/sTbkmJqQPidtrUN
4Y0wwQwAPyOPwtS/qR83tW6dD5BHA64a6wdxITB8ZgfD0kK2c0kjbYLyaSEFVZ0R
t2Tt+2vHaG9US0TQp06c2WpsT9P3ygWZ5eZnkYJu+FoRzDl9lScbVpQy2KNsCWEs
yvvalT1qmTHEBGoEKTAlVpOOPCu5HJd9F4wu3c6ko5cnhBK+CYPyiJaLxgzcEB8A
V6qpK4QfoOd3jUbwZwFehl/aikNJ/eSG/CZhHqs1+E/otcr7XsG8rPuzKLUjd5uR
+Hq0gMLPKsQW0U6yw0trnE7F4beMy5jpz2KcpdCMbqmVyOz+3Ib4mpVmUA2677Xf
SW+8gNyWjrgXsjihdfJxJB0bUDdQ5nkgNVB8ouol4Xj4ZvFU993K0/txOiK2Zyie
8VYQsc2LlALUPGPUR+WPOu5GXkxtMOb8fatd17y8vy6OUF3WWvl4XmM8tzlre3Kw
VQ3VHEyhd77GmILjNsg5SweWCjQ1rNddj+Ezp2XqYSiG/UD50t4SkVW3V26u20WR
phX4aGxIO6VV7CiXv/MGSVXjUK8DuH5LHKbRwmlXtu7kdHdbJ/K0fZVVb7wM/Xx7
8nzfvMeznSynpECeaRIxS27QLjrecd/6MEtAzOPg6j3ridSa+JQUReAP4dSiukdR
fVRTWB22N4fzxW711eEvOfsp+MEDyVuTt1B3XoTYC+MsOTfopIhfJPmj3pLwECk/
Moh5WU7FOAb4kPLuvlnbJOEDXgDzw+w3Avu7mNgZ/oGQ+62+2P5FX795S2fi/P/d
weWkuqkob6CFzfWw98wjERGQPmJ5QhIsckuggihGSPorAIUGk7mKgIqhIFKqmaj0
A4qHERmLokAHBRqtQd4jKIwOKIqInuxEW0Pe1rA+7GZ+jGnubZy1rW2Y3/qsdQIo
/AoEGXTWAPRnKdBAubkc0EFCnhp+BsJAAITTAOw/MDMDEX8RAVr+1cObkVEuMdr0
dEPnb9K1RdOnQOa0+uWXQMQuTAIGACW6wsbjS4Z+ApSs3DSCyfQFMvmYQskUysiE
VgBZWE10NFxn81R2St01kZ5GdlyApTmL2c2SG92lsJtJelAUDVKgk066b17kDW7a
oyKZCXDyTLG09JItA8CAkqE/fUZWYBPBJIqCeRNxDwQAkTzM2e0IF/XKaZEL4F5q
fhwJEiFpVIq4lm55cj5u9nbXpPxqxEidPCR7EO4uM/fYDBPLgO5fZ58qCkiqaZth
kXBdg3N9rbl6avHat7GH56v8wTvu+a56R3Y1lysYnau5Z3NVTd+DBvBEopWF29Sb
ogrQbAsmcHJQLX9LAHAPCtC8m/2AF2qjlzh8CEMOHXV1ZeMEmGdNR33O/p4XaD/Z
F8r5nDF1867GXYrOH0AsicpsKnpSWlYqLTI9DQOXNmfy8YzwddTPaTkzMUSTndeP
fhdyrqp4ngwZHGHRFcIToBFPZwIV7Ldy4IfBRg6O6ZtjjWLhog/gE8Kp0C4JPm7P
CyBMDExix+8J5HOpjcAINd7bbVGTUOcUx+T5efaGD60TaXcgI0ikfPoEE2fiSFpI
g1m0F2wzAIQUD+6cD8USQMcARGMAi+PP/A14lwAg2F8CATgVmE4CyFIApFGQbx0A
SpBxHdA1yOobwHKA5zyIXCDbNzAdEPV+2G/QMP7iAlChA9IMgLsBlhCBPxBQCwUr
49GK4TOEVhGwtSA8hAUVOFCAR4Qj4hESBV7nycoxqIIqC4QVeB+JnbE6IXSD3vLB
5wlYwD4AfYIR04GWDGHXAVr9N+q5cSDEB6f2RdxRs8HR+7cOpNrR+ODaBtEPsH8A
0IToDyZBCIxDAC+IaUBg34kIxWuQACISWicQFQNViGbGwxVjd8RIJDgcA4OFFRim
Y6CNYh6FaUYfGKkZrhpJMaykG6eryaCfspkhMAe8BpYYrTSUapBX87tCsiFmxdAO
qxnEGWjXpzUArxtecePAjfVjHuJ8823H0GGyY60FaYNfi+7yvxyCPSC7c++m2kW5
DYQfcPph5E3YC+WH44e3F4c/2kceD6kFYh0IT5hKQGJDooKABXEG8RGMOMiiGFAu
70wUiuAxrGNE2RC7LtgtiUMml4QiGUqCrkRCmdEcoCJpRaRLxkvWQ5g0wWUi7oih
KaAnX0uSR6BPCp/Ir5BMQYYiL4UjKrQhxynVIeAh4CFcogRbbresUZnemaMl3yPi
I+VDL57EnPaQdjRRk1SVYJ1ymeZFKp+8luaWpk+XR65P6Cf1WfqrHUhxQGBAOaCo
Xq1A7KB5kDdEUjSzMMUo3CjTKMIo6JB1RJG0OzEgsQ1JvkLgon6RtIQQS2ipxGOx
vVm2mWvTdJMBV5y9+H0p6WLkEf+85xHSlNRU+4TiBOcE66RpUglskMHghVkJsyQ6
KborOu6B5bRj7mhui63OUu+rmzLllcqOyjuFKMUsBTAlrlJG1X4FZSWn0rZSfpnB
iszK0GrD6n2FripmrmzOLXcuR5/l6/hX2Pf6zgjP9jern0Pfeb8nYWVi9WJhYqli
pbGMsmJm2mVOZJ5knrGMNVtoQbeAaJ1onbXoMaRk3EyrmJE2RXEW1NRel9Eu8BXv
VPHWGJc3aZgXyTXNIusm0mmzC7bptCm7CclL02vQ69cp3hbwKebV5BX3ifdp+032
zxNsGkQJZg2UF0QW9BnmGhYdGBNXJlQtUBVpFXGPchi3OkTe8R1pk9VH5EgmSsZM
yCqvL++qGHTONc/BWJ9akLFUsXaNFdZva2pWi63mcw7xjHsXeWS9UkPzRmlE5aDt
oOnTXNMo017S4GtSaoJq2DZ/r38b2hzOtNY19hkLtToybpot3Tltqamg3XPtu/bh
ztSt30Hrkuuae4J7Inone2cE5w1zD+uBe153dqXoCvZZQbw8P2ifvYs+Aif3Im9Y
kizby9GcpZyFnS2ChkH/gb5Mi+G44HDQjuOYQGdCF63v/q1gWXUr5Ujr8m1adi3m
zHXYdnhnnXfjo/2dGl4aPkE8aiy5LOkMaw5aLzytTj1Bva4t8dno1uq2jI+LL4Iv
hg+517W3yof+xfAD6MP1bedh7cfZ29q7PAgHSDXkOVQxiBiIGjgfNBMkEqgLyNAA
4EBXID79oj6JzjIakNAvYdcQHkhWGF3UNycMOhqWarIrj3ZVd193NxBaI1ER4eEu
ibjxxXHxqBg0aTQ3sQnxEdEVcVlRL9E0Uek0DRrNpmOxaK1oglJeNHxsVC8SV8eK
58Ud6bCjq0Oooxs6Zp3UpqtNx5aTiqm52nj9AU0HKjxsfNw9hK8I5MGKE5naR/0O
txOQtaSusPfEs1Hqs5g73RfTXwkgacGNwQsiacO6EcaStZKokkdA8oIt+y6N+vcB
xxXJ8clFlMwVCxUzlsHNL81LQqSGkfXUusy85D30QyxFDMKdk5YrN6rIhQILCTIU
TppmXemxnzI/JaJJskiDNKGbrBp3zcVN8yYVpxFPH48zj+2mcCceJt59Wc1Y3VzM
e10/Q38NsN5Yw9WErNbqbHXIuekOdB787L2MsyWwldj4MSU2FWOKvWcXubusmK9Y
32tg0XR7OirUIaR40EM7qw1nM2KDanO9Y9ZUY7WVRqS38NNo6jDyUJ50O/FyT9NH
/XVn+in4uqfkqeTdbd8Vwm1756LzQSPDSFNvY752X7fmZPq+8L6tS/2qV81Q28EA
3jLOJK6ZqbyxR6rOSnyl7Hvx9wCsuMzTnu9ebdc5m2Nba317tn5LgDHAI+B8eCg4
3X7jzwrWNYK2I4bbB9VDc5eF3zv7zP30/USuJe4S5sRDxEvGBuNcVriX19jL2ZPZ
BmMSRxuOHMbsP/Z/CnshV10oMBd1vIBwEHLeHY694N/mwvBseET6VF6Qf+Q9tc5r
RWoVrG6vRrQWs1l6yXjtXfgv5eDO4tLyZ315P0Y/ZWQ2TZpLzyXMomZncea5+d4L
jYbcRUWgh3GpO/N1Nh8v5tTW1+5OBaTV6d11OFZs9bz/Uk2rMq/l1OX2yfHpuQ79
iFnF68pN1b/ytbxoubXtufjW9JF6VBPbC+pz9qb7Tr/71OlzEvuVgw0cBfZ2Q9fr
9aW3zXvhs/uxAF4Br8c/7cnxYfFhfHVUSA4lT5VbyV/zsfKyZlbR83iVv2Yw1xRu
HhfaLkz/lfJaJz8EOlcxRy3WLPZdvEZ8Lvo1esez4XHkx1R02tJRSB/lZ+tzykJV
nq/be4+50cTwD+uFywx+qd3yXs631SfbM5Pz4yU3y9vSssjdql7+p4CPgnfjx7GE
iyv5F/mUvBh+N2/IX/fuZLZmp3vPwQ/vvxnS/j0GzcTG+I8MQIycvxvUcvwLNvw3
kWpmxv9Ebf4TtflP1OZ/E7VhZvxN1IbxNwJkZvgXAf7WU+D0f3MJ/GUuyMXO+S/h
HGnLv85E/xmG/aepEOZ/9ykIGzob2tib/73wP+dF1Ewdnf4yH03PSMfyz3Piv3nR
ZWb+D4P+v35s5n9j0DP+JvjGzPKfNvuvNmP5tzZjZv1Nm/3pmfnbJiMBIzsbK9P/
oL/xgjRQFv38mu4mdrtPZLHMLJ2QXipNVoBCoQiRwp8P1EioGkktETrpBaEpJ5BS
pYOG0qOovuyg+l54AZg8SFdeXdv+x6eWvLCwkHqwlkaP5dXvtER0/efX1vN9zmtv
hod97a13XQZNj+uGjBFpjAjB5mPIz6gI39cpxB3uj84Sq+8bp8QitZkt7k+Dy01e
gLl1GT0Gr9XLTqVCEp+BnMyX5sW5E5zDwGcEhD9l3olnM5q+XcBWnEXDI8xp1lt4
qvd+4fLA62j4Cat/BJ9VrS3TZ2dQ6X+i+el1lxtarj1IDbNG1eVsqOauIhi9Ct8X
TslBiFLyv6JTkvYRgg2GC0FNkAgN70Voigwyz6XhKN9cuFvNq4hf9MVkiH08xPlk
riUR+/36uaL++eJ9ZhOCUePOcnHiAbbLDCOrIyhGcTx25qcTMPtAr+v++hxPVSBu
vYzuaZwXLx8LmB6/hzQFdY14H1ydSkhYoxve3MnzgTMEBYJ6i/69IPIb4r5Hv6+/
RCmU4DEVhDogFuAc8BPwLsB4MMFxB5UB4r5hP6M/jQlkABprMcwUMtMPO7C3S4TF
CUoBJIJ4hEGhfo1+lX6y/iEATfoxZTRANcAnYDlgk0LIC1o39ILrC1rsx3KX3UDf
N2Of7w5SOZ/rnqa2VHjMfKhpcXKo2NlUq21+VB3PP1Sy16hRuxzfWQ+Pasy0+4CH
ugPRcx4LD6IQlVzjOShICe/D9wkdAJDnVXhFkXVqOBd84W/RRYRAyRSYgoITwUE2
jZyesM3MJF0j2yXCfYbkSh3XJ9S6mvaGhuj+aIUzwHdAoHeQ57Er48ZI3CPj2HqY
HwwG/Psu/ZT+07EHnxDPiq7JHOthxQgKYOlQ7hj1+N+gDAzwiVTWwbP5HuOPTAFG
+QTK658Xap4Ruda9+neNb0nh64lpR0g/ns4lquuhIU9cCS8ydMOntupyejbuhfko
qCIzwESvURsnFJRITNqOn2BboHtTFzsKXJ8sq7CgeZmq4b2ihgFhaD2gWftEVfo5
+ln6jfxhrmwN7JPE+s36if05AFRCFQDLrxD25/zbJPH9wTDAGRrZtRRkub16SLl4
WKanPgf1CC8w7oau5D1/mT814vWNfpaP1RHBEX0heHWQYhAN0YyTu4sLVhPQifQO
61nMOIQkDmXb8IsxBNf/8ZwY0OlQ6yDxG76pO0zEx4PiT4nCGkOEq0K9y0fkE8Zi
hTPQlguIBAIp4AsDaQDCP+rfviVbLtBq340Hnee4AR8JOv8UM+AJr20HxYAvhK4F
Hg06j/bod0fI4UH9Y4dxlT+hhTn89ewENGpcjvyKIZwrr9iFZ/TiT4ySy4jx2jP2
V8Fj218u0nO5GA22WjR95uUNQWw3RTHIFkfGzQ5ktt0ZbLtC2NKWR6rNjGLYwM2M
Etism+1pcIMKLEo114VjSDPi2PALo7jNDQFsYpbGdLbTBTFUtKubmu2mLGq4hVC8
Vrij6LjQbXpMKNtjA4MYCwwWfDC59fgHl/7Fn8UF8Zk5VNmIxw6u1nONy063Ax9o
sF3JPcHo+oMs3SJ8QOHp+WkCYvQHxPQHTnDBpv4V/sD+yv4kAmIXNo/GSXhcCGhA
kwDKgFUAZQCNu9nKFlDEUQj3ZHx17NUIhpgGNH5G9Aezo7hmhrTSkBSMJ0qGyv5c
gc42DJgmI8OXoPaunDGzrlZbP3Ou329thlmmh29MsiTQyIyc1LsrTsKqFbh98kk7
2VmmhW/JBRFVxKUlkk+J8ESwHs8ASQyOLz4k/Xmj2vWlDZD0nJpFvEK4ynP6Wqgf
hffdz6cEuIE9ierZH91adItpC/oITzZ0C9qA2sL0aG3YiUz1m3OIviv8LPQCChLi
hrsQtRccbU2dn+HZRO2kZKBi4c83n5Yx1VnxJ59BzETIwelE2aOG18FdxPoxo1vQ
2K9asKhSAfgrR7eAz0KIJuRJxPgB2LMkIf9z4PuhK5f4pem6UTljNCsMyyPzI1Mw
LKFwKuFSvJkzJmrRjgVrZoxYkQ1KzLREtOX1hLFWtHQPiya6LxNEJpLiGOo3jMkN
GKHB8oSEKYltWpXGyYghS9Nf/c5KHi1Y/NyMi3IzR+RjJePfsNxUEycrD+4EGyZd
hR2FujnUMNmj31VlmUvcVolYZ1fblJVUl+SSeCxlzbZZC83gC5Y7TmNl8J41nMRt
ae886qgfUjpCuaTFUr+EGGTls9Xw3l/vP6JHvRuqX1InI1jvzButjj44Eqcra6L3
mBVzlJrCPqNyayn2hL8mijYzeQcV3uoiIXl0MbT0tLU35MgvTsKlviIc8zFEKMyD
DU5Pwq1gSidtpVOmRt4p0oaIk5kzJGr16NZMFqciktOs7cYrKOxnBf2ZLqgs56dY
iqvQUzmTo5g6IBRGtyTgLkzhPLA9Ml4UPpgDACJBEPMhfib565EIfHgi9pzMeCYM
1hK15dE7duklxVvF6IWCv0Rfa7hhbjEmdxgQfNk7n/7QiG6Fq8jhKzEyKzbSKjYi
M9DyHnJx8r4brVJt8fCknVM4EnLeXFk6+9Hua9bNxtTEw8erVMsGv7D3HndFyeMl
UdydIVNRXmmZWzhDY49ZCFsRvpy21hqLtdb3Uthpx6+v/uXQp7DG8dnw2V2r+Ob1
pajOOIc3ckl16oL60ClmWfTYGS53dGSVGWPifg0xjR+nnTEC45mTilmLe6OKBr8S
4Sax7uZkBt6ccj2MVBWjTTx0xAZQdhloCDrkjraKMtdIvLGQctLlIcHRFGR3O6kU
fxUNQ95QMoWViqg/sn2/XAeInphKd6ScAGXMc41Oj1IRbv3zRKetNvo5WwOTHpu/
o3TDQOB7871WMeyNXJMG1WYSuFJETwJHOjpK8AOohxalPHNGJ9QnO+25rRCTmDk8
SkxPjQr0YklxgVo4OHUVhobgignMUPIEK+58SXu8RbkoOLZFNJuzX8yz8JgkVUj+
FuxOvbMm+iormnSXUY+FcPQwVmdY8bsTI5+GZ37cyiKGRtayIBOA7wVlIqEY5FXe
Mbo/Mo/ctGzu/iuPmX7AQosbIOHWBBxX2hXB+0TUI8uuZ+4VoW1wlcDJsWBj4rb0
qmC1rNjktQmQHeTF82K0CTZNkjghAz5pmOKTlCPzBYHed2lfSbUE1kHE7pbQdQk2
TLHRBNFjOE8PR8wMIT4ke+KRY0dHWE0Z7CTWCe4kN3I/6VwCr2B+Uu4I0NY55+2w
pD2JWxJ+AlD3I77GFG+RW7ZrEiwrS5GJvXjrCbYCueKJjQn8hUCGDjxbhAkMx3Q8
A0ZvH7LXwLdzKUOQ3nt3plyecCVAJfHTeNviILj8Ig2NzEScJB6Z7vIjMG8XakvC
rm9tSXtJz+WqXDm/bO9ZJgh6xi0ey2J+heAhIOW0kUwy2CGJUeYlE5gjvgJ7hHQL
Ej+Ctko0Sn2QyGoleEcVJ/QWY9X4QNn7yvUZsx/pkXbTxMrAkbtGT+l6N0/gT4wt
y0NfaHBFnDSJXhEeaBmJxPg4zBE4Me7C71+KC4p1paf00PHQ8VF/kpiTxpJepydQ
vLK+wnoEbM4rp7DNa19sPSqzBcqa9pnlQTxHykfZY31fuKwaF3IE90j1Ftd1RsCV
9xM9m09xxu2JsisJu8B+BMEerVz3dpVKJ6ZB9KWHG+NVtEGwT1qVwj5GjsgcHhjW
R94jfSddS7zLD9Oef3sfFz7fwLvn8kB/Fj9GplKEbjlSs0xXW8J22JO5zY9buH60
3AzV2s3Pm6cnTPyU9TOKb5Yxy1DwbYdCMVwTGupO4x3XG/sAe8/8ICiG3hCSwSBI
hmoZJGq2yqnHfJY7MF6g76UjY5z9KKZdHFp0vdC8EL1otmHdhsL8OnOKc3u64skk
iPgZQRuRKqJ9b3w4gCPk2Q9CLXp56TA35G0POMIrH6tAPTor77VY8OgYPa3CFUdX
wG5Aor5k+wjZcz234INR0rekbNEUA/rI9mwGvP6NDe1Z1YZMG8j0ym51dNeMHwps
gIgDJG5eGYN0GZI5pGTQ0TAKAf2TxpvCmygbdfZALtKMkcQsSpGRLBapLHJqOGyY
fpi+mHLRetG8UVOPoi5l68RPqArTCsMcw76c2YbpiqnbNBvsu3fEFUmXYMAZvadM
u2g5gmsit2ZCOiDyKX3+WYVJKENogNKGa2fujsiWRqxzEE8wbIF6/JIRivEHk1d6
jqlwMGNzohzJg8beMvgJyx2mQcmh9HFxO7zPO3Svd5BNCXuTcmNKs4A4VUDso3hB
HAayHvEtJL5i0AuFhz7LkrNnIi9pNDDqLz0cqpX4+h8EHnIaQvZE3JqghKd50diC
Y+rz5v3olRb8bz3xwVjeoOXlGi/J22KnTW7jktVHP499uYSzZW9IRJ1JXwN5IlQT
6HWJn5N5H1XZ1G2M7DbF0l9YPNWFnMoJShJWmuXWyfKMbhNNj10WZGKh+oQv9c3n
II2HlxZBuMCp98kaU2kkd4VSpVkPs5zZEM9JEqnxgN20KR+Rh8LVA6pkAOW3QlZ2
APkYZDCCUPApzhznRVk5htm24f3lw/PzOzSO1AOjPkKaJ1Src6ZTr1B0wHMz15CQ
x4+Pk0ysHdk6yDzYKQH4NdJ0IujtyPMSZE24dZPaE2hCKV/pVp9OFiWeOlmYNPsz
17tsiLYc734ZNTtVxHmHvHNOTytY0lsifcmRJTYejx7vCezw9hu2JVYV1OOJ0/cJ
wqZBgUsoHkKtZuNQ0oj58RMdJcmTCi/LnJKgxzeY4HsMEiR4CsM44ZTZF/axJ2bY
CDlWMDAzoh/VQxblGzanBnxt18aU12KVpsD2FDuP7ycKjgC/of+83CqrdxOs05j7
heexsJ0t4aoBC9oElPEJo9+5lnTqyokatmPWki4rFkQTAVRUrC5qcszCipeDhl6U
IE1Puz+X4EmyrB/PQFtLZHk8YnpI5VeHp4mesqzguOqXvKxE2vJAWlGYmrgYqGcl
KhKDTxdXfu18/4K175YsbrXyIomLX3SU5bINxoMzCm0VYi/XgVW2tBz5Mn55yqIq
Q01/LppFe4qYgMg8A9oj0bQBtAxEk4unuS2zFKaEa3iBGpSFybg5P9LOr6SHOBe+
r+otNl5TnoeIz95bWsjDjFNLe45aRlwqXhuLXEs58khkEqwnq4OHyH6+Uu5UcDQ8
AdbSsRZQGnMN1eGpNc1FzFTkKyWrUz7GTnU4i/GdNq6sjuPm/RURP0yu9WZwW6ag
YpBd/SQkK3O14k58dE3nh51Zul9BK9pefxeN23FzaUK5J7FZZeLloUNraSuZ3Fq+
FEVqh2ed0oe0ZU/H0mmFg7KJu4ncUrdlOpafcraMBp7d3XsL74TxsH4Bm+qKyOBd
47SErY9HPmcMi6zGbmZBBSb6GcqjlVp2RYBtK3cnQtW1kAkZGG9KmbGnQ6yqHAd/
Y3IbIxNWpoFOTm0hKSvioyUCvBkckewSuCHQtxWlbtS8AMwMbPaY9NVimNOLc6IY
6Q4pEds3dkBQETlfHwcpH/XI7KpfWT9k5MjPJGnlLrvu3GnQbjeSksINQU5RbHEq
+eEpzl10uaNE0Kjr8zoWBEYNbS6twdGNXoYM+QawN1kdWfEOY46sleaoOriaQixC
5ms2WHKd8rnHlGecsLqcZvv4aIGk7I6eaO6GYxYe+MMOXdSnMXHKdr+Ivcyo+hyN
ipEqG7QWWGqirKir6DylTh4AR9oJ66CjusSXITJgLHGMMwJzsxbju6IEdGsbRkd0
fpnklJs3Y0fnS/GGVBIfTTZLKxvWcOLcaDF/XZY8HVt+puJ9/NJSZz8MMtaFlWXl
5jsuPIvKNLdFoqrqd8RgeS8lexD1IGhRoRZ3E813x3gzdBHJVjE2PT0ETzJGCNuc
bg8lFJZDVUvI1cna+OmuODBdm2bl4PCd5pwViaepwtJEBHeDpaail3fD3UVElUjW
az3qaqR0BHXflXLQUt7VZjw6blsjCjFLGNzYg4Gpm1NoLc5+9fwtIsn6qX+koLau
0tIwOSadrbuVE9yD1UtFiIU35U4ldzyq/FeAipJzYwjmz/sMLxYhrJ86ivLzeWVD
XQVlJVCEMYkX1zQppc5pxhLIypaZuaPvYx7T4ZWZtZYLkIH0vPMIrhY/MM8xcI2A
K8C8QShAZYBeAHlsYfLxAHBTVKSTEnMWSRpFPUOmkfhJtxJG78QT2EDnfGDc+sky
RWQAMOdex+uCSTtzEVSSNwEbChdb3G9gxVnkDetRRc5fmJ70o9cFGYeoOl4aB2sH
1GDpxkAxMU4f0pLaw7X9pIKinwb53kqm3ASNQmO98n9yXFC51n2LWldvlOYfN4bV
jqkp/XlK9cBPm6Z909hrBL+OjePG7TPr187WflZyPeiF0LBNkVDfEMiWVM98NS0K
cIvGWQYFPmuJ9BpRfgi4ewYHcmlAC0mi/tCgZGRWomw4Wh3IRcMX+Et8WBz/x0hy
k4sLueTGRK9PJBiKBxccPt/0WAnXa8h5MpyBPFWUGnuQXaUVSxM/hZSlYBbtznIu
z8Lpt3qrWAtMNmwG8oZ7lMMWLUQtDyzKYFgvjAFD77y1+A2ar+e02X1ppq/FM1u2
rFjvIlMNmv5skQNKkQYtj/GlWb/7M/vWCatQJABiAEnjtGuMOyAdAPBtf/Woe67W
3cbdu0pdJkwaPrWD3m0nzdHwaapnlLnkaMiMB9gH2qUdaJ4H5lJTOvO1qTVNNY7V
CXiMVoq6t11j+yl77V23lzm37oHiEOKP93QKRkoys00cRzYEGt+ZWBXUShTirKA6
m3lwVlck4i6S0bBUt5xV2gBFrnB9FAXtSzUd4Kg3jx66uMFjCVe95Rr3qDdYZ6oF
iVbB2ly/44RLrVS4PLfjhbbUvZazixTqPN+305S0lQZileK0X3ZW1kSvekQJ7pZj
wF0X9kjPeVyw0va77E6C2yhsWIb8hjfTxx6yqCxZTV/eDqhbw61YDS0SsiKp6QaJ
5SkLwmY9P812yYVUu6HXLLMKDb5vJulbyvkIAb8Fb/6EHKGwxvTu7DwTycPvU120
if1UepZ4TCiHukyXxEyF05JaQ9C/gjrhAAMeXj1Z6Re+SJ9VUlJL1RPKIfX2ltCl
wXGYbDTs7w8YEb0qazUUr7z5Kv5W4X40n1JwJoabOfmuBlWz5d8LekGt22ziSMWW
t0WrvrWZZL6ZLYf7KsZMCVVvkIlyTJI5Cw0SxMOOUU9MDgEkuj77ZKVmJic/Jlec
xMh67JyC0uuSHhYmeSC5u86EhxdMlb3RAuMeopYWdYFqRRaGrFGZa5w5cmK2MsCS
O9q3Eyj/UGLUUG9FoG/9RvGpZOsd8+PN3dbTdLOfcBHBo65Zf9fafeTFqp9hU8u6
pnGubba+7lvNt72bzbO36S/NU8s+lz7TtixTI2NCaUiqe/z9SQb/l5hw2XRav/lq
DNNXhf48NIiXGMA+gYwFfAQbwZKcj1aX6iSjrYG2pGf/86GD/GkrOwn+wIXTZrnn
Ru1wKRQuiSYut9SBk/rwGiOiSwPOdZ315WyiJ2aCJ40KR7BlvU1NLdfGppv2pRFz
tAEur9v0D7ITAjyGuTekfWoDhIoil7XV1VPPwQWj6Zf+AOC3oEdT4V2BXjoey3yQ
XyJDHUapue8vrcpbbbvul0HOce/vfXicXhfK9HxspO3GY/WLF+B2fC8b1a/PPOvH
vh87da7LPE23bZeX74FKZKT86D35yRg115kc0qHyRypX0AiTkqxmI8Azcem2cFXE
FmxnXoGAjOn48fe2iFkraYIR0qCXhiuVhJPmCehxaI6hru3xe8OqSmql2SpygVpy
vdXdV1SKcKNvDgANFrwkWWtqhtrWyNTZ6lx1Uyhk7ugUD4tm7mkbqWU1LawlO7mv
wTM0FUB7NfUa1WxdFvnlafeWC/MBPQxgDxExcBZNWryFdUEfqSb1nFp4WpQFGWzq
QyouCZMq+GUmLQvzCCseysmJ5UimFncZOzzknR39a3LgLSY4BbjOCDjB4CxTc9uV
6tw9XdZwxuQ/NY95LmVk0CHTxWWIucrOHzIy5WhU6xmq1TqLV3WvTnik8ziE7zya
veBeSbC6ISRJuLkqaJ33fqnO8bsqL5xY0kkLv296OLGXtoT0ed6ECj+Yz7S7OB0O
b9GTXNj21lwettV6s1wTug7JLtnr9mjtvE5epWIq41/h/vrIAUf6+sShWYXHy5fA
3bdnw1oB67SqdqreqpbX1m+RSoNO27pBBUW3yNYwHSDIoA0M0GhYh4c0yiQID4xh
qJJlgfBqwLQO5vARYUZWFEF0HKdpbdLsIp2oNg15y+riJESgS9dgjbd3hjS1KxvJ
nMk3FX/DxhoChsnCjU5KGkldzWMA9UzxPzN+4xaIvT1s6nfd3LoQ8ynuix357izm
HtqUpnTiJHoWNJmx2FQyi8Q3Tkp66TkmQoMZNhRwsOqz0Hq8gKYO6b6tnVlSLjJO
R4E4XF2t9BmhJQM2aWGpNqNkZIujbrRSSLp6BXAYiKRHoAaNaghA64jmQSQ3ILmR
Ortyxf7c/ctR2wgg5y24/nLbVJ4Eb6Swt86JDyJu6rP+kcT9qnh5cgAP7c38KEgA
2NVp/giyneOsmUOEEaN+g5LxhYDeOUZA/FF19IRPn1TnMyCcC97I9EdIwu2iR50w
PPXHVFNmY2t7nmOfic/Wm2/pwvHThtcbqDJ+RVwJsLdM/3eFbbO4qWs+E7fijR1L
1zBYaRGnh1CLJ/GraTs3C7zNlfIduAS8gylwHVllj4ds5RTRSSrTJCIqDRI+n4QX
ijtKvtDRUrQI+6bvm+Lg+92jPgSVgrRPOX3NGvUxngdGrx4dy4LxDrllbs2zmkoa
4K3fvHMa3GQGaZBy7i544ugqhmx02m3q1bYN5TUA5ohzWYBZAix+3vJqo29vthof
pWB78fiQe7U5Pa+vuOHmj5a4Zb8qk9uqZLLheNtoT60z0b+f3SKtyUpmf1xSu7Xg
HGltYUxng/PQRz0WG3e1640LCn9zg2JpEldoUsyCJWJUnoQr3ZgWlHJEhRGUClIO
vIBCf7ngmpMeewS4XdyH63PReDV+llnNUYFbvcugSc8TnILNLOMp0sm5qlQ6g2aG
YY5+0GFeLhk1DWAdbQloi7H3yAFLqfPvXs6MryLmGjqSNOQd6me+Xw7HOsWU2510
YAt1NVskVn4VCbzI6NySGZhkQd/I2Mo/R67YJ4B5RH08fLSrJaXK8srgzIJeRJrR
TuVj9VF8q3RmxJWq0Mm5OUkpbWvKXtWQkhyS4pkgTZt9UMrUilxCXXVIiZGm7PXm
aKsqCbXIrc2cAKPL19EREG2MUKYcTUor/ZiGND0oU9OvW3ggh63qzYTdYu+qeXhj
V/PL5vjM2pK/eqlvcr/KUdd53xqz07mL5ljgq5tL5xPuezV4ax52s2fL6cak20x5
vEBv7XO/Geo0t9rC99x/PWME+Lnvpnf1uD5uNOM7Lyb6K12RJSDtTnU9THHBpIUV
AuhImEkNfQHogTsattQvviH9vUKGQrg5vDbwPh1QrFj5DnUyo5O0xHg2u1uIc6qF
ERS4v8QtQvlM8PwrkevZv16cLNAmHMa5I/IyJAcbmZwanOsJos3Xq+vlKDbmmVQn
Im9zb0+wr7COZ9w2MSK/H0bBgCti3wZScsEgK8UEzMsJD5I3WvX55hoK3LRCfN4U
OrNap1/olR+YDZLktF/mezSIhJTDYXjuxQ9BtdzVFWXcg2Go4ijvEJy4lEtNvI8o
vBxvXt3jrEYhOgbR/jgjcun8WGdNkq6foeej4PYQCLvxR52mg4i8NVW+tZ+Fm05a
bPTjVSfDI9THhLcXcx+XekzlUd9/Mawg7ZAdUpe7+6edeol7iYvzt/luiDP9DED+
IOtU0rHSMepY7ZxuJfIBtizEHmkZ1aapqrG2dSv+2nht3EqJSVlEUvjgUVoRwkMt
j38ZazbotSIVxG8oxIx7LOVvI1mv3xORvbZpLR3GwsmEitkTjBB2YBDn7rFW59cX
1skHutd2xOLZiez+vsAz3dRx65F0CrPKVw6GJZQWuE9VQX2ccyRUZT3yQxV4xg5S
U0lbumgB8OP1rV0AmUDCocyj6yeYZvu3i3mPKHTv3q9+9Qf02i5ih6cdN2Tz207P
61+c1nZ5rF4f+wtZ5LuNPmM1VblITA/46c/jXvi8TJefv/TA126lkaTgbTwD1GY0
fbaWLy7V8qRjN3ieJka18zZ2baccM2ECqfnSGrFctYUQADvkIPyb3kicJPOh3QjK
WvC8xXzkfKRyOn9CEnerTy8Sn9eHXRlfB+7kio0qVlb9MehXAz1JBJNRXTT/ZVBd
iy9RfWPC72PA8JCNgDoryv+LmJxrJ783H5F/Sq6mjI4nhwv1y8+qp732qxyK9UMn
YdWv/suxDu015XlynMYwwK3Az9Uk5Kt0X+wrdJ/tdunT57OuO6/KXPWZdDesm7t7
cP8XJtPUkSM7kNF9iKrmNSKOdd5kiI2/WxweZprRhG03IoeCihDN/vhs1Mj3U71s
+TYHtmseeWm5mYnsrC4Oe12prePi4dcbj42NGVfJHSQtcGJNdYawRsCPB442URkB
mXW3fTKn5O9gQeJlJSPc3dSX5LssdgS47W4HtU7LP+5Lk9hrX86M+7ziep6GF7G1
cvU8loqcCxsPM6fUe5rWv2ex5GHtvYZTbSHlkX2mvBAtvG37FnzVueF6fyPWoDNc
zyNTonWWAW5Y2ugq3wHMwpjc7tvsjL91MRKcxKxJRYY+M3ZsKQ4LkcI3bXWItcxs
1Fuv7qbqocFXkKNGK1KJmtlzmMSR1nldfau51u6SbI5kW6AzABZFEtUAENswqAdi
N0pDjs19On7OFG7rVQ1ihdWUATh61QMeAzxTFrXG2mUCJZ3ASAbtyKFdleGA/lUC
dot/mY9GAxV12lhpUiqYzgCXVYEfMWiWEMmhW6I5qgmPwdcIlVWzPJmHGnbgAqxt
asHCMMQb2/YFhw626gEGwI9vg+MXGphxn5LyJp+KS68qd9gm9x03SrBPcw0bPKUT
hgciLtFlciDoKQh8TbICw6aAyW5gI4oAZ9q2UJgBi8sgO/H4OVt5edG6Q264DoK2
EJGQpn1IiEWeDaL6vK76dMic2+/jvOsxT1vcDDyyOBZffNEnwpEtw27D6QMXu314
A+jihdRsssKa94ZXZDg7+rCXSBEHMwMlA9WSoYZtwuljqnikFGzKdtEWjXPOGsnb
gzdolyZp4hrq6SojTx5IUzBaG0IOyOhR1JT6OXB8/qOFiM7cBF0/tXFaXI/tvg54
JHrKMvt6SrVD0dq/z5D1wVFNDh1Pb/L7bQqqista5OQDY1n2gTNhN42Sb3CIG16A
fUgTgTe4hq7NOMqNrBSsAm4xczAr3mi/iLSuLhq7Y/83KUOpZBQu6f4YShr7aJ7n
ShTOoR/MLk4G3FHz3/qSO3Bj+hnO1afX1FFe0NB2PrWGqjes2XQ3XgZHh3kfE7XB
dNU471fDkG6XQtRFxWXwdFz2RofhKopc56arcmkmt9Y4ujy09A0Dl7itp89FX/l5
jerhMvkdBx1tGJWZqF9DnHOcQZocTc6c2eijAjQdA2qfb4PZUoypLsyzYj8WSjRj
TFxWzRplPdXcB1vFLZp6jLyCcObe2KYs3Uw5mxqDcx3hzef8sbBMs5JdS8yVRnEs
fVdjamFrbQfV3lv7Xd+0W3de2buwuVt8SWXvojQyxLU9k89hOvPFIw4JVKadwWuE
zBRYKBXHTEkqA/3ehS8UVyRi5nGOrYzFvnGJYXsqVtvBrEUiOMaBXaGX8aUroHeg
w0MdtLDoohFvcGJwqMsp8jPu+N9NpWaQz4yAZq0/HZJGpPFxZ7y81+WVEev98n/C
auw7H/HK/XSeHJxb4/uENPaR/3gE6jmdmdvX5n3SGiB240/lcFnbHU6TfX8ZF7SI
sBZYIHMMQ0sqyV9onxCABSMKzxaKWPhBUO0LbewbZfGWV1yi6by5yA0xKOW/TFfK
wFzGsHu2rDq24+i5F1e2LEg3xqE7wH8VXFA45How5JTX4H7GUWEsbvQjdlbTglU/
jHfBKoJmuTo5QkiBSCylCfsp+ZSB4cCPrcULNfva7uh5p0rgc04131sv7Z7lTu3O
1dYjoQfy5sc1nIZgXKBbkERDXp7snKVh2oicLjBwknBTNLRwundvfbSnxfwQjgRF
j9VOwLh4FL0+78hiTPtmUl5z568PxDy7mdlL+IonSWs1Pb91XE8YXMW4hC85azWW
lLh7Tz6j3LoYsETrPppvGVwLTKT1DN9qLsDeHcewHjzHPlrLcK9jkZ/ocSJ3rFRz
YlnKlg6cNWTpsrPvvGaYSHJnqF5lyOw7+Ykh1A8DkqN4eHOCm1wqf7ziwHUxYrTw
Q5SmOM4Cc1Z5EfrjLDW6rJJeXlXKzWhmL6UTH5u8f55VOyPGb7c49r3XTUTAbHzq
gxQvX9BQH7XHPZCDsrfRtK/uQHYXKzzDluoEbQudRldGfSoh8nOWvbNMi80oHiqA
cesGJahIp53PInjdl5/OUTiYmSe3A7jSKhSalAEKAchPngUsojP0Ott3chM9mnks
SAxD5qbds4Xim8qCf3Ufzicw8lbSy+d6NLxlUkMPpuAvia/ZdBx+jiH7FMc2+Gl9
7m9pdnCq00jTFPio2+OYMDrTIUdGpsVlFr1vlvXvvoK36+CfLtyXQi+NgBlWUJye
wiJIAREHL4RONVEJnXASP5BBtYRSaqo/te/Yxn1jDZwCQtCDGjAzhIpwJWZIVaak
iOaUQZUjpMgWUuAIyf+haUtCvzyENmPIKaR3IwAuF36qhiKnRi5a6YSucbpxumVe
MvNI21ZdX/Ntu5hmynJcl5pF066NlfNGYfV4O9WrzTbKOIp8/USFHkJcN0OxjzJT
vujlNnmP9OkSe0SRW8wGdIrZfs4ko0NPW5CBPu1USu/lY86C8oNcwwAKrCdwltk4
XsjFv7YcrvIbl3dEBfZs0DZO1wxRCKEbs4M3SJm4SWZWUgxLffc0EH/veCX7a8UX
yez1hff2iDJK5aLDeqi+DLsyppaZjhP6DypSlRg0fbPIRO/MuR5FV+4qMEexprvn
+4+PeXKsEagPrTmgwIMgALDFErOBEECx1AW3tzrnwFpsJxwW8B3xtA5+aGB3YeMx
j2+hzxCFgLzLJ7a021vzFnP66w8O6OCYIEBuCaeiTvfOTuFbwrt0EQeS0s+DvAMl
zCyb2efJO60Vfp2WC8zIY7KYiRoMvjdXWV8ut0f81SlcONy5sfxaTOG92kvtRtfy
fR6kd9dqb24nmdy1OLsKeozciXr41L7ep4XoZtMfD7RPsG6791UNoqIPXjAbHjuN
a9ipvhMlUvg/zuC+iQLLva2ToA37Cyfvr8NFD4aq5Sgqd2qrUVIfhxKUcFfUtvpn
WaDpujC6XtB+LXoQB0+Qv70Acq7NoCBJHByC6rPcbHoWnAK5ICkdu++cZWMWk0jv
8W3TTphCOZE3DpeKlJpsNRyN2XtYN4hbtcc+fHvrRZshVzTvpf5OTQicQ1ob0Ltg
kuzUbJ1cF6pzUe2ge6GMx8C3b6BbrF2s4Cc2vaT/3Z42bbImJZeqYvKNeg7GMtSl
17yiedmzaIzQoxqogC6b2NngDJupJVrfm40zJTXZxEpQMJmEDDtarD2+Ri1p5uab
hsPhxMld6bs3Q7y0tgOLyknDyslxA9uGMUvFizqC8t0YMBR4kQkLGG8vS9zYWWOm
jGAcdPlUhK6SqkMpZeSSaSOWD94EIHQSA4skkve3/gwZMWLhLG+6NOTKcn7enToY
5oU7EVK1YDx/MRIu37RJ1PToaNfOAs4R/8tfmMZcH72zcn5iZbeRkRkneXlnPd7z
rzOvdG9j7+XAyT8Ze4wv7RZdXr4iBcYvrxQOEZPvBcboYPLXuf/4FKy3tU9vp59C
+ZjyoEfwJrSH2bPDHIY1d3zai0tVqSax9H5ApvrZ6qajdfRcAEchdiB0FHwp174p
vykcjqrzTd7BD1oO1e3iYEOieH8qHWb2RKzdw1xYRqiXxDqZPu89x+EcWJTx3/1s
w94MPvPFoVy1VTGPfbtwUIiDxOq3UIjLul6+b/jOXL42eK/7eiPYrIFhgmOCZYJt
g79P5Zqla7eCenN7GICr1IjKuAzAG6osFRej40knEDouDcnTnqtnb6jIuDc/tLiE
5wKLAo4Nrv2CTs+qFuEySpk68US1ZsOlnG2ebZ9hnXehRVbL4Ljr1XPp+azVMDFv
0itvw37j2kPTa/Wr6yX2Tvd9q5Z+GHkU+WlOt4egtuHZagSv8PCkYGRcuL7/Vptz
UfQMjfrXSOQczBmwHkfBBmfpOEenVLQZWGLo+IkTjC2r6KJLvllSxH2QJxBaM7b4
s42Koo1c+yotBrNZE4Ra24aQaUiHrFmbNmkpy686FX96tRYoS7UqA7aMfVMTO2wN
Kka0wQu47yo160IhiJwubVa7NnwGaPX8i71OVLE5TGAyzFO2mUxyHrqIKCiL01QT
Eg/dGLlghTG6DqFLNjm3TdFJLuSX/ucmUy7ccjUV33KcESMc7bnowoKUTSsUyWdv
KESLwe/c4CkQKC/DXJ2MdR3qBRzqTZIVallemKT73+JaTVLblRPCDbdTNI2mZ2kG
tvEtIH9cpwJrUSgchgYSAti42ntWbJ3I9g1DyFarIAQIivNU/gwdSLmmatBoGkxT
SESla0nnHOUwcykjnvmj74tlNNixlRo5ywoXt+CIxxJNRltYHszfkR4cjkRepS/3
MCq+hch0K25KGpEjZwsZ9OGNmLnCeRc2+mhsdFBfZM0xnv3opwEFHgVF/kaokG1L
uChRDUqd0zZlgUUTLjzfQa+le/EhuK5v4UpgBAYUAD7uWbaCfqp5ayHsH86L0C7w
fTT3VKiLI2w24UwjdpKInGjDgmGiURJNxow6GT7JqrU4YwatnUjmm3L2SjePqgKm
LDB/Ug0a5pcP6fLiLBNL0gZMZyBAYxtznlljJpnFqRgz8MnVss06jGoEgyFNLM03
qM2KjH7ZAQZlMWbXnPbX6nc3F8zhEm6SWPu0mV1R1c6biB0LDuoCu3uI7PrqZhSO
1OBZoIYBNGahh2TnM9CxVYe0kMB8plw4M9T9WaiiFRNU7kTzemgXsT3YeVKeFVbl
JEgRExB/m1g2828lyM5rLiE5/PL5SbAX3tfWWHjqjL+osF6Kndi1KaIlo3U6Gg2Z
fT51rM94vVPvCXOO3mg0s3T3RcBZwGdtdaTEMelZIc2KRpZpd6/UjNoUpeehJlCS
G6YbdnYrbmuErUZyURlHUd4BzRYs2MSbBj+80i/gzazUKiAySDK9NIA+KOFfYNqI
xC73FrZ5UOskBIOi+4BBG9pnvC7kmqWHf5gjCeMXhfat6prRNilE4b/7JPLkmqy3
B4edcPzxok7FjtmQUV+swlmbPfQm2gSwPr9ckdUVmY8pOCgQeZ4YrDclCqDD7322
ONw4RLqM/n/YewuwupYsUBN3h6AhHNz94O4ugeDu7hIcEgju7hDc3T24u3uCBw8u
gSG5ubfTnfumu2feezPfTIqzN/vUXqtqle3iHGrVv71/tDsaiuavt0WspgH0QaLZ
5gRj8eO5OZhukBr7KnKe4V6rPL9Kxs21UYXPNYpj7JBSzuQqiBAsFAS9E0dmvkeI
duJz+TmHU7HWKI9BR90w2YxR0JJg7hlGok1fLaym0gDcCcPYRdm5waJa+/wcC3u2
jW6iRai3qm4L/I4v2EXZu4fbDsQviOnVByVyH9a0n9edn9utmq32XIO7dFSquUIs
yQUn4jDgiUO7+9vEfV5sLavSt4GTxrG/5X3NX5NjoUtBsCuJHjltzBRZ7ngoscOS
15L+dWM+5yyAH6y0ceKBe9Yf8mMp8kRkvfgAoykHz10AgtE1fY6u/I1/wIc+FR9Q
fAHTHeNkUDFnFDfXOQScDw89WPMmTpWMaX3l8pm5+lPQc4mxdyyY+4stNIeaCkXw
CF6qQq8JBHxoPj4g7ebPH759jGOfQtDzbA7xv+BhVGsoyp5jc2+TTs0yI7hHfETg
eN25XGV82zt6Ne+ynylRX+6RLCvp3YJ4Fwn24D9BbAc89c3iXWMMWK137k4lFzBi
zyb3QP5cX+FGqzi7cgTlGs29QMJuuSZp8kGvacWOsvm5xiklxHm0YIetrGkThw6t
po0xnZrTvuaBYzF1hEPtlFWgVsWrSJRZ9JoZ8SgRW6bGeaBkrP0WmEPYjZte0g3P
R8WFkxxpYvvpSAuaKOikQUsDq1r9Uk2DApYVErqEumTt+DWMtfiIIR3cthhvBjdN
42q/KUgEaOXM9o+gkpplAv5jypi6SJLbwOfUDL5KwaKmKVndz6RC3q13gzrpOihO
p/UtiD5gKDM2Dmcec2LfpwggxGt22lOuSJvijJ4zM7T6zSZosN27PEd2QjLdruHX
bEpCkoJVb3g518NcUhfRlW281xkvx07Xdtg3VuqDUHE14BnEp7Enj6ubYND45Qw6
0PN2Ad9Xn4YlHs5tPtd7nkoGaKhOyxCDnBq8nu0hcDZjyXoxSMWIY8cJGjwwEV+C
JmxTW+A2/XwWi5WvugKCXByQ59RII7TsL8UQBK3ews25mHXyiXsyo8Rt2lKiFYEy
SPukSJMgeDpxW8TKzCzXzad+tO76ekiHzSQv2ID4DdehrUBNJ556dxJzd9GHxrYw
3jMj/Rcr3sDTXSqKuDtTbjutHQRM9ajrZ2sck+WGL66svna+c6A44Wz+6CCddne+
98g32M0XaS9O91AdF+GdiAAAPyVo+GAII1umJUhHqrK79mGASJ6n3dCrqcbtvmJo
SKzXX4ur3utDYtEjtJAAf//feET86TLCyARk+ctrj5ntb+Hv/yC5A+gFHAy+7ezG
wcDyzbHH9sc+cWxM371F/rhHy8TI9N1bwsQBwMwE9z0Jwe/ORLSsrCwA2m98a6Zv
aGdGBgZWrT+ykNWzMvoVIy/hqGdpZiBgbWL53T9F0dHIShnu6ULA2eSPreqA30jQ
0kZ/bP7JzPwNFu/yx53vGdCr/rCPhZnhj3xEzSyNmADfnT8UfgbJs//lLcXE9u2a
hYX1PzoY/umHlZXt+8HGxAT3/f13L6w/f/5Z/knmD/kfMhxA4F/6/6QH9z9KgeWp
hH+5cjEy/23T/bTH3yt7J6M/bnxzBvvj5r9W+D+39h/9QeHHvoBPjcn+JxnF3sFR
yFTPHgBkfap+vR9vGBnYfrgZfWuNp6YwULCx0rP+M+bn6v7TO5TiSQggpwhQfVKm
Y6VjB7x00rN3dAPIC4t+37jWxZHyTx3gn86iFMKc3xDzjEzMDE8djQHIoM7AQP70
+kuS8Z93sDV0MjCyBzD/2CxF6GkUfPN5Ev7mVQr8sQOpjI3hz+//Yeh37DcDAMj4
g8P+nUjOysLy1IGM/8EqZ/9XzjkDMxvbr9x0BpZ/Zbh/U2f6VfdX7jwz+y8sdQZ2
ZuAvckBmNtZf2fbMv/DpgUxApl/t+4XrzgBkZPiV187+q80srL+Ul4GVhZ35lzxY
GH6xjw3IzvArn56D/Ve2PSPbr2Vj+Rtbfq0/FjYm5l/tY/01jpWJ4Vf7WH+NY/nV
FvZvz7Vf4tgZfykHAwfrr2VjAf4Sx8EB/LVemH+NA7Kz/RLHxvFr/2P/pX2ZnuqP
7de4X/oaEwsr06/9gOOXPJ7GAvCn9Bzt9Z4et/bfB+J3X8BvT2sFG5vv+4p+H3gS
1sY2gB8e3xLCAA0ANwOQxdhAj53Z8GlkcxgYAvU4jAz0WZiBDEBjfQNGQ3ZeuH8v
8odDqoPj06Pk+wBmYmVkBcKRkorIicLBgpD/jGO3MQYI2di6/vxbilYGwPraAqDg
AgIH8hz0V7zVv+Kz/nchr/7fGDhBUJ7OiCCQIOAgoCCP345HMJCG7ziub9gwqH+R
/8aV5/qOZP9WsbhPB/d3JBnc04H3dHzjsuM/HS/+T5DDPCBk39FfAT9higN//P52
P+in60wQ0x+WfEOF/awB+jc5BP4b6HHQv7n/+a+y/IlJ+zPnb30G8kd9QP+Bm//O
m/8HiR70J42fexU/yLOfO6ytvY2tjf23Gczhb5RBfirYH8qYT2fib93awen7pr8O
AD1HgL2Zg8VP2n+mAAKB8f36H9qoT2ehp6yNAAY2VrZ6T3o21n+nCILxvZT/UPzW
zk9Tqt5TtlZWevauPyn9FWD+QaID+670Pam/F4T8TwWh/lNB6P9UEOY/FYT9VVAU
RPjJclgACAhlzW/m+u/wO/x/JTz+Tw6gPx6k/07un4wIrOb/4+KE76dY/o9ufnz/
T9cP6L+ZKv/bkPR9rvgW8p4mm3+kDf7TBJsP4vTTY/nPCf+b9vf9TKwBf86i/7Oa
/9gb5I9MHv+RNeiPrAP/V2X9R2D53vKB/5T1n39sBP3vKPVTJo9/j5P9M+v/HFn7
rxpg/7UG+H+t8duq31b9tuq3Vb+t+m3Vb6t+W/Xbqt9W/f/Fqo/8HD5g33U2v6f0
0Uf3++eVf7Xl7/7+/9/x4REcGeZHib5Zw/T92+RvgQaU5lfzkAN0QEBI5YVFaRnp
mOFIu7e+bO3nn2WOd/fC/Q0ViOXPf2H+GyyZplTEcgNq277KCbtDYqV4Ye4sJT8r
MqADDM/F5/nb55j++DZ1rWruLfCbazt3RcFEpC8ta9lGzRDmu/bonoVceMk/7D58
5m2afdfmwHt+BGySs1lZW5Y7mmEbW211dV7laQfl329Sfvx09/qe9UTDixCFAI++
nfsEWmDNw7bd2/7QYJ/rOH2VXW58lmfdhJ0vPZWvMR/5aCbjnpiRu9Xh9dqD/c19
11hC/VH13f3lzdmZ59k5/VUfuTy2mZnEkJgPdd6I7M6Zeb5Xt6xep6xMm+JyRw9i
KKzQjpt8hsvJypKczerD/U3CMf3RFHJKGl7q6cz+FfujO4rE85XNTjsSH1ZZVClm
A5yxel1QR38RUzPxkKvsTBwk/MBxCyC3ArjdR2FeR45kiq99Zj6BG3xZFHrJEIuK
UdIv21xlChS7vA23tL03tL/iwF2O7SCqFHLQds9yfoW101y2MLAtK5SZnI6jO7Lo
T6djnXO0U46zaJpPnFVxtHt/gaeVKgNfojLV9JWdPu9CX/2P08t9UnP8wUztrHjD
VIdYbwkYHbROkeQ6SlljpZvPsO/3iKiAGOReyVOrknZoUIbdCql+RnadTMjsJf0W
2oefIiXzfITRbQlJijGEutRt6SAMc2c61t99tmLMdPJ5BRGn70OKGfLmyHIGBG76
FaIPAmaZlLlzhPAuaGzZDVOWKVf4u/Gg5kLTsxdKeOMIQa3WGa1gaeP84gULFKZc
k41jEwfxGvYkxzBp7MuqjU6hXdMxXsaVJWgRKZI2/M44m2P9bmWvnpoJyO9GMK9h
aljYaUEAXV+an/tFqCOeXDV0kCkoRaQASDWeF6icmdgNFYFyjrIMjnwH2lNGS48Y
MoR2AXJpqURRQROXiK8bvURhK3qDVMHob2gYqgauqCHQ65I8EGkUF1qY8cbIrOMd
FCLybjOO+pzSchv8GY6R1WxDXkoWyWWM3LyRVq9137lBdFjZ0DrqnavkvBGi7aGn
JacwgKxGIrGpTB+ZMEhx9iLbX5slDWzGCacZnwVBIqeJznfpZRcHrNKc2/Rl5RSf
OybFYniX0HP9zcyyFtS9z/1yoPHPIhSgyJQqemFKh3CeaxssZZ2hKwlE7ttD0S9q
o2S7wFSQa81+4JI7ot6rkl6n9DD3dRhz0NTLSY+SKXRZrGuk6CNhh+1jkrL+uL6t
jGRKfHWDpTcRAGhltQupagLmhJVWh3gUF181HbkvYKwZ9Bw3fibKKUFAG/MGIXOR
6BL2LhyTp2wkyvEqbxbr9+PhPWtzJfdC5VmyThWFgDxaTtO4HxB8jCI7NSAQBT7e
7kljgsRsQ/GzBRy9vjY+6LX9TF62OHUTWv5x5W70tUHAjBqfIx/dTEiJD2vWfrxT
Io9B4PGsFYM3n4lV3rNDCYlAyUqCyihuH8CBn/YhVSEYWkbnRVxOkR9EAzEhjslV
DJV4ZKgU4Ro+8s06lkxaUSC37WjZ9Ggc9d0Xun4Ye9p+U7OpO6bPgmTZ/oo+FfFR
fMgSMoZMlSkfKQlkRClZhOikSJJCqZJw0HVgiLFq/DBO3IX6rbVFBV811jNxjkOy
eb0U3equN4x5+Q6eiWpp4iVO2n0T16qVITC0zwiCVwGczXnzzWZFKEVoWCZhNiLh
M5ybanXv6AnEQgcyYnZgbbadT0DtS8imK7aFCQGcKAdIHba6JPwBYOlafwEfveGr
U8XBvqxQH0Mx0RF7QdFsXwZWcR93EXFMMqtoYXQcoPi1QCnfwO6QB75wNlMnhHk8
alV3iuH5ksdKkkP//CsUndeL/TDVgxwk2mdOmxu9EP3OgIWoiSIC6XU/kjCkbwax
cH2eua1nahqZEwBiJnIrxgHPluD2ijm41tLnVq3nxWGTeu0o3xUeHPpsNsQCwsMK
Tu/9I5Nj3y56R08muHIhf0xM5DR+T0RmhmHZ091a0MvWndMivTKG54HNbIAWwFbW
AzTb35PvCk1dbqBKhLY1FCxqkE5WgBWTwpAyeolTGCHFwywR5Fl8mWF4brQ6KsRE
lq1Y8vHhuDHtOEBNNJIqpvlMXdRAlTE/eulNFB4eyNIbIvSXPNVSFCW0VG7NhFn6
IjHJD8r89Y2cyJWJPqIEYTCwapQATx4dttTZNmt1+F3HhtZFQTQROWiMAEiIl5aG
oWSfkgODfTpGZaxiB/IWbUftOZG5yQCBHkiiOmzFXVaUGHtDQwrpYQQRSDaD+N2x
Hs2YSiZbjtMJ6rTw4fHL+PIHgeYpK3HymUYpM+fOYdL0OzT+4GEuXPMdoq9gnp2G
jwu8ZHkBpvASsmFM7ZWIBidGZCadQ7VeufjiMyXTszrfHFevqdcdW/VG0gUNPLaO
BmihrCF5QiuHpBiNS0soLyupumOqCpimFvE2DJVFQJMKIsOmRZ7NXPsvgw5yrSFI
N/oGFlGqKvETWFsppVx2dam/jylQZn3jYbnAFnmJIwyJwaWs1N8np0EQnFlBlkVE
lWNCRgU8yQF3VXQIHOztFfLxsZyJ2HWcrToVUoYsMVYaiajXUIqA0KdLnwaVxMqK
2kc8w6Bg0HmLuQ5y3/xCKkkhU64lCcyKHBr2ugODApQgEYx0HVwRAKJIyn/2hlK+
00MXLtYHWeYN0wmxYibCfT8GzLrzsNDT5V0UpTwYHxBysON1Hr/ZpwY2tkD2ggBk
8luez5rot/M+16q2KpxvUE3VlN8vfM6I2m+Ci/AvH9aFaC1D9OIBMi9awRCfNJVt
JFBKZwfMBEm/DQg6Gg4mzjbO9rtDO2sByrtV8zQBw4/pgBBJZfaW+OTd18M0sBkL
KGQ4CLzZex1BH5mr4T2Mu156YM4QEPTiUPDlxgtZ3r+K/9ISCmSM+5TPOkFSIkN3
U0jzbPZVTMaiB1rFS/DTQpo4OnxGuFWPRRejUOHVBUCALwCf+ILmht0QrmryYyTm
zsFbu1B07yk7BZrlC8o7RMMeUAyLZzh4ONvWp9ybZOBErHxWLRAN4s9MUYvQEBhz
11Y3otmlFM/1XbG9P7fyneCCVfuer7tqGeQDWuEq58m0HOY4wqn4EtF8/FurXXjy
ol8NUEiv2fffzheQuSJk4oyTyZg6Z7O8ZywiPsd6FbtHg3bcYf/Q3Uap7m64lxOA
65KJKnjC4n5u3w1hReR+4CalaCPr5pNwis3jOz5wJE9cnoxhDpEUi5aKoF9FjVZO
Dhz5MumgP86/9oFJABMeE1J7OYgmOElamau0ivstVgQmAxQK5uGO281m9LoRt+gY
f9TIeYlSoGt9Tf87jyqYdTHVGrctQbXu/pD0qFNxFSmy07RYuBhlZczz3FgrqiH6
wHwv9t1K/PB1Z/ba66b7kAAD0f38G1vN98bDoX7KqrY80PARRqwpr6w5cj/cwezr
bxwfHSFf9VevrCDfbtyMtB+nQDuCHHl5ukekEoTIXSHlzq14e70+fviY/pBVLmQU
1LXqbOJfRleyyDV/ygUgEw3IWL6dO7bKD5k8CfkKB0aFp1DBTpDlCG+4PwkXrMW+
X889xd7EddSfwTcwto00Y2dELWljUzxOVzdJRozUWB2HkDClnCVpb4M6h55pf3Ph
1+uof7mBa9GdJqjUnTZa14hnCdHiuBX5EEWFtVLYZlcfEbBur1ExkIUYQnErti5x
9GptubhRcbmf5NqGifw0iyl5u+gNtRSh2PNJuxewLk2wSXmXn+QGsj29kxOiwNJP
cvDiotKz6QKOErjVr6e6sqMNIz+LvJNoekVHuKTbRBx+AkU3gUonu/NA5SrV7XDu
+HbH247TrsCNU41O1mS2WnZ7m2llXzVbE5UCPhebO6JSHtmF72UI2J4whtY6eEep
JqBhBr4Y740EP0S95Nv1LeoUeNvWzmA8M5CxMrdDNANIrg9Dc6wJYrWTfuvKKRV7
VSE8yrR+9VVGnnFOAl81x/vBlScODsdhmEttE6AH59hUuFRxSJBV8V9ttceLDE6o
Eh1GbfIroIeQH2VaXHA3awY7xXF36K9qKl12fvmCcEqUzw1I4Cw/7ChObckXj95U
36mFPmB6irTw1G0bXqC5U8bxnJQuWNuWHgenr8haF54dcsinjhIxNgujXm8q6ZBq
Y2fsk3dRU17H6e4y85/L7QjpVf9q8i5/xqd+GQiEoCiYeCvCL926wVDbRTInuWjG
nkaGkSCuvjhOSLzZdyS2mr4z0/YGq30bwa1tliKJn/3NO1uK24sP3SgFCaFkeskj
sXnQ2J5O+xrc/Ub32WTG2Fc501uYLQ28asLLeJ9A2d4xDZs9IInoW1fKVWaU6Vsz
DReuOD1jJq+6scIBeuCdZIW1dNCGnWoO4JWPI4afT7GyhT+H3aXxxlnZFId1MPF7
nVjuhWNsa6i6Jj3AjnZrh82gxRfe8sHq3TUBk7xI5B4d3kHHi9ADn0JxSAeRwoFI
tO2CmXxIoUgCoLNF02Sv3GIXNqnEG861lfsOBDnB5DZw/jm8M1+ZUJZDQhdCPtVL
yYRuVfTo+ddnvn6tHNEEJCfzTSSXK/cAvqLWRUKTOCdKOqNrgy7FF5GYj7XQSFvQ
Tb5kGLn3mb2P+l7yMR2V9wD8poUh5DKWa+YPUvK8MuKgwuCKY+4beXvSpJgWEZrx
z2xhq6MLKFvgCr6AnGbXGWrWkfHNuXRAuYi8pWHQSFh7UUETdGji3zwQQSxm7ont
z1DXAIVKTN6EMa/4Wd51qoNqMsRPyQ/50o+0syqOzhYmzxSIjvTyalL1OszWZVPI
EgoctgDLRYgQ33gZLxNko+4LlV/mBqNrtSiBnslCjrC8Zz9IThStTpUKElxjBLBv
y66mKsXPlEzwY05j2H7fotYOmBxu4Sw433vFIh7bBdZhx1P3UMQD1D3PRyxK2EiV
XxdU/7mdPDMr418MBqa/xSt8O9t/Wyf9g2qgYORg42RvYOQA+LH9/PeVr9aODoAf
W/j/PYzhp+W0rP+84NVA0cgRoPF0KSz6lK+RiyNA62eKN+CbmJADI+DH4l4hByYA
+491rz9xrr+nJvYkxsj0183vi4a/xYsy0jEAOP6KVzT9YwX294V+3zbO/7GuVtGU
CfB9KfO3tdY/Qx5+Br/8ZBkj859639P7XmffCeQ29t9xE3+se2Zm+5VBAPfN8KfU
n94b61k6GP04/wQ5ADAC/2VxLyPj/8AKlv/ECkaO/2tWsP6rFUz/HWucke3XLzUY
2X9Dc35Dc35Dc/4baM5foJmfoDnsf8PMYWT7Z2bOX2Srn0msDL9Jx79Jx79Jx/+E
hWP4z0jHjBz/Qjpm/JvxxfR7fvs9v/2e3/6b+Y2J6W+gcMx/R2Vk/JcByPw3AxD4
ewD+HoC/B+B/NQCBfzMAWf5uADL/L6cyMrH836Qy/g1hkIn1N2HwH43N+iuV8W9W
HzCx/a6zf9QZ2y91xvQ39E8mjn+hMnKwARn+g/nGA1b3Vc/Xx+GW+quLy/7VBeIU
S0FWFJg3KIGboLCZH9uGiaJsB2jFUOhjM1NRIa1aSzMvOsDVBDtA1BVESqHf6dTW
qT9TPy2wir2UO+0wfMxIWgHUfH30bk5KOk5JulodvrpLO2apVqv90uTaLZ0cJDzN
IWVCS/5po1zsdDR1ppgoySIkAeUw1iJ+TCe50Znuw0XtWcKyi8w2J0NCpBc41nDK
OwUPL2FeW1AqpoSa50YPb3OLrfs173gFG40HqjgWLvl5y2Zyq6372zJOLvtrq+NH
h84JujKw1NpKzJQub1Fjw4ZURocu87HL91SAU9eKo9Sdmxk5wfdvd2GI4ShJp2Ci
MhIcgqDmWrQMUk6rheSQk82KbxN4M7GueB/M9Bihtd1dLuP4DvaSy1FacRKgJjLY
1nlXxo/sDP0EvebPumSCCz4iYvF+9DUMflVDf4SY4SLxWUSWkLFQxYKIzUOeKtZe
I8BvxpmybixK0RhvViN4PSiXKAKg418DvQcTLW0sSVhD1T9HxEJ8KMD51hFMQgrG
fhVXQN2/BnwPI1p5MO5taVQFU4n8l4/aBNsWMdybeDnAaOHOfqmoXuIR4cUnMQnq
29NkI3GLqHBAmsAkmtKXmtUpAoOrmlXCYM+Q+NigIbWkIRzET/ZrcQPSHM76eSWN
3FNWtnka7V+knTI+JlVVkChywg0mn554ikqp9THUb/aSrGBf22/G4pOySgqMpykg
SRAywgo9YynanE8goF+yE46GjUsUHtBEk30tXjOjT49nbGh2iWgXyXCX7GSsrrrD
W9xq2VdBPa/T/yKHWBztDr7N29ibzGKBMtxhc0acKzIcgC92CyUxJPvRHW1Nbp68
u5eXLFd8Rpw5yhmAL/B0p49XtKwigr0vMLVrRjzU009Tz7uz5sFvuZcX4pzwjmHl
w6pVaQENF4WPsBkmDJYhqBwAnn3Z6PDgdenaFZhYj4CZ7bQeZQQC6dfcltm3Xh+d
B5bUaxmWR3lXsCT8XiPtD60SU5L4R7UEsLWLEYmjR+JGxRObgbYi73pOhtbgm5Er
wMFq+msKBFfUR64KuGWciyhEkQH2FoKUW/LS8G3CkJGRHarXqtgCobH5er2IB1/P
72d5pLSSDbK99B9/wHRvZcEg65I2JW8QEyjMpBFp9v/qptNGnPrC2ETM5wPDF4Uc
85zTp7LWEZotoMbPcbIddAghxdRX+HeVxN0rxcpF9V0Ia2EobxB3+KCm90DrQMEs
hPeHsytuXPEESqX3HDdBo4x92q8H+6R2n+fk44KpU4X7FOGABfpJzeNWmp87JCID
DEaNy/28577Ttue6B8g03FsGHf/jRc7UnO49cMVEsNFV2tPTMS9knqVi13CDYuUV
xCqXNRIxte1ac6O82BLOqjKxXWzm8JYV2swhkLW45oYBH+IVULH2MHpIckYqZS1r
pNnMAd0qfGobbDFVLoW4RtDKZGJ2qPKz/HSw/hpD266q45qREKGnJQ1cqOiHs5f9
fsT9EcS5PXHBslEt0iY6gQmud8HFzHOeUAm0eKzJrcF4OpA42qTkUYYou0oVE8Uu
/cUuqYiuLJPSOUg5NpGT4urno13cdUHL/i0YhbhmZJPqT7E1+uxruhShNEKjAQ1i
CCUYT+IuXj3aPWzIaxQhRY2S8hIU2blWAubwE6fvHQOVUOrx3i7ozS0tFW511Mcf
t9WidDGAN4dYETcCui8tG0sv7pZtuTwzWbzYuWkCVuUEmRrClaPZafk5AoFB+6Ak
BTsXWyT96UJqs7ip/kuWpafRJ4TmW6/xYbwJuPEfLCrSQO+ZXNjvA8SbpTW62sVG
HKA7jyHr/dZorOayt3NduETsKIiaXiAgwR17STlqBfgHqHfVf/nEfx2/XnDyKdM0
McGsoQlWpYiWm5KXhxt3rBh2FKlYxmX7ja3TyWdbpbw5EK+xN7Y6CIRRoCGM89oC
p5Oq4ty25iJcWpnxu0dTM/u9+1CfBx1JmwroSoZmIB3pWoXKd0vdqlcL5vZr3dTG
zoWPzeUyFNA19xtrBG/MPozH9oMpA/QosJj7YbPdRMsAlPmv+j6TIec7FYZz5Fg7
kzhZ25ek4ZLLypnpd5kNvhT7nIcghyg5Xbs/GaPwLKgp1rpT6cKdspU6aBFjaVl2
IPbWOXlbCQ+Msi/w1tdP4c6fC7yFZtHWhEmi5WhmZtW8T959qz/5MZoleLA3uVuO
4FhOtzOlX2ZFha2R98LSmkmp942jdRXdRfVAFM4F9B7fXtJisu85QYv4LEGs/6T3
rOyni8nxZMOqsjRZ9K/ifg/gXzsYKcblkHuG76ICeWP3ruTzdECPxNo9tDMzPvDD
CbeD+Qqcx1Ae19dTttcZ2/AynZ8Ki8fsTm0GaS7vlIKdU/L78x4Zf4nfPYtvTrqS
QHwWAQs1QeqHoFWQASGSALgIodPfdBdJmLRMoMVqskS1iWbKRvV08e9Tlb04r0wV
zAhBuXmE3kGUI9ltIxzgYDbf6THHM6g9i8RVfF2ivS7DMhYufDkq8cVfXDKYbTS9
2iehejs3utKVpZCjMrl/lfBTm7dF+oeUgG7zy2icWsXPV6PyOzM1SC8DpnuNZ0iu
wpLlte0Gmus0XVRu/B6/lMHe623da2V3ez5elsGtcge3F7/99rKI5ZRsCYF5kSHf
riLnTy7m49Wy3CctemJhAEh+fqQcj/xsmIvkcyuLLczsIJ2+JIni9vxJLGTQmdOx
XmvAKVkJ5aqhSC3t0markzjQNvBokJWyoK7PP6a7aD+5jHh18R1LUjuZh3ztZ07Z
YOn0dafHC1+6WkonZcT60n2Fnph9hRn0/LnjmT35JdUY4ZX1dM6YwjqelajCA9/B
Dy3ZJFq7/ftFLmkfIg+vM1oAvX7mujsAhLCuuwLcrGJxRQXJd5/zGALfUk698ceZ
2kf+EP9JMosyCJZ1AsLqsytuRoCPRJ6/7qIMj9mMkxpFSIjSgoKjlWSksCKypNuL
hPV+tKSOmSII4ZRtlFPCGxY59Izn5CfekzoAz4Gho3d79K5c9AsqKI6HC8L9dFUp
dCTNA6hf4Hh8my8jfXPCbNEL/LkFZyMzYmTkLaZeVr+T7lTxvc1Q1GlCTB8wkE+M
iDLYdSdtjHtOZP1Z5jGuhBQv57XdHJQ+oashdhJ/fBTXXuK5kyEUB+WaLFU/tj2t
mmzK1MVe8+RVTgZALtp30mZSq1v43hCprW9Sx+Ih8SHwvBf/Khp6QMItQo/v5Wm8
8fk9pJrEi2hcw+T0jAdQ4sDofUaopFDSPlNoqfW9s36saak5ceKTWJ08xb3s3Wck
iIagroHPs8B3KTBnhsUjZAiIrVs2oLgvBCYlkdaXZLXJCBSqt6Vvg85xPhGTbtoP
54fdxzuLr2jtNxW/YUOsmA55lWWEc/PM1Tc1k/HWok7aYDbW7NWIzN5VYMg5sSLj
Yr7dzs65hjN1m0Xu3FbU3sduuJblkUoZbWLvPC91yb4psxIsjd4XccpoPKvzyGuN
hoQnX0HSH2Dnd0GYqzcm6bd2Ns8Wl48Uzagp0MiRY3QidRThjXHfy5yz3vJ+jQ3T
ZV7oOqCfHNsy2VzbM9abVYnJ3ZT98vwmnnMXwBmlLYI1zuKI3prCKx4xgX4uxRoq
oxeywDYJZvbuvIr7+dqAfYxHs3H2NtJhwsrFiljzY/7dkqOaG3ESjJdqwMSa1Iue
YaTojU1wD7nodnlElpfUbai4uYp7I9erksc5EVNa5ziL/vWpmd7vvd9J3mLxjGWa
JcVD6t7bolP0Knd23nO4++H3XUHccd1pfxF3VRDEBShJSJjhiNZKLIYfe+2NVenw
0uW/2WEa8UzGT9ZK3gGWm46ajjQtZW6s3ZwmaPVoZTjGHI2sXDnVO9fnPkrb8wuZ
IjfoKmF/pfHAerN69WbjMvJ1IU7D2ZQ+Z2w4qLHxpIgjZCtooqYcQZZccGU7vw5Y
/AN/+4dEWhqK3uUARN2uBRePcuOzeThsg6sK1kveO4FJCbIBsi3xnkmKQoFk8tJo
69ijGIVJrsmnvpXjMBlxnWeU/Tz+bLMhNVJsgHlrf1Nsi36THsgMtLHgncKtlarF
qz1c9O4owilKyUwpsBi3msIfb823gXjdJnkZg/XhDRbveWyNbFHcZUyzqvcCNNZ2
/fpOkmEZMP6N4gJdU9KK4JJq2zbUIQqrXzixySa77VfOpQ+jlYSTqupi5DEiJTrb
b9QT7mkyqW6UJinb/Rq/Ysq1CVjk1VfZ1BhPwuEVorFOWijocBC2yvDGyiqk3WPf
xFjmvFgcSI8n84HXjg8w/yzxys2vBVCaWR/5tSQeZcP1q/LJKfstzWYnhrpoe8wk
g2/fmxCqHLmBQ0PGO+K9bs5V6aN8h62bTbrJjDJCncj8Cio3s7IZTAuH3RTL98ud
qTVhDDc4w2XR24oSG0T7Zr7nkZd4l6CN4c8TwjbR91xDH9jdBXCpMyaks+ArwKwJ
8QaCzznts/O0H/DT5Eg4wzD68wErs+JG9hhb6uJxOJFm0BVNyAJICDG9Wb3wozjg
bYlwsKcobcj8sv3rme9UN1QEg7/G15jlVzgz6RjkRnIGTres8ARJy/GJvJAeI5/L
OyZsJURmzZ1bD2ruNzHEWxBhc1yTju+KuwexcA81JuEqw0k6GlGfh7Zkaj5WuAVb
gpyWauu8gpQ3LthmMIt65CeL+Xw+e378YUUksgI5eoFBVc4gXmcDMTsXabLd/flS
ygtK2r6nvh+0lz+lZ04CPynV7/IFzVUhn7DaEXacXcQ74GZVertSYk9psuXoXUcX
q64AZF2Z7/1CVngip1GiOs95VRGhLzW0EgLFsc5suY1Zxipp0CdtkXenb+9VtYFo
SFtQ4F4Zcxujdhz4zj1/8Bm182f60bJzclhZqxijg9nyNl0sz3dX7zlZ4Z9V0xWZ
SovIs3yZ5C2EabfBTKbbK8zaYXmcVRw5f0V/niOZE/zqgi5oupeo0IClUpwrjbfy
xUkaS6UhyQzleiXYKp0u/LopBpuweSu8ORHlInahTJhma2ZuXWXea9gVC6bwwLBE
kwMtwUtcGRAZH4X0+S+t08yxcD6u5tDHRsI2HzAUH1RlrAaxukpdQl/Jc1lYm3d2
3y4m8wOTD7Sis4i3u43zYepj0bLgcQi1YybDxfe6LYjg9TZy+vGjWknxaTWWnjE1
M+ql46VwWYh6Sia/M5nOO4BtqSfbatyrucqX4n7OupAXogGuIFX6Ws/vtbXZAobE
Yaqq90TrGwpvQaYgk3VtZYaqSiMS7dZnsUUbdS7BVuKz+btQLWj+Rm8SlYy9cIrr
M+1ekhgFIkbQmqpNw0xeaygYToZNKLfr8CTyitzXRsVTXlSaFnGiSI0WwR45RcVL
sB2dFaKu5dK2Sl1SXSLoX6lbqXVYNmInQueYLEKQNDkUWE9CDivw9s5vVUAoRnGg
hubw+nMgflpoEcgxGgWggGSQ9GgVNmb2d8bqCRuEMCXOGQQDcynl9aPivVFt+UvO
jhNmhwdnTeFjvVFX+282wYpzd0tesMeJ5wSHcITsivrkYW/I2/Fkvh747IwZQquy
zueQ/0YaxNqEFDoB7OsEBfkJ/iFVUljIq7Pu22Env2GkGrRajDoWi01afB5aDkVX
KQe5oXdLeAbrm6xHY9GpsbxeH8fyGtJq4aHyC+4ep7jpp7TZOJShp9gVliYTtxab
KBM0jRY5BN+w1Ri9j3UQbsXQLdhAgRfPYjEgvHJ806hpIzsAeT0Fl5e+VDblSy2C
GBYqTRmWzew6iR1mPDf86KzofovQLoXBtxKfJmpuS8Q1PlyhKETX2Gboso1ZaA0n
jORrtDap35KDWBKPs7W1APYcWYwPFyeKSLGSCf4EOsEARW6AXxJycJwJslj8FTn4
wpAUJ1QVG+npx+WFZkMSQ2OpoX5VQ0Mpg6GSS8ezA1XhoNrnhuUVKurxc4KLRtj5
PJ674fzmm7MkDHU+SL1fdA2vV7FXuO3KJdnk0rW9UQjD+7cpL0pDq1DDumLczyaU
vRkEA6nMccq34lqk/HQiOYMl6phadwnYC9AmadSNXhKW7QCaCD8zpcmLDaQ6xxcq
ut0yTg8kcSpNn97Y4TDrS3rG07wlvJ4ER9YLgIr4yAo1SdgYJC3CGfTqHRBxIKJ7
v5doRPBtGlVZvsUqIMI8gxTZNC9K7OVryJYRWIr9XTxD5slDHzbCmZNoHinWzFbc
4/6+i0Ofr+IvBU/s23RhnBNqKg5ggzqOB6YDPz/2u/SLv+XJFPDGt3wNztgZ8JGL
nodAChmk+XGNj/Ul6Jd7egKuRXzxUUu+BAqHyOaPrq4v7fHYQKjZVGr8qg45Kt4f
ONLeNdbIHuVXmrfNhc/xFKyZUDCmMowwe5olmcrMh9ZdwCnyVrcfzW9JN0xyvG7G
4xlqQSaG8w8wPem5d+QP5zGn5/cPxLlhJHK6LzDvd0WL4mIfRSJcgkCWJoIsSlBC
JS5Ohp0zpZW2dCVffD0YwbMuQ7GDi8sp4WTS3vYV+nyMw/FgnjEySVrGm3CJBX9+
ZzBX8eotVv50sai3+GyDIGZI33j6Q9WIsYEiR+YtDSa/s/42S7cVKzHbGacCXPs1
dpWBC6+3kG75JV+GI6bc5Bdyz1XjSph1ixkTJtAq9HdzKD2W2xzlzSf9GekLeWHX
sQA/+PigPRV5S2sS6GjE9z0LVc7oS5aLlu5TRYy70trK+89jHN7ZCOsGO4iOIqzl
dOiv6E8934lO7Wnr7Qg7cDs0n5Kpk1mEdryitHHjMzy2WGP7OrDdznBK5osbFnfF
Iq8vjzBcwWNpQ4RCUfSsFjXRJNQSudUugN88Cz1RK2q9YEsxH5F6fRfpE0FwrDTn
s76OByPremIxvUVVbb3lwoa7BMQa6lPVdFkup9NmLpX6Mty23ZW+1ebTI9+xErWz
Yeb6ssasN61SRm4LZ8xXTvl8B0dHXk5X4PSTOo5rjyM4LhEhbdoNUVNfSWBcXtQw
R/OYCyvQXn7p+aJeF8ZT0OdMyoJS6i8BhcjCfBv/MnS1f0fYFOKK6PlSHgVAy/2W
eoYOBhcDohbuLdhQUURMcQDZW16vatHa+UEWnsTd4veoLsvSG8z4WUqO4KdkvZT5
bxAYNFgV3oYUVWop5TQtKkocxj3nyyFEDVuoVV/xeQNOfVt9ZtW1mmb/qCOpMsCG
rIXupTetwXyzXKQ7sM9Qj+JJPCQF1ax/ypm2WBh/eb7A2qwFolMMJQKKYW8mmCrC
0yJE0a0hJECtLqgrv3l4UGFuLBoB3Zzi3Euk15xddd5qwM0nKsl1o1vs6oWx7QRo
RriGH0GCRqd/hcjKlTnsLltIFhAjg9jogu/tTP1iJCF4oDsP7LqZquJ6bbV3Dsab
wDvFJYnTNtA48LJi++k4QvyaIrCytZ3jGuxU6Vp2QdYnM0obnvA844YPPvU0JSJR
27EKhJXaPi4y6+uzTmJOhvYXuaDTXwJCg7WLPal3X0P6enmO07/Mu4ImlRI3M5E7
wLPJnx88OdphBoDhsw4O95KNNXew7ji5JZb6tijtAmYs13TCGHqZ6uIHDlCG+vx7
6lpxjPngjeVeUZp8OFTSUppJ00LMP0SSVTNMKfFEm9WIzW4ASev5DnA0y0Skjhl4
m2raAoZBwG7Lz6GqU0z9vH9OJBw+1YdP7coA8gzj/st7G2celzOriHHf0eOHnRWH
7AyvrVOc9yvNAUojew0XuyZzNA8LxLSjGwQetc0PCwnp89zFBOxG6rcOC4iyEuOG
8bZkGSpbmgeIaINqLHq9kIfPmNUtjTX6TQ/i0OEG32sLyNBLDetf3lLYCQPc5qcD
6UYL+5v7pBr5uZQH27tfqmmVOlKlrcePzsXN4ccNTgjjyOli1oob2GmY0+LR2pd+
lbz77AMcaBVW20zebxu1z7bIzu2pJT3J6SkIEveA7jZk0iipCv/UGhsj0gOB1PXh
QITGkT9lIZXYHbmSPDCCVh6eURLR38wOOBJKE1IRmOBgn6M2h4FVRSkroRnEHHp9
ENJC2tZaX5+GZH7RKoU8IQDD6VyQl5GjJMHVSi7VJZyfSZSgZoIuSOoTDiAmy4dx
M+4PyoVD9Z+RVCFJe2ZNVw3x0fEZVscLXHuiz8v9EjT0vKW0Hsefat1ftOc+Yid0
TU+32U10lpbV7arQL5/MfrLYXq1rvRu68k7Lq3cnWI5tshoxKBNbQKwfbrT6etv/
wLZdP5p2I54xPvTayfFx3yFQlc/QJ4sD4sb4vZ1TZvZqS8d95A3OWYrxCLZZ6NZO
1SZIBHq18qRZKJmE2LDqgY1ElVS04YBg4gLRfk7X/PqMUNrRqzDh+Il3LUaxSwss
9OZAURY2TeuDKD+QBn19RVAPWmBsZZpyAWZaMhb1HIsY9G7dErYJeUyPkmwimIZM
5wWlHbLPFDT7s3kvC64VKoavV8JZAjCd1ZotrygzqAWRqEyKR5UWqDmiqanZLiT6
VZlYUxB3MU+tpG5jlMVIDZfdiwq9c2PnmhWiHRyKr4mjAVC3BXTV5kVANrkCYPGp
pIM2itGx5CphlF8Qg89l/dVY0AIpl9GVU6lJ+/XCfnm9E3Imc0Ys0r1LT8xKhN7L
taVa7NA+J+9XZxiGBzXDgx/asLdNPopnChQzxsagO9oOmFUN2FOYVipknQnqwITw
g+jH2bWOqcDOeetmlWWr4njondvDLFigu6Y99i7HL9+lynHpsLTbPCjy29i6lfZ4
DYyrTM05wthLd36WT+19HjB1Ez+zXcWppZwCKSXs9OVNwWyasnHt4vTzZPzpENak
tqEE5Jxk3I9d1WOv4ikt4qyCS3SjXHqIThU+KbUg+I7QoB1fBm6QcoKY8B9BKiKa
1x492oRAalRj0cdnxEuBY+AkuOpnIV4OTkIFvptKOfdEw5WPgvlAbvhCawLEXLPF
skI5dSK1ACJJzF6TUxXstJB+h7ths65uRaN8Wf18WOvAtwyrr7y92fezyorrJZtW
jZpZ48buBnJteLlztTf3Wqub6FXjo+vG0azisjke/OAW//ZWtD4nL/VFJyuuKIxS
1pusSPP3mPCv9PljsOzVQgkl4TAyAQYfKAkjOp+1ifVzI/eDs1t8wHc/TvyijkyK
xxmXjZga3Yp1ZxomO1J4OiOcx5UnjCnl4ORwEfLcgbj4fA6SbZcNam2ufadun8gD
EsN41s/ZXBqGW/vZM0TOVXnsIJGslg+jYhwfOhlGQTxfk5GT+KW/NxnGyJJ2ivwK
KRMMyHnbxVKhwhDCTG9P/XJBW39Tn06YWul1rUmeSZJJqdhlB8WM7EXDjRTPIY23
DpFBjh6ps/0IqaF2r8KQeNMklHWVHW1PAnKCs0RRCBbclHTxBtzgh2evaCLm4+A0
Gwv3ySUK4kaPz+I121wWKwqrFyoStuudtLz1v2Y0yz3qDyU08x0VYXvPNcTJcXud
yYwNxpSG3IYfcp3vR2wDnb3vmuNHNVAvtYQybi7KVLzuGz4uGN5lIx8sgEMMv21x
MLjqF4wvns3GpNqI2DMCN8TReeeJE4doLBVDwhgefSooIjVsM8WG8yDa63vJnPQq
TB9HC35jAlqApMEl1b5OT2RmvjptI9ZhGVfRB6SslfpQEErvgRo3FTyLQ53IzKny
DZJYD43Z4+zRaNObOt9Jq0eTkPuuo9IrZ66msfpHM7avwW1vfB3RkhCQzt+A85D4
n1GRdPlaGaPBXHxkQnPGTlnMjyDGnTQPFkSS6tfdhsPsfVQLlACBxaOghID1Cf3Y
DTpheiaoko66XQjCXg3WX1Uem2Gw7awc7qIfrruWSnNn3BIZoonany1sQjocVSL2
JQs70Jb3mh/k5E0qZjostLDW5dfl+x6Lp6HpIvagPqp5/457h/mrmRePFNRxluAL
Y1EiD6K2t1RQDWb0V1tHQxsZKY+LKga7IR33tI5hLZLtnTWTHmlbZGP4Oe+s49g+
zyXNprCpH523GHiv7PV3SZohit63BApLuk5wgYV5SyJeBCdK9EsNY/eO8p7nR/kl
h2MXvE8bUYkTjpEJ6/hU/1Jf0XJ4VvaYV37bSlLilaC7hZeibAQhwcBLB9XRSy8s
zeRq1bt1XFUYNfAPLxfkB8n74pSdv/Ebh6wh1aKkJ108+Dl0CLDUwCBYZBOa+6zH
JbHo8ZtMb6LHIhw9al328riaxzxPBK4am01sNFt0u+Ittm1eeNxcDuw7H7ZZHU4p
ZM6Bhzh7udjvsFxdUXE03eQC39cYLJXvxULu22RwmEzdEkwZ1Ed4F93Umby+uK5K
JReKDKY3bPHHktEr8AHjwujgEDAsg/Wzh7YVpf2EcbEIKXHYeVfjfkgKq/iy3xhR
o0+DtHhGhEyealg8BKz8rb0M+PsiVAy+ZFMK8BAWx3jYbp8vqajP6ET4vMKY02wL
6HG75ZoUaTEHp+garh9PZ6XWLmzKO1O83KLUeef5ekt7y+x1cJpF1T9pf84gaB7w
ljItfgwfFzoyuae/abf3fsGBZae97TXdukSLeMSiMgTXuBr2JqllIpBVAQPXJm0g
zjJSLqKNi5A4eukaYCteGJ0IiDpMKJo5JNWUrbdjtGrvkHKeGT1Yqo6uJzSwslf+
ZH/19ugAtTlHD9LKJ4YGYfi9Jb8rYUIdBWwirDvOslG44keGTRht9balVuPZTQ0y
hBxwZHqeE+KZ1rbSs+2Uh9PrM4Kq+gxNJ6F9Zgtr11BZZesm5+FFPjo293zavFu+
9JxBoZUM58fqu5AjT/rnUYMEvLbnUaUojeM5U4QOI8mvPzC7Graqw3lAzuM+JoOk
HGZg6YaMVJdYci4zso6rGxiBZmiTo+eOW5PHa9PhvlVdze7Ncp0oqmDUjEvAKgwW
Fdr8PF7bW8wT8iWumNi2CbOnLJXuE8Q43/JJmQJncSxdZpYkBzQ03LLD4hGql50Q
+LQceI9gEbbqh5egtLG1FUZtJSXS5IT2Qo/iQkdeNwHQPHaeU0Krvm02aw/gpFM2
5QS7Jod9u50efVmVvgEk6ak8Lh/DD5GbIjyvZxTDIspxX4tsRB/doX7Rm+cgS96r
KLKqeMGrKEWsxylIMIxIyGmmIsiaddVNDIWLiRRL2CkEAUWM1QHVQIADWiaIImh7
29UoKdyNJkwPgXYNh476zqGTTHQE2dZMeKQeBEXaVM47H7fxngTxPSEzu3rD4jtn
f87BTs1V2zm0Qp01VLYi8FwfpPx+ILsYmYWndnuCmYxo9YR+bA2HdcLSXnwN6AB6
LhI1Uzkvdq51Nk+w4gtgFEWvCb7Vrk1EvOvyC2FdzeFBfciJqhIsOB4Cz1ivx+Vz
jZji5N4Vx6tKxBV3s60VuctifPfHaLvm5rWJ54MD+MzNd9cT+c3NGUlKde667Yvt
vBc39T33HhfggfGLPmLv0o4q0y/2HIqCxlRtagFMIPkg4RAgENJtyiHshs4nxmEj
NB9N2afwpJWz2BiyJYZQrQQxEDjGnX2umCg75nZ4XiYfu0XeGUA1ao7bXnRuGMzg
4w8GoeMvw8p1nPcOo+eQQ2DNirhwy1DbS2xW9bMQzdXnPxb2uiBDlcKx5G/56SsL
6L8/CSUKOL1Mi0xp+MjFMmyGLWZKqe8YuyScxyjlpy4jXJ4v7SJ/bwa2HsH0wngK
RUhpHjgj2B0S6IK6A3Oq2jlj/MmS0oN0vL2piIoZJzHDg/VTDEcjuvwcmvFUsyo/
fTmrDfARqgCoY922THYRDU9DOuu2R+VauwW1Txay2g28lRzi33dRJv/gMRNRi1CP
S6CLLHm1dzR1HJ0+a4Y/bFx7OcOQINp1Pg7myeLm43ZGskRSpNB77uY7YVilWqL8
fJetQlSs2pcDqVLrBP+21pzo1nlRjiUZsTfQXNsiK08oMScuebxzsRCWkFiSqG4L
TgTCeDEEVSY7T43YbHGhzPOSUMKmExrRve79IPzs8fkdRsEi1eO7kCnEbnjqUrgv
nzrnyh2drSfPJSybtnbzeLW1AcMKCUwfYZRg7oTp0R1uuT8JHKPHexE0cQRlxxjX
PHt/CKjMaV+yYPmyWJJys/rGNLeWhEpzBPxZ3GwVHOjRcdhiCVeSeJnmBL8ywCtG
Wh/1Zb2JLmTYooHz84ZKPp+Vx+LbJs8TmsJt26sanpWLZKGdR9erXVhkKb4HBgWv
u3uQm+kbcdFP/VqqlJjdgxoz0a6XPXTK+dONZQpl9gNkzI6lcS4tmmCorcRlAT4d
cGgvdRmW1Fg6cMSPI64pH+61hx6pHJksGIaMcQhJDMeSXixsNKtewnxkllWb6DCa
mC+xQqikgUC5gvG7hmGEiTCdRnrZ2QUQtK/QvgrVspf7sn/E1sw2laLjVqMn3X6x
ogEMKAl3hY5/cXT02U07S2NutIEHOgWFfTL5QQFpUMhOP/PthbIUAqZQ5dgn+iMj
SjqomO1XEFBYOtrLumYU2oZqqsvz9T1VlXNCRwFfx1Ttg5kwq2xLUd7twO9TrlWL
QHsEhITfhmN9pdvZIPIMSyECcVN+x/M+7bNP7ITsTOA7Lh+NEMUbp3n0SzLJ4CHq
rcHooa0J0qnzgW6W23dBM9syMIUeNje8euUU9QpqlCP0V7EiWqtJrfEX+q1vc2fN
91n3kSwWixb0Vgy+QilHzYNWfJEHSdAAGS3i4EayeBYfqzQkY4KNhuZRYYLsciwi
rBAQ56V8cWYXuShooCbPdJGcO0ykLmupgDIiNv2KOxQcpjKTVWdbAWUuX0TzWYca
iLr2WZT5p/IhLPrOiwjB1s366uJXFu8HN/SjXNau0xvy0JQlUmaCXbTdb7+Cg+32
7b+SgvG3MxIjXVKToEat4ilG2pA7x3A5kzyLMI2wUFPVKDVSp1YxU5eGb0yIEKNO
RU4XKiAaDtHEDl/08nWrwVmWNr31A8uG5p7xodC4VJyJuz5gtmZPF71nQ7dHp91t
B/NnqS/VE7O3AGG09xDGeFNCsU6GWl/+vu4aS1ShF4g9qEsiULnVAfzS/cl2rURX
0douO+YVy9V6Fg99mDkuj+5pwJnZ4+KIhc2wjGs5T6XRWTU6hi/5cW6myeWEEfNg
PJ3miQv31WUhccYSg/UKe8LMpzF6Bu2lu6pNuONgrs/TairnjR+HbxATELMIsCDj
sipzs/HKcb0XLsZ90Cd1JNPWTfnS0sMEYjXmFgtGhJVSOTSR6F86Q8hw2sj3LtQ8
T0vP1iGXL0RXLkeyeM6ieUIe3nrVVFGAasdvWCsgrCyGMwx8/vzj849JB6kHZo6s
bi+MkaWQ1dLl009SLjAz7FA1KGgnNU20rc3quI1Wbdh1l21Ym99j8BpFs9jkWSVZ
lcpUEY7flrgZ6BwsSgPCsGedq2JSiQKT0VNGIM7KTUIFEHjWinZIarchGdo9FImk
K0klCgcLZZRGCR2BO3qfd1Z2tz6k3m9w4s4q7SeODnLthbbEyNLwa7Xz30yURIGj
mcxn6xk5byhBLEGRcqmkyziWYTgEjAuIS5ixh/GNglWEqpAUBihmzA/10EWLYe3k
jKGoFS2m3I3AEzh7N38p13D2xljd0ODyPKuWK9FxxFpZdz1lH8nt3aHUqN+p7PhE
Wt5290Bdb0f5CpoSA2zEvmKNTe3CT4IBetTJN+8DwwxQTr1EzTjRZLKLnpu2hin0
duozCe/MMmAMHp/A1Ms27Wzo63Nfz69vu54bfO16i44/rwM/ak9zMQa3mtlKuPOc
a0fJFmPG+NSFrAFvZeg0uyTTqrkK/SOeCBJEGKc9jHsHDEswJL0HdbczyhRo3rHT
Ww1uqk8ZBLBc0Pxk2PDr1JWDoI4F/p2fvmC81XxgKLt81j3kWoi0EcIp3XX0INkm
O0JPt+OHUx7TAAshir6vEhAEMooCr6ENiE+Rk9mBj1M5+Vp8YG4lHnrIiVgbKQ4w
fYs8h2CrgxZkeVJeZCESZ3t7bRwwP/1p38kIuRHjmr77aFJEpCFQVERaglrLs2Bz
39f78MG/ifeWR9bi4Tq30qkrtVSLoCpoW2CqrsTVX/bsvgrRjhtWjDikiW/vQTvo
gKPGZ7XZrvttPn/ryHxJ4VuyLffOvuliRPCbll68OjxnXAV/pC6JLhzfcOxO/y1/
465wyxlKoUVdBANydBPISoKCOOvceZzpQdHSMn6hTfwvshykr/vzDa0CPESNhcP7
yW1Jh5aBG5/wO5CLAui11cQNcchQdbFMXtfY4QN8rD8wFdygsqKeUEVMRSSfxIQh
SzTok8ZSIfMqvYabNvKFDSQkST2xJHH3vtuuq2O9semLyBiL2tjh63a0Y40ah2Pc
kUM27fa7edhoCxbQJ7DXufGRXqjXyRum7j+Qw9x0GbRKZkAqTJ/u34hKmxDXG7FP
1DVD9IrxlbEv9LHxDSY/VRjZ48v0gH6Pj4IYqkt9AJHjR4PwKhwShK+g8Tm8LfZ7
6MAOMFRVgFs42Hl/Jgh/U9/awKe3oTH0PZBiUKyQEJzsjyfUDwIHq17uKdvjyMQ3
y2yE05ccysUpq1mcLNGzA86Uh4P5k1ijzJMc+ZgNvNnKSTRbbFTnoFt+V7Fsh3HE
bgkzW84QLJxFThqhmMULycfvdju9sLuxl4OJkFI0PahOWB7KFm/eMgRJJH0RRi5D
kkltIcPKwHbzHFP6P9i767g4tj1R9FggwQMJrsFdGnd3DW7B3T04BHd3d3cNTnB3
d3cnuLxkn33m7bNzZmbPzJv75t7bqz9N0auqV/2WdVX9UfWlx2v4snGfQk6YInrM
XcFhnnULCOUXyOX/Ho9AKe00+nne5lTKcmBxPbYF6TB988fO/c0XYYlf6b6Jge5p
hMil96g26mxlwCMOgUxsw63FLgI/5QDfUscbZwmf8xrFQ2StcK4TM9I0WgvmPvva
4a4wPZ362u3CHuZlorQWM8Q5G/45B6netBTUBMAG9m4x8Ax3naMMD+/9quz6OFWZ
qfZznKFPhdvk5qzb0u0cRPecYvNnu8lJm8dnztrB3rjliekupk9NdnOcp3YtXfoW
cHoW+AVG+FyNtzxhc722Nslh0oHCnNPE8HcC3vyGV4nCxsKH+cbR93cLvs5uX+nn
6OY429WKp1gPlmpX0JPQ/UTFvLM7OPub5KunaJVUDpQP0g5b0nbQajAGFSbeDb/b
VNghmuAY5thEqh5HjrG/zujfGkB4Xc6FNwcCr+GwqUnC8VBCv+OllNnL0i7s684h
lfzKp3lLwGoHNeZmWptfZFwQT+shFXYMpLwtJVirfcZVp+7CyNPbFrVu+TaqAy8C
ZlzcZ19gSGc9oIBT9ryPthDy2/3dV1JIWRrEcuQvDaBQytTyj3YrX1xIXZWGaFUA
87RqgEW8To23rVlyPkeVix8Y9roz+5JI6pqvSQ5a7ywdU45OOOYajXUPW+GSVa1r
vp6VTS97nLBd1y8aBaiuOD2kvjgdH9fTZkguw2yTku61u3eafaeunlD7KlEot3Ug
Qv7tW+SnHWULFSmVk7Ol7cjjt09ao2vt79MowESfFHbQ09C9BO+7d3wHPo5u8Ahv
acz2roQ/nfpJNUn5SwlOvHWUkCINTAG90NLPcfWl17gbuqpfsujWq+czhqx1hYNa
V1BzuyMJkacr6hHSrZYNe40kBMF610rksOdpmo1HWAbQjg9uORuax5xyLexhgQst
LqjmPjwlxcvxnji2I5EcB8jDT5o8YvB9EXumIzgseC0qUykn4PtVyHc7GGfXZwlV
YzmFu8CKmXQPbg4VR2E9l9tYbixU/KVSbHZ+UkwJ4b32O15Mu6DvpCOw7ZPqlVEl
VhfbxDOYKdQWDygLbzlaEUVWrrrWXFDMuCr3GqOZpVdnep+nDjDTXJwVJldOfJPi
1YillpLc1+KXd0/RAA2HzVddldmWL8/H9c/t+vuQlN2zvPzsTnLYHw9ygiR0bb5y
gHHXNQh9IjKFc2jhtaxgOYaEibyaIoyQDvHLOnYuGg1mKYzengeQ8ys8a0B83xN7
XXAq/yCoykehnOZCqvLeWvH93IAft0+taA+r0Pe5QDBGRDUFjQqw0TIOuEcrY9+W
JImjVFJLiyro3jZtonAzfcRX1RG90LWs13DhCBrKbtPT/P4IuDa1FIS9uGp0zmeT
vtlFmEoOLb2VMnDJbjQVY0oXBcyDTmXNHX4UsIx3kxc726V0S/rK6S8xl1+jlAiD
OzZvnO9nYptPxyEQ+3XE0BmdDfcM0QzQDBN+HCSVUfZR0VHQURNRElFVFjbMfeu+
fXbXdi/3upsMFZ1cul3KUqhUuBu+4wZw6bTm7z1HuTxwabv2PA5+IznDhf8U3LQ+
YfDtbG69D6QSB68NCtGNpTqIC+vHAu/eCq+e8ynw4LWC1CwqSkJoFTfSaKSkm83T
0tboZazVlr/bdOt5a2IrZ+smV+kw6jXVZepVv/YqE+5lC6y1j60ruqm8L7UhLd/b
W9kzF3ShAj70eqmbr0vbzfLvi1tSJrgANvFbVUtaYfD38U053wQ2vNi0Id3K2O5s
IrzdJLS7KC7ciibVPvVY0mwHT+0Ob6lT3nehs+Fu5Ec8v3WPl76N4tKOvF8bqTu4
CLY+fNbaDtSB3rOde29G7jlUyQFqxQFyK3ak8f6huzirIhxzkG1A2V7FFp1iM86e
6+0GvssUdVQH/UizlSeCJ3giQDPSNVn5gImOA5PJEl1JjrsA7QPeW8yho4PFCykk
1VBcRtqNw3jGdEzFkOGksUee2ChPRwD1ITQJEoWWsKaVP8AdgU3BsczzlEBAAGzD
C5P/kQP6ueqE9qpGdY793WSD2IZDdybLe9Fkw0CIgEwR1IyklT4+anWh0kqQ/s51
DDcaXU+U9xghCz5YeNpE8aZXEAi5+vRv5SmlStTqqZEVtgbDHtQCHDXmamhCUDfi
hbbPcgFFbb3fNzL1EMKhrGuRyi1qzb86DcOBQ7tf33tv+sORt7pcUNFI1+cPScLM
Uto0iYMfhi9xm68f1mO9eH5CUW+2+TSsT2fJO7992BPaWEmaguZ26Xqagx5NrtOh
nk/X9lLBCMg7bbhwapW6nHzR606Cqmy77/Xueo0T0j1Y6QKNC8UDCKOUre4WIdpQ
rPA29omKkGAiCt+SDc5ul5hkcyvNrJOtV58tWQyjgtnbS22MKeN35Mv35XvBgPBH
6CIbJYNeS/8gAuYprCs47PhlUubSew0exLAhzgsbD6y+YWSOppHf7O35hJdL+de5
KSh6/D127UCy/NELfmSONMtyCMmHG6WVLUjLD7Jr67fBCBW9kFf1SgEACh3/CLJn
OoXq+JgSzTbLF3fDLNKrOXj9vebe+ZRS+fqch5FSDW5MtY1dlkbsqqN3L7lE2B4R
t16Y4GbuKNaNgx2lhlPP8EpO30Qvv0vVJ7ItE1PRLXgRT6xqrH236pymKdEJr/Dn
hKeu6Z7nfOt68dpFGcLPh+jI+pzxy+EpfVwFFD6ttZtU7dmrhOsxeITvIZ2KVBxv
LCAeRm/nbV6kPAbSrwfdbb0y0mSwHuWNu6y+WQ3gZdNv6lnjZbPAbgxznFDWFY7q
X/nyKndAYsXzHLOsEo1ATAnueiQ1jeFhnU4roA/jh2i0lShTMcFMGtTJa10M7IBU
7h2DfoP7dBS31oAax2fniSeJHzC5enLxGtcBzz/3gLGt7T5+871ccr/7cVegI5yx
S4751cQ5eNIcp8bDyRGzycaWebIKERazGM+HfXGZXpG2ASF/DgxOuoNaeVNCDO9P
/InE6dXpeQzndNfi4V6MDXWbfjxr3aAYYhdHsULUq1TXYuBYSTacoxWFF9NcMYh9
WQLh3EV+MjUp7/A7p+OLQLnwrAk6p/0PSgXdBkQhEoeXgt+hb/SI0bezJIXQS3WO
ckXfO3cyXmHUybSNWYF/Tfs0ajG1qtWw0hBooYOZS9U4fI/SSdMH7tcUOhrdG0oT
jWrvEmoZNRuCG7WK+SLFxZhGYhhKlBA2Lr7U8wGJWRGtF3naaKwA3vErZMnHFVvn
95frciRokyrTPf1GW/7565MgqM1SaFJYFFlxxgwGyBBa+71v1iD3lTeUv8QoKmVL
YZHSHlzdg3mP69OinfNzQXZ2+SrH9hj59GfNAoRq2bJB1eiTPgIYd/cVFAQlPNEX
jLXaoEkSjEEK/V7LGaftF6+e1wZLBpT5lUG21V/aga986VZ9Yxg4OGRCuSzOjBMV
IK2/Ga1uZ8DFwoGc+5TqGt8+nz6B2hj/eGAHqjPiwT3nVop1qsrtMR8zbWbbUxzu
IB3TCul4u1+vctLH2Gh2e2cwZmhrJKmaf1AhKFHEqoN8P7FDIXnLfe0Srp3tg/qN
Eilyop0L89kSyjA6t2PgwyzDIg5BGF8xywki2YFa2ZmEIRPLEkp59pi8EXUNLANC
DWwFlxHze9aglOxlUeGJxCGVPeU99QTbbIfabaEHybJkGyZl1SM1bLVUNXUENMfE
Tx/hFxG+ttK7r9/H54rfrcTC+2GpNDam5mnx1E3PzRBM7DXRPobM+/EjfxjxusRl
SlapZMfKiB3dtkNhCaFWX2MpWlbXov92RsvmNLaSs31JwkvUJ+Yt/AX25SHbuQ2u
QUbj2CzIpMihAJ5p0hqiSebY7hYUc5igFpTAEmnuI8FO6865gfEXVnMDg6s5paAE
4rRxlIASL1fIi0bFNWUokSHmlOaB+Uku909Nk6cKbK98JEkCTKRspSw54Wszr4J0
Wx7tFomLPyrkcqvGV+lo9ge75XbO2d5HJUxobsAqIElEzqvb5HJ3hEXRITSJKYc/
2JIfO7FueOpEsW/NyXwTLc6pjlC7+pD1hDx5lt1e2Vxbhk+kkM153dAz1XIVG47s
tN6Vb74s7rd9owEobXZ5BojJumtVUilRHzifNdqbKlZ373pUG362oe+AisR8FkXd
YO55OUYWyoXAbRdVr3ikb1vdu/suhENG6Cbq8djqTogeqlkZ3ksTR7JenyZ3jtte
RvidMFDTwKZlk2cDl+pFsv9sX1coPDEFrc5mvYRIN/9Rk74czuyf3CT398eN0DHQ
0v7LfaQA2v9/oV4+VQkRCbn/fqj3t/sB/wHqpfsT1Puvvf4y4wv9J1T3D5+Yf7uH
/h9fLD8x1d+p3z+tg/7ztn8r6yfT+8dy6X8v9W/Lf8SEf1KtP7aH/hn9b7m0/4T6
Zf3PSL9/7rE/S7+0/yj90v1Z+gXQ/1H6paf7q9Iv/X9c+gUA/iT90tICfowSesBf
lH7p/4n0CwD8o/T7++dfpF8Aw78h/QIYGf6J1vurrsvMwsLw16RfOsCv0i/gF1mW
ifYXHZaWkY71zyotPYD+V/2X4Z+qvgwsv4rALL/Ex8TKSPuraAtg/bW+DL9quLQA
ul91YgDtr/Vg/jWPnp7p1zb4Rb79kfdLG/yIGfBP8n4Rcn/ETP9rHivTP1N9f22D
XzXcH3m/tAE9PfMvQvOPvF/28WNg0zH9ksfwSx/9GH+0tP+Grvujgf6m69Iz/mu6
LjMznTYTg54+MxMdrQ6rnp4eEyMdHYu2Lh2zDp3+j2HBBf3vb/KLrvvbIw//ruv+
xFsl7c3sjK1+HArs8Oz0be1sf/KjkvraFnj8Qgr/hqkL89MM1bc1ttHX+/3BeXrG
trqWDvo2Tng2PyctqSwZnoO2mb0+nq3+j6J/1I36R1sQUQtq6xrh2Vg64jlq2+Jp
W2ibOTn/KMLYQs/YwVjPXtvMzIkSz9HYzsjS3g5P2/Z/E1N39+XlNwHh4bcWAvk3
TF3030zdv/N4/6+ni/fjjf8X6D3O3zWJjN+o07/LEly/7+dnZ/1XXNs/4rL/6Nr+
3Pb3EfKvmLL/SNnC/hwfv48IY33bf0VhBfurXCv4X93w/w6k9ue/LnBA2BOYgOn/
lAT2/zFWC/Kb8g7644fu3yVqMxITC7n/gNO2A+5Ohf8HLH+1hv6A1f7+A+7xn3n/
6xLTP6Nx/2276V/rx7/+DfD/8DeAUQGjAkYFjAoYFTAqYFTAqIBRAaP6vyUqVp71
3z1UoIMKdFCBDirQQQU6qEAHFeigAh1UoIMKdFCBDirQQQU6qEAHFeigAh1UoIMK
dFCBTBWQqQI6qEAHFeigAh1UoIMKPL4Bj29ABxU4AYETEDgBgQ4q0EEFOqhABxXo
oAIdVKCDCnRQgQ4q0EEFOqhABxXooAIdVKCDCnRQgQ4q0EEFOqhABxXooAIdVKCD
CnRQgQ4q0EEFOqhABxXooAIdVKCDCnRQgQ4q0EEFOqhABxXooAIdVKCDCnRQgQ4q
0EEFOqhABxXooAIdVKCDCnRQgQ4q0EEFOqhABxXooAIdVKCDCnRQgQ4q0EEFOqhA
BxXooAIdVKCDCnRQgQ7q/3kOKjrIf8xBff27loD7n7RQiX+zIdL+oMKl/778uT7j
H/43+oOE+sdvgP6TPf29lL/34J/X/73kv/fgn9cDPVagxwpMwARMQI8V6LH+NY81
7jfVCQYkHiTy9/Mqg9+PkYg/Vqz92IX8jzf/n+QpjP9V518Jnki/VfBnF7r+AaSi
/PHpPxkC3H8sBlt7859Xrtp4upYWtsa2Px+3jScnQA1H/S+cfPRvpxr/kZTA89Xz
5/Irz/5vpwh/PMuN40n8l5KBQBkwKmBUwKiAUQGjAkYFjAoYFTAqYFT/86Na52H9
7bLqFcjWbyWte/5PRHNf/UU0V8j2vwPNnQ9b6nnvtqs0pSvtiV4ZZFaF+RqRkA8J
TwQEEwkRwhonJFCPLK2SKpSK0CPd9uTbxke96hZCGgL+NIzr0kFVqeXtKXO31+n+
CJnwheZ8yA9WR529zOvl68lnG9tysDfS+H75Lq+nMgu/03B5DEojc29DfTjPDLoY
pPKQuXqmezyxLzg9uJ/zm73B/1gDX3+LrvbI6Tcbvt6Nu4H9vtkdE77c/fZ2/ymf
BteiaPYFus0j1OsO0QR+HbxLvuPxFV3aDk3A8jJdji2jS7d484Zkw8v1eRMNd6vH
/XVy8lp5lcJekmclo9NbLpfL8+dhx9WXs23+7+du1rA0n1o6wZo7rQqzWf1rMgll
RD+RiSx+lKy9yh9UvbDhwVAlp7yVF+9y/4QlochvjS3JOGl7VDYBfj5eUqRtvoHu
YmNsLbTpdSuCMNMwwSgl6RKKEyT93Wc0c59fxM02Fidg9DtPdArOUFFgggNkWHp4
k60//9pLdHbMyJyDiDAOI7sYjabsgfK5xwR0+Sc/VI+ut48Hha+bMEDKOwn0KsXc
Pr8uh/XarFbfruZgL3VKdEybuZPFkDq08rlOnzExgD+qGYH7dm+MXSK9PbN7cDek
yTS0O3/PoYbLQodRvG/sUcc1f86lhtvDNTqzy3qdKOR7znodOcSbHYp/FAmyx3pd
GFnI0cs1mjjrnePFquc20uxj1ff12swtoUBSl26HbTQxPhr1pXOIolpwy2qE/8vX
RkcRYfbP4OvEEzEkoNtdLIuv8w+6i+DxFaDFGKZjvUKUi+XpmCju0qijlslylpOs
xU9aIh2itSPtHvScmPuqUhz5AaI1+0aK+QL78ASp5eIIz0ZtKGK709h0VFpdZTL8
YOY5JACqt4BmIYTuy8969b7GgWvcZeP854k4rKeFoN41Hk4CrplQEOoHHXgamf4b
rziXzIpE3bi5YIqnws2c5c+JbqJ5lc09I4QLsWVIS9/A2guAx6rByZfRSqQ+7otS
x95OsWGJpnCRvx/K22hqPfzmMrdIBC5eJe8SgW0w6cJwn39F/g0HAs2nX8s4+PoJ
9IoMh4lDcyJqPOHbGVf0yFGhB4VALFyDnsOsdvIHm/S1+QykdJPD1LrFGUJk1Ud1
umeZQMK6S/wEwvvBM0hJgcprfPj5LMK0pJwW5KQCOaKWUXYZNxNOy+TnJd1J0ukU
k0d0lfIPu1IA9o2l04UpXdCFy8BBEEkM1XwmtfT62xzLezuzUbPp3sk3uLq4i8RM
buBp5zkInbNyhIijczgyN7rf0jAxk1kNUfrTlfimpStkp7y2A/DuSVJeVjvXtyVF
yLBaW97Um6th41jyTfp0Ol6Ysrgac3MfbN6QP+ZMrIOA4bZ8w18znEGCt7Qkv1tO
b/u2K//QKb9MMnnTr3mZcd+SHFKqeuWsq5pm8Y372yH3voYva899wo0W+pREuMy3
MEosEDfsmBAs3TmHkEIN57doXt08iqVIPtH3VO0VSRfjPENEXAtMybtvW13PIhAU
iHNmQdvefGxe4lE9hjSONkBkz+knQiBLlquvFa7e9LSnPH4baxVODcVTlwlDdOkl
j4q0qyp9E7d6xu5t4m5Iu0BAV7ZUkjirPE8QYrKLc8xM2MvSJmF0gXNMT0hrYiFi
leg3yI8Wxb1YaLd4FvvkXpzXSRmQblePpfmg8rJhJTcu8CjYvWuzyo9JFZLuVv0u
z1Wn69v6quZSAb0S1+nTFoI6iCVqk2H2Vf3S6FCWivDLHMm5dHIR980qXYivb5BG
+V5biLrgHlgDCENsCOWUw95IdpUM2DJXROSlGtzypujxAc4VjcWQpzvCMqhzrYwb
1O4TAdW7lPyv42aZ19lt5VBHkFgQ6q71SlltnfY3S6F+ib0AgVaAXkK2bQOnW8Xu
CSL2yZe2INJ0l7q5tGs1yZNScycpsQBMUvR1g8Xq0JgtCbAGFVi9zupuKfMnJGZ2
C1VhRWQr2aV2TIvNnvDpUQtG6WATv03BpYx7MCFT58Wgz/tTo7C0Q4avazAYrC1h
ktNHipPbCoLXIKlG2Jlxxa4t3V3IfRmn6IYr6pnaFOT8h19EteGu1Zm5hXyuXtIb
iGcu+T32ZurTxZlD19DdZjX6LfbymvRvYfEyMK9W32IoIekkd9p6y1YhiqDluVQP
uK+9y2bJf40UB6X/ce+LLwgGigHkEyr4PJjox6Y4KgH9WjSlntZ2v0yIQ0MmPtKB
2D5oIkWluQB1QM6bZx3v7ByjPpj8svUxzeAoBpqhLGvayTXucp5+Qm4Xm1tlPF1u
4hUSrGdbueGWUZVE9l1oZq3MxfRM/frrCu6xSlwVT5mZzFhGEWyUzjkwxdI8cnCK
EK/cZ8PQPfSvaa9Z0CvC+r18CV/l2sHgrKPaclUeG1BvWqlCocRbGLtrfcFK5h87
8bxIb2O8BAR7P+kiJHOWOOn29HPjnuk/0RDd3oQJB7twOUE8MRjV9PVXv/E4wa9z
g03fb52cgKhNqnb63H5yeTs8MX1tPB1AzUG1xgJFBoOYqcM8Nmpt7GdqkqB6AZeS
Pn3wIk+CCWrh7YRbfIwWLBy0NSD18DWdM2B56RZ7BH0n47MWeFgTq7tK7wQk7yvm
PulD4jbvUuUCZdgsDOgN6FmcJ4V6HECQ2DwPvmNGL9NrtVZdb3f4AxBQyuEet1cu
KcX+ooypVYwdOvShQfYrRQifmd7BJNNpqObIJaHXwmF0SFU1kXP3g3uctRBpeb86
B5ygdEr6XCLnjXE7WFcLlPWsbl73dNe/8V7jOMi+QDRdePxqSvMWsiDNXi0j/g2m
LLZnCwgFLJJ8CVpOoqi3megrC5QLvGaWFhmdb4MgKXCMnyjclbIbB93rg3i+bnB2
RJ+2PxB51/jbOjZL992gfJb+nuCGuoAH/VR2dEndnN/Y3vZy0dVBTMClr1Y57JdO
Zm71CjdNYU6/umutAdwG0XJN+FQW0VLWITD9kBQ8q+fM+50uJvfJGwe2Gvsq0TMA
DR3SYwRUQoSQfwL1gvg6gsGBVrgchq1yT5sF0ut6B3e3rENqBApNg6VMnfq3ZIU8
za6+b3mZlCA7FFS0Yyu+Q4JFvF3Em3s//chAMBEG54kRaVp4A4HJ+Spqy3/yoY7P
vQDVXo3yizr9IDYNwOrWMoHzOXVVIZm9TXI9DnfTr64ur+x0CYW+3deKA+7bBCXM
5DPP54apurw3qFVWrx9SWf3oGivSEDoZboRxhYiGh7VTnOzsv0yov++58L42gjQ2
Lw8adGYgCxZX6wo+x63F1UWJv667xnGR2x8jWIR8jlUIJPn0mNxQM7hgTiOXyiy3
qG+tdhnTLITf4aASCRYAWpgcleNaqtxR2fNmCcd47JVtoUYyAhRpLgw51bC9cZj0
IK6Eetub7AU6HqzA2C9wuHNWr7VK9YwQCEomv1hn4rxG8GZIU0kUEqJOQ7c6HwIJ
MvST5gBgbaCr9Y2cDa37+YcxcTHKnxd6BUnDcbiazK3Ldb5OxxC4ncpoz/eD4PiO
3Su3asVVG7otx0RlWTJY+8Hu9NNmh319I4JppNq49LwzyTTeQEXEQ37NSx4jwUir
UfljslIibWrsQgSTtrJZ6AO41LeVM4wBExHV4w7ZfeU8S6x7/uTZqDXFEJ4A4ZjI
o+cDYor3c+d6KQv66bD76u6s5BvBpFoZST1Yl76PnhuCnEwYSyGhRaBKZFBi2St+
E4No5vtphvHrTtQckzgbmy0mvA0s5yyq2DcD2QH6cTUyzSyln9Oow4XSoq+MzczJ
Ps3obqKXjxagDLSq9e3VEHTp3ypRjh21yqMGOEiMECqJYEQTiWkFQoG8jzP61A5j
LREqdj498fbLx3zxGFheXyIMw9fvZok2lOR7nc04ll/zDRJ9YNEL1LtV/hCE/KyE
0qIHu5485PfBGN8Ya530baH7gAPlR8XB/m3Yvu9HqViaptHR4FlHYwmuM3Ifpb5c
kn48jp5EQSt2FbmNqtqv7GqWyTZwg+htPOq09ibHeMSGaGt3+Rhi/K4Ni3nP2tQO
VPwD17iuJkwcKs/otTVmRc5mIMCl5gGJjKY+hZ5sNDJudlfL4baI/rzFI1TAlYmZ
KmPbyTuNYkSt8Oy9U2iYIQ0hWdiBaRAM4XczDEKanWmn0Kvm/g/Gk0qiYhTbGbfk
Gg6mH1qVicrqQKcNdwVrXg0EQip9Lxm22Igs+qbUeHl0ldB/VMOamAo3kNoyaimS
nLVCE0vQ8xi1iLwBjXMknMGT7FAiXHknv/SRJCheLp+3OcshmIHMIpMYxlyxVu1e
4Nz6Psa2lNclwyFYmuyTVEbeBlLFgfwg2ZT8UrZqYjGhfPAQH7sI8Zf1z+0U2DYY
tVwa4b654N7rwcU0Ozz5a9YXC18G7l0gqCxJSeQmRV2shuFxNNqQmgAVe9XwKI7i
UNIFTNcNYqUzseJQxuWUxXpmyjNTxmmU2Dnm2DNakVJJFD/yTf3vy1IWQx0i/UH7
fbYd9JCZIGfpZN8bG8NNbIpQ0yhOqUcM1LL2xYMijcqMmsFdmH1YmMeSZIPvHDeI
2w3s5OGgk63O3N6xYHt04d/22Oh+h1er84pz6MDqMG7E3jGuoprLsXeTVSjhrFFK
koPZFdYdaRZAadmT+raBL7zCxpwdUgh1IvPDXg4uwhSJPNXAtDZ/8PaBvLcXfknX
tlQguyW/v6W61GfpMYVK49OaCUwi+a9TWiaZVRvjy3KZDia5rpZcDFse1WyUKFuU
vdemK2d2656DJWoR/lCwdo/F3NfpDeAVbyhHTNNAFP1yb6I9vKHMyJm0Ghn8NdcR
RNcFJV9cmdb6UA+Ebh7OLlRjHphXxjaX/UVLHxf44h2tXM3p3sELKGMv81XMKVlk
TsxO367ikGvmDhlqzPHn8vc2epbjtvgHjEM6pu2NzCqPcVR9YVe6ZASI+EEGnVrv
EljfW9E6MZQUn7gStm6MsL5/9PdQ4e89ebYNZ8c1ZiYO8rZ2bIV0TSyyzopxjDPZ
Z69+NklnH8UOGaU/5dgRJAkzWdKOZ8d1zICph7MSMjOFB1ciLpNJmIji7sR0RUgR
ioYncHQPxMXOROSqaRSIMLC2z/qWL1bdF2GQkoD63snc0i6DWWa1cHOcie3dJqWa
4WX2BaT5LnOEZI4jW2/rbqhAciP198de7qXxjov1VD3jMecKlGCQ/Vfr6SJzgfx6
Y1Q2tC3EUCR3Mon1dqx2TjW6fEQHFArJdq5QREXzmoOOCToSclyM/fVlAVlcWOZ0
VRGCBuAEWy599iaOtNEKigywfNs+xQIabR9jzTLy4RTIJLswLwrb4gj3MtCoXMk1
fAYeaSogAYn/BkLMygj4vxwh/js8/EeQ+E8IMd1/BSH+z/K/vyDEtP8VhPg/SyH/
9yLEQAQViKACEdR/RIb/HQT1P4QMAw1GoMEINBj/ksFI+xcRVKBCDJyAwAn4v0Yh
ZgEixMD5B5x/QIQYiBADEeL/TRFieiY6+r+IEL+bfnpxsTQ4Nb3mqm7qJ07WBfci
xPIS8SNIsUGWiBBp2Ioj8Cwg5X2LKDuuyEHxeVMhDpEW61kk1oSTtAantA669PMM
qTmZAn7Ty6hLE+hR+cuLh+NqMrPlykiz0+pDgspXnWl1HWIqgQ8HR0SA+LfnbziC
htmrlcpDDK6puPhq5Mo0mCxFDVa/oj3MDqu5dtYmPq2x+4Q4Wz0vJdrSP2yB1bnt
ZhNUS1NUDqe36W0nDbW+jM45UH5iY3fhYMF9qI4bUo9u4VrvzZ4dVqdnBrifxLt6
zE/sxM67uafCDSoODYflf/dJeDYEVRFFif6akwhLABgnfpftHOkRYXIBk0UQQpoT
IkEk4C47go9xdLmJsXiVju1a9wKr9r3tireF5Qk5HSXurKccN9F+OrypaYdMwLKn
jDdkF+qMezljioVeHp/75PlciMiWyD3nYfIQJPHD++PQhw8k8OLdW++go4PUkFkj
wT9mxkyy0WbViVe2wDt+NbdCIAsCxAWyBTmTDVjEEJDSJ+L7WsvztsDnvtJnHngb
g0yqyidzmS0bk0vKLiOVaZSLRTaFEUrqDUPE/XzY+7RASHMHTxT6IfL1AX3MOSlA
5oR33ivr/ebn0Y8x9qTCMiMZRoHkTmqnxe1LLaWOQcMrvsGD3SdDQydXQpVNN0V+
Qw5HXUMOcwVDFaCJ2i0UgGVOf70639zE0uyM5lckq6Y1MY6w1yI4SzlQyJp+SVXZ
XUJkgRGpUcmEsgk+hUE4CjZHw+Hxpywf+n3EJLL04ANz2AkXTCrjEZiqGB7CWER8
3AbZAMLKu5+KW1x718aPyvV+1Old4NP71baKtgj7o3eatlOMPyoWloElfAcv+A8e
sT4p44/6OGRg8f5Y08slVFrBbRvyltFyNoP22nAK+gHZ4lC6wPyIoIZLBzeXfa6p
9KloACFAKItyMeCdHuaKVt36WUx99Wr9swxsSBD4RHsB/0ccdAHynOaZLyuRDv2z
qi14EyNcy5iSAg7wJ90rBKLv/BKb/SnahLNIkWWSZOIyjcbvQUoRRGAGmGJSSUXf
aaGbvCIaWOFzgtoGn4ARFEz0zDIkUbVOdHBoZuQipJ/rdB9cwftUckt3jVnp5t9C
XWdZrRl8nDznZ/1Ide1sysIHmWyVssYNXQddp89Spt22kHwakAO1OP+2RAvCHl0M
buBzDDrpTYbRbyQxyUa7KHxkPU/n2xmxVqRFwz5k5yzqkILzTJ520vIN8DIemOmw
vZ8k8SLuN+of5zer/ijlG5h1Wd3Ft6GH4xsKrucmNZ/fp1cjUn3qzh/mCVY6P5cb
45sewXFhbaOdsHz8gIFtpjurG1vWS64RrtCY1nfk/EzE3ecaFl4TF6PVjaOI3E0U
Gedds01rniiglpZBZWs8SFWjz2lemEc1OxYHYf5mPI7WXNZ4EH8BV3ycb7ou/Uix
kGvhAsXcKbCOYTKOxZwsg+quhkjsofCYst7+XQF8smrlPHsCMvbgsks3nhUu5mB3
0A7Yrm0HclgGV1gUigs5pOAlvfeTduvwotrH6PlT1gzX/bXII8bHc0bPdUYbJEFI
z0/gGC1+0c1+k/MysxlDPPs8P4d+Vvcex1IvZ1ZdJjV/IW+iVxX8Nvu70oQRxwRo
AnHZS7ITFGQKfg1v+rTTytmz4U7m+O0iVjERUVKCXBe+KZS8zc592kNhDpwzfX8N
S8v8uKeXOtcXSxg6WKaKpnlOQijPubjllcl7fqmcVK45DO536Ed5CBEVsCXZCoRS
MBXH0knd7rhIE5fPYkg6NFpqKxhJQW3zqpu5kd5TAy+13Bf8e3ZbxTLs/JeDY5l9
uFnH9OahzeFpqNfCKzDLb52qSzTC0zrPHYKGOwrQnPGmuC8m1HT2nLE+NzDawKwe
hS9hYbxVeYcEtWMArz4ZwjmNkvguHQU98BIOZjioYJhl91lEci9JxN5AHvc5/Sny
UwLfh0nKDr1g/o2sygoWbY02BzZNqmnz2Z8u8f3BgH1uo7qGQHw2zIG6s/+ncbXv
Bi2y5bOm36vS9gNXptO4cokbpmyNfc8mwTLJIgXVQP0zU4YziEMO0NElo6SMYTEB
Tq+xo48SJHuGgohHJcNq5Ta7jEUlzV5LsvVE0Mn5ET6Q9NQcTkRHPSHpRjW+UZo9
zbw6gbwint9xEMubqp9kOG3kTLCDLeXmIa1ddVeKsAy2aCvO9LrlKDZ1ZQzjvS5a
73wWnyZkS/YjonZzjU96o/mB5Kvb0Nb91iUrXL/NisguQ4jos5mNnfMT6D2Cc57D
HOi9Y6txATceXNZLQWrXQy5vJwZGT81koQ5W4ESbLhYtJGbIJD/tpTVhEYJhD2cK
upLni64616pWSgcPdFcDmDdvSDQZbn0+a5vDXJqrPNpmaJQBXd48ZovrkNorNDlP
aF0Oqi0quh0qaRjcaCxCKWRobRG0935jIG8C8fExEPm7hm4C8PXn8R3VsWz8G6Ji
EkPROilSemyKXEK23/Wo10W8nO4s4QdCLLNXaF9fLXytXMhTPlaPydtKLd59iKKq
zhrnrMa89TL6GMQ8nMSZbmk4IsnUtQMvPhIGF3yCTvp8g+uff9kJrtt5HbH/UyeW
UNqFN8UugC8JHcaaqXDs8hlw5/46g41arsC63qZuCsatQtQ28/q87aVBkdv9M0Tb
j7+l7o+qBFNvN1QF1m597jmd6XO0Sdd6610S+1+7mkPvMMGekw5CvtnCTjhsIvqM
uPDTJ2YgHK7EF4WB7j3E8XaB3fHnkXuMeL9cd4S/SgVu6w21X3aE/2r5eg4xSvlr
kdP782lqtLg7xk3vsthiFlJ6+y83T7MIflPE04mdDRacxCr0ThJVBhs195xs2M7J
fowZljyO6f3yi2knfXbXArsgXDJR1PBbbtPNo1p98I+rDXg7PhYlI6CkGP7XHxkl
lKJ2IMnQcQC+Xu8lEv30E7hKn/HsyKgJkzCtvIcZeJObRntO+WtE8/zX6pKbBgcU
5hUdqBQN6nWMbL8QJjXF5zzYvWlVzkIyraUHncljFXkkBR2u7qLpfXOUfoVKWsE/
oZmDktO21XsX5wYnNJtG5XP0gWb81RaRjU+z2OiaZlM/6IRQAzRDCIfYTFR6tCSi
6eSYLVSiTznkE3f+sx0mZXQvPi0uSS/tNbkNDKsIx1T8c1AJQb346YZmPTJMP4F3
P0RVzJJguUT5h8l+0TumiXB10TKCQSPxRi43x/vWK7ktYxuee8nG4AQRz6GeG+V7
tWHcSQ9izrPwh37+LcKW0YrwggYxGKHnLyV4COKh9JKj4i8B6FtRh3RQf1eKj2z7
UaeEZ8X4reNIJvuvZEOgI4Xo0zkk4Ce47CAGpyWkfyrFOOq6cCP3iMZED+fmJOUR
4QUqtsRP8vew59Ef6aFvJoXcxdlz5Gfv5eFmJL0VyIkVWKpiHhH+phRT1MnrzsSY
yg+H/qYUE9snHFff7u5erR6huM6Klg92TvIHvD+0odE0vzC9QMXI0LfjSB0Imv94
nVDzZc+6e+V2BB+mYgVh4ygdJPQaAGCn5iRrw0uf3cmRyi31FEnh4HPndRekapgk
Nc+rn0DYyzcjTe7A0faIdafmJnn5xIzs6AanwnfygSbCQw7qWJpkonjftTHOIutm
wn+PzvmLez9kNZnZ2wepJBqq+E+R/mvsKhZxlpNmU0uFT/QK6WxJ9xoHq/sXV0L0
b28rcKrb0jn82Nl5wqIRzjlFn8UYpwRKb4WMqUuzmdddYFqCuXgdx3eNMMtsvjzH
ur+KvKJxTuOdoKeC4btbJ5cJKfX0u7O9JmUPO31zDffAeyHm9JHvgEBBHG7i45BJ
dA3cqtuE5panq7qUbuog4yIjO0MTA43Rp+mU8ST7er6eNtv1/rKoMumPhLWstZzT
SSbiL74NoPwiCAla0wlPEq6oYCuLXtZN/U1TIbUwY0hsAZ8CYxN5USe27eAUbcDd
Eriodp7FndGKr6DusXfMtPHpdtNKEDC/9Wy6wCUPxvGjN4XXViLMhUdJ0Ysy9VPF
ihDkCBmX1Xxs5F2gJsp1zAnPbRPbzYH5DSmO/BtS3AfYUrjQvUC9QE3aT6pnTDcO
XSBaCF1wOF7NnIadkByTnGI8OBk/nm3JtwRzaBW6joz38kLlvoqp+VQUex3ZpOJ7
5P/mUm3tEpZeGGPQs9AMdXnIIs+cUrNaiD0CLmezD501rNY99Vhrd47HmBKbnyTa
t8Rxx0c1/pFDdfrCNEeOK8TlgWqkWcg0r77i9CdSjF0IzTZRnvvJhs852ZUwNYft
zvqCZF6kpSaak0ISBKX5A8LEVLT6vuyFuDFrS+KRbq0P2uhhPVh47/huB2remM19
S4wfBge88pT0fcySEEold5TU2LnBBUgqwSiBYzR0Y5wrbxqowjvTssk4o+UryTqe
lb8hxaxLGu+H86N6BJnGhPa1jx2P+KuC/oYUCw49szzkMihyZScK7HqDWRBj9l9c
Odt453165kwVJmSLfdeX3748I7ZtQ1132K6Q551/DGWPC4GLRhkqGI6QYEt0lgWP
taHtiguRHuHFC8OzqeQV/HekWFo3d43tbKo5NUkgLzcdHyF3N/Jw4iYSZw0qecLU
ukdjC2CDMC9oKb0sENcR84hY45ZrwMJehp520lFXgTCvV/eUf9ZtgiqDe4exqglG
783g34dyh6BHXyhqKdmGcEQN5u8WMPTlmzOG4x1VGe3HA7z3hdZm0s4NNbA3LlES
EtzJYTIEiemfJHqiO7eMU/2GpohANgmfOE9uiOnjJcXKY3byULSwTzrIC5RLFda4
HQv4D/NgFU0hNWQ5rXgUXtzdyCkGXG7ID+ezGWQ/qsuj0fSFb28LEaynyNCu3Thx
WsRPaiuZKQbP6zHs2auGUtKJiZnqdiZn9X+W+xjWKxR21HGjCxinu6wKy9N7p9Hp
wUaMvv2SHMjPjV6os1X7QvdxOESeJixHrCZJ/oY0dKYnq1+3U2fcgc1ch3PBES6Y
USA6NYtTsaY+sO7V8ZL6I77qYTI3ZVKO5PjC1tn0Zf0UE9yhrNhNQgi/Lv8uhktM
FKcQchJxTdTKXBXnFHtAEOTlDPxcZ8DKFzUJSJ1Ok+hntOegSZFXtYBdQhKJknJs
lKFh8z3ZpBx+w14DojezMUg6r9HJqaOn4CUPuvSzYDI2CftTxzlzsdXq6ij0FOW+
cZAwGe5c3ecwIO8WSC4gN5xU5Nz0TLaKN7Gw2lVJxuPCiamZuMFkuZ7FUf1og1Tk
Q5oHS9r49MxM0N12D5WOszyqTuv9Us8ptLJgkvljuO+izuzUb7qreJYUdp7pVS15
J78ZTSBiIiW36Wsj8yDPRRFGW/SZw0FMge/LEcpgLtPncsUll7zpwTCAhzm2jqSK
tpg7VMp+TsfZl20UrjREcQifjjNPoIpn3tEZB/QKiMPultJFU5dRbtuGhH4hTggZ
CdMh/k63JOfxafhYum7oBAFkbZLnvHwLi0ePd4K2xjiY3vNmE8X4o1xGV5bas6An
aOWIpfsCALCYTSXzLHjLG0aCKkslauhQHx0oUJXjkx1gQaoVxAqP9ODmHFNmYVg5
R//qGsCM0QdRcjzkB6qv/LykDr/GvqhAD8PeHxf4PfGJNPG9GZEJup3pTFe4nR2u
9ew5AdWyMPVzCxmkhMXmNaU1yffzYO7kDeuZEdyInLSX3vWviZu6xL09PIxhMxbG
AzrHCWTc84NYuzBB9p2VZhT7WKo0r9DvPwe/IrJmyMZ3RPBqVLeUGnh1a/zq46jx
7L5XbJa/kD9JbF5kYmNHQnJybuLLavrCpOFtW9fOxGpVfSRWRJ8UA+B4qz396EXP
eYdqIoFMixU26SmOqicdC7xI34CVvAm0p3NsNBReMopNxgDUnZb1/nICUaJImR4r
EYwcaRmu4+hEGhKy2sOk3V/XMHxifS1RrQ42XNDf0niBvppzmZ4CRUFHDb5Cab5Y
LW76y6I+Yj6n29mIls3tDGTJnCsbyFZHXwQnXaPTBk6sRRpH6TOIOtb4sNyBGro+
f7Ifw1F/b+U9uCyf/PjgZ5rTLf4sV/+QzIZ+xTzUTW8oeT7VLlkVu4Cn+TOLgNYh
vCtZ+qZU/fuYE2tYN5s86fduj88s4ehsuVwwKF6IKVee/AFjawzqvVqj0bXNIqwC
3Q609/ADwznw24RijAPyMSDQp5jB9MivnCmuNQkHK1LzEpNOJpp5ywRdmq6dLjIM
yJ1g9dmCUNyytSOl2h1YBtBSVgOPEWMkr+Cq0HuZdF0wn+sDbzJhBy2EdbjqNz/D
PUeHty6OwWfMydi86YCzyiIIkDHWxkZE8j2O2X+7nKVTIUyLhQsnhM8A3rLKE1Lh
MVSRWNLl14DwMid4zHMsYB3YMkjBfIT6fB60QHIgsd1WMpwMGoN3tYZ18q0nxaYy
XViHMP1dexSpD46shJgI2AxUBo8zH8IGLnOr/Ziyqx2eudbT3OQE753KsMKC2O2C
4n44GhcDZAg3YJjZdCibiqS02oyGQu3oxQ7LlutwYe9km+zicU9j//AMAVoCTtEX
LBOG1dJHWLhzXO+ksblJl/3yrZd3PVwspGZJADyM0WgtasYXwzD1ADFsVHk4Vuks
GyjN2drCwBLRS+qZHehpZSP+hs7MSQox9tI5cQfl73NFDsvwh4wCH3MKCEVpFjwq
p+NlRhgdUg/lR+yjkg6SDlZajAhCAS76ba1P5DVsrsvQuSSnL8dzxv6zqzKfBSl5
kQsD/fdvpu6PhTV2pRnM5t33YuUJ3z/1f98t2vmgmEPrLZvZpb0GoD2JIK0zDxDW
0H0FZSL3TtG/58acKdkoxaJaWWATc9qAoYotmVFHfwYVe57VZvCZe2c/5K2LvjbW
KjSCHYWvfWl+oMDKe1/mMm4O86PzKQHnoOftM69jtbynZ9dZ4dW858gJ3bgihuSW
cIWLyNADI2RGdG8Go5hQyOrpvDl7VWR9rrL8/QDK/Rb4YHhVjNklnw3IlmGiQ0JO
RhNGYr6YguDGMCPGrquautSVclUGaeTpkxJC9xf6kiOWbTOdo/mySeW5sp6DoioT
/3pobpNRs7s8R5qJvaPd8w2UmsbWp2bV1N7iYFQTe1+3h+7pNHYhtv2WKNOVY87Z
5c/dE4zgPeEnbc76d853uU0PqKeYTA/PAxNN4iVuTLOhq66ze40uzmCFZOgSi/N8
dRC3H4vu4yv1kTDFe+mFdH1eMQzSttPQNAVLn9hlX7CSYS4GslLmh45wfT3pKEmo
O13sHbVBnCb+DEf4MeNemZGu6gCddne2gzLGceNW6u4c6tUJA5ilVVAQ1/sT794w
bPCeqMYr1CqNSVCOoUx7FzRDgyI6xDjGsoruDcaa/LZ3tLtw06NeFhXIgF6wDbpk
2WQnXDLw9vBMNr/LSwqIG6OXm8SRDYkFtpR9W61wI9fie0nimiOBdU4BumSn4Qfq
tIsJ1sUa2TYkMLYvtcnPUAMJUN1eOt7srnEly11MyUyLKzUmsGzR4dNs5Xbh1whw
UtZSjtI30tDUE1T0ww7UDjQXzK8stWZNlZItaswnuAoWy5r3HwLcMp7ar0jU1jZC
mTGnlpT1acCJILvbYRc/XBuA4ReojmP6inb01Z1hOgYJSnriYMaT3E5cqOWHDq6n
7I9yv8vN7ChkuVeMceGAx2thilNCcyRPC7podSDCGZw0PkRpabK1PxzAh1l1e2zB
POE8W1qoHeV0HFwYDz3SIJ+k+JRSyRz7TBor1nI94U0zqZmDc3sCy4ED06ZREdn5
RAjyGacCELVsIv+R6npA8ILNAcFFJByR/Y/k9dBK32ngGOlzMOKXDBOGVsVjsAx8
UJliEFJFle+2VvadAu0kWjMFKGq5eS5EzsZG7z59yDtPhp8wcWbvzzi4gEBTmGny
jy3EWVSQNDFhofPyMyIwltjqOVItLZPWPKNyaDU/a5LDuTWdF7vL4zUlaMM6n4F1
t5yu4LJvqKd1Iwj+TbtmTV1gE3e5N0tepsZYLYIU5KU4mvBhDXK+87RKwIXzL2FB
gvySZWHoLw8AOLcE9C2iBwsdhRVV3YSd36ORHW5Fl65/l03w6aBEP4NJwoYnpi7A
MHOooZ9lzU3CklJEdTjncj9RTEmKDurvOhi7FXpffLta1mPsoxmuKakuccwuA5Bx
EbEVcBG58XsejrCI+drB0d3Yx9HrnL0ptIsd1hk2Cpb+ahRiSFiChl0FEbQOi6jE
6AWKmhM7QjO8FHQM2if0N+36nZUvH6gbKZ5sHoIPobiysaH0MbZl/uu2u+tzdjwd
VrOYxNDhFcfKBazZffw6nCr5zCeFajdNOHVL8Xk24mpvSlzeOpdrvYgnyghO2dKU
bbCC4sa86uJzBsPQL5IWVdcSypaKYTr+lwMW0HvSGMabQX5+YI4Wzbh4K/WW6WIZ
XIbJKdRL1Fpg7lUnfNw7VJ8v1k8dOO0mS8MnwEdOPW5OvkaOtt53XZ2J08CVpS1b
D46PlmlcVQvXs4R73H4X/z6K625yObTSHlO4P6qPQEvEi1nlCbhzI+/V0QyQCSt6
A3Awsh4yqkw0186unMOG71/fiMibQ6pOcHMPaCFVRigOPtjACnL93BwCqNHVfxTH
UmBkFMufeGO276rhtCybiyUZcwmmJxvMgBKeO1M1/mF2obyqHF4smiM41reMNU0h
DlMdk0pN3REivQ6NUTZQ+FiCuLqb/JC0DGbmZerTe2ar11KROjqZbgtDBvVH7H1p
H9yZNKm6KBkT8rrHOQgaGQayuML6x1E0bNXP8liIrIlGaDeraS4Jzs05XY9rPIpf
NJwjrv2zm/kZNTYUc4+vWilhkVPBglIMUyVfR4KwgIU0sAq2A8ClIsiV0QpiqS09
5zY5xEGkZk91qjH9sALYEEyQBoOlzYOX2oyWT0gsyhomtmkZ6y3VG7SKi6luDjXL
nEzHa20tluPuL7w1c/fNW/2ZiCw1HhoO6ep2dubrLeYQl296mmdYATjH6O7bJ2FT
bVxQwb5pJBRJ3muWKBhKD2wHw5fDCMnpgDbjGXUyDeO7r5SsnptdJbF2GNmiE28B
AU9Uog6iUZQqrwFqeC8I+GS8CNNm+SaEVSH4W1TZSyNlbirZdEWskWK6zCQC3jDE
P45g9Xx86IvG3NNZcpc6sY1xS1yN5kw94/161gpIee2tERUeYo9QoZMPrO/muH5S
14r3yQJZsrTfqlNa5CnSKb4gkBsWjyosFt9+UFIwP0iM4P1JXQ9S6dDHXZGUhpGf
NdzIywnGxsxmi0XZ2hTdkWGAwIbIahhMy+tbJMroK24q7DQj1nEW3XoKgE8Nc9V8
+7Qe9pO6XmxiqtB8PPo+u/jRbS8kP/cJVYg71RlLwM1j9gMeTvzT1yTDdt18A1Ko
SvWldF8aMDiVUO169q21lEm96G2rPp3cH9eazYgYXkavyTdt0uXexHvwZJVlZ8BK
oXXDd7iYZ+EgN+Abio847FaPzA7hJry8m8JM4TIV5aG/mriix4bAjebBDprcc2BJ
tVQxpy6e1K9V4flQFC0tUHvi88W4ttAiKXVq8Cd03Q+lLhl6sT9vSCoeaz/AGVTi
KeL6RcQ15vYdbqceQGBjEcUeK88tot6OO6LIo9h+1YMAJQdZXYoyvi/37ZeQSw7r
7NDroiqhip/ONScyBk/k657eXHePxua3Yw0pZjwUI+qOZRBpwkvU2Axen5cpTvxR
VheuJ2aK61A4HZkfKg63zzFPjjPuYx1TnyRRzWXrlpyuAv3Vemc/z61qSpSmpbHd
NDGfmHN219ZVeqZgctD4x4ydq5ShVo6/XnpGgkPxVYCpVcZD8k5qrhjUgZX7mKH1
hh4jBemaXH3N5dXoJRiHkSFjg+4ptpz7Mlx/j9S2EYG/XrigO5tEfqP/nb9gPmue
AKqorZ3tFQy2bRbF92K++kNmP66xtt3Kw6wUMGgAQ2Zp8Bu/3iabblBsbhm0UEHb
O1D29G0ImE4O76tldKwILWe/E9bO571ytr7WLwaCIEh1gWAUEI7WO/plROSLYqEp
w77GsQeF5yNn1N/LLgc+keYusJX7a04tjlz8uMoWwyCtjBan7rikT1L1m4xltIkN
5Q+JRth1gHvH1iIznLEFrgxPnaHj1FV21Znm30htzVdq515ebjeVVeh9aFDZ4b9b
+9O57tT8mO9h3RtP47Y0bfm4vKnI8b1LkpmLRrqO+oixbjbD8oWjiez76arlfvOr
zKDaq6+ax87fv/WGjjLXcF+vnSwreyauOeIIcFDpJZpwmmTSu0vQYLYPsry/1pFn
SqAajuq6jQpB/aCqA5rcOn/GTI9Tkd6Rg2EWN2Evg/OkJQAWrL3AQF2O41Jnm2IT
ZqoLjeIpfkretMbb8LL9LWsMSbQ4+Ls9y/1wzLW5pH3Yvik73vL9KPsWruaCs8dA
JNvqc3783uxVqPBXN3Z0tD0oSGdtxxsdQu+fyDXszRYHkjNa8eH8ZCTmjEnQN3jx
Oa0dMJSBF5UKUQYkJgslGwYBgmyWcz8Wo0teRYMQqfG17LG+rPKYUyZbzkGqkT2U
vcORLMse6K9D70C5xewUebH7VQlpggNfb3pLQ8BxRU5+o1+HG49v4VLysJ6HMcHB
7aMZjAzWjJh9lKJZ1mTuX1OVP+sckvCR7CIr0MRFoLoOuQgJ8rB4LorvGYPpyEne
V3XKdf9q7OsUuy10mqoHs0xuOVXObE5rWbO07db73DgZCSVmDCcI7oocGncuGU5K
+EzGqI7FGF0RnkAXmsq5n5vokxz+m3EtFytQLRnKt+nv2JE3l1CautLUtjSbElPg
s1l6N3xiIch1oLg81FJ6Ixi9Q2mEqwwOh1+Mx1KEMXg7bJ0Zm4vWsYuhREkyiIlh
xLGSHzXZq58Ewhs+ub0/g1kzsZ3Dj0qt9ngXGVaOSjVvp3Sw5I+bN7LMbrqZdVe/
an3cPAwuZJ7c7D4rXl/mogiNwt1gtStM4vjpgcd6f3zYf9JnIszFXTB/aNVqMWQ+
mUldJHyZ6TkxTi19ddp80CYF1pvimV6XsdksiAfi3Rw+yMgbPFtRPB92DMOpD/Cy
6RqeU9Ql0k2jn5Jo3/t+FdZtVqhS1dADy+ULrSGtICeNZ9AqwgA9zw7ssclQ1jX8
qozGk0aQ9e3rXm/bjggJ7MEgsbWoQxER3+eFVygvmmX3k6ZPvblWueKoHymgIMqu
CiqLOZW6y2JRXOIgdrotYJewVjAaAI8Vu1/b19tn00azd7NGKDjCnT5diIAH7Rqp
4Mc30eFF0zAXhaL49qoZWuFjbtQLr6ZGaPebuyKJlBR/ILbSe5DuPqj7OJK/yJJc
p9lF1GRieG2uMrKYMM7ESm7d6iLr4FCtMfHaAzJEL1MLXseNHIa1vjsOJBHRY5PY
NgXau4PKynhePK0WQLLKkUlz7GLU/wwjf3PPmcq8fHtD8ukxoOXpaoCxdLS05c6a
TeXreSPF7JN14jyz/dvpl3NCBRwpN+j0CdTCljaODwpcVS972WodNtb+g32a214B
bwkoBBhXCWrb9WaMiDgnsXQmx8gqjUslpnFykDP4pGSWt17d88kbgLaoUw3tKTQW
572h4WHcLevSREFbDAynaR9+tSYwYzrl30hmTxO90hoRhabWFszVjJr4um1hsNIB
o6EVnauM1jUBc4qeh7JvBnIGcr6kfQlPTS/NWH9SC7Gqdeb/Ye8toOpYtmhR3J3g
7u5s3J0QJLi7u7sF12DBXYJbcPfg7q7BCe76SY7cc2/O++9+Ge+/8cepndrpXr1W
1eyqWs3Ym2JOPWX0y0Mn5vcw3531qZwnGMG6rQEJqYkaeExixRfnOTONjXr20rdc
W4DVwLtBwPskL1iD1w+TfUSOyeafq9X3QRiL4x0YN3zbC757ZtQgE0xCJeoTHL//
1uGLO3xwy0xhSTMleYo3wT9ZWeDynP0sq7X2WHni+7Jm8/Ih1qx+5ga+8trAUbDN
YGMeGBRVdgy7UrevLpinj+/+PjmfQvkjzkoNxxVQmgxcI5PIFFCrtnip46o3jA5+
iT/IU1Sd5ZaHYNYeZwmbLch2lbBGAbJT8qRUckGmjak8m9TSJ3ZAhQX3J5YwyQoz
gc0BMKM2qqLHqUfZIf4yiAVaDcOSgPUysQQ9p/1arnQsK15m2vXCQHaFWugocUUT
5w2kuI6jdpXObSKrnKqFQB+sLuxIvtL4mu+WyeYdDlA6RSE8lf7TYGKG8ng7lMkl
ceTSAsR9kmqL5ApYyenFZn6Nwi6TtFYsCixrKpZNW1x1MnM5Bk2ZC3y3oEgQLTNR
fpmIISinNFkIOtJOWdU7NUCyu+TSYyIgXNv5GRKxw9gzSPNKqZ9yxcvEo6wnDet8
F5PyoN109MDqFw1T8+bwAoR989p3lxs/lK+7U770mIJHSjbGsqhs0kuFKj1+nPF5
FJojifKReHkeP22RC9xZj+re35hmZIu05rd90nKxP2hgewo0BtiyBLc027BpJHV3
QDVWBulAwTtB2IhKNhqx7ZkaycAuRFdH8pS6Cbov2guYV7focQrK7D6y9Fk7fZt3
sM9DsYppJX0TGVH5zklrO+Mgs0Ltk0Pclkxf96TwbLBw856CZeKTVwnqlw++m/Ig
zIzrcbM51J2eHm+UqNiEtrNYLBP89BayeqxyJXlgVnFDXLfe884I04zP7j9tLEyx
HC/3fkkjf+9gA24ZBxcrjPYNn4vSg6ZQhabv/PzD7sfHMHusUc2PJ8Pf7W2zyepb
3UUPase4FHxcDdnx7g8yzfY7SNAqno8aZQsY7jy34nyMSm9cdn1EKx6eTE5TM9yb
+0YfMiS8XE6yp1U0EC7ilxCK6YE/WvSjzLxLpg0EiBBsQ3VlKFlxkYuCv4TYj3HN
xsIWWPqHg18+QtkI1AUbtHeokKjwSuQ6Ex5XLnXPQknL3LUwbUV9sJnT1htzsvGJ
f8I/fdyVShrwDxFZYEQNTD+uO7/8oXyeqW1T2+Ef6BTUGQ6B67FWLNpi5HzajZ2q
1mXA/s6GUS10tSOCnC6zAnpVfTppy5tvME/XPtPFA5WFCeRSEynoTPaxAfCb7Hka
HbkuMTFQNOFK+WYI/eBGAVotqbnaNPb7w06CaUyCTrA0MjodNOPWHoIIP/6O/v5K
xMcND0AXBi0Chun0XmFN6FuDBKjalBBt2eTKyztOUf/MQdcQaTKE0hnFGaGewJAG
JB3vzngolRMUkyHdqXDMd047xrrkZ83Ime+UDeW0xJOkT/QFW1sWWyYecWg/u31y
+yRNnQBL+3nWfd/crdYo0ilO1EYf2yv+c4UTDw5J5/BkVC3cF2wCQ0TJJaelq+Y8
Eyd1yGq1slbW4c8TjLw18drYvCm/KZ77Ee1fQeQOGH5RLXNVHexIwaVD2OHod+7s
/b5SHEqcNq3xQ/G80Fw7mHFQcDkvPsU2oNY/EiuLUMxq6A2M7MZ0Ym4KuXS42GRN
tZbHd1AcT2j+hpmFXnOC03e21DWgGC4y7H42M4oqwsWaj0K30M+1+8adbZUfuE9R
Ut0Dk6Z2N+ofgXLWQTs/95KO6OqJ6upBhpA9PeGXxFyUl3J/a31qVJqd1NxAWVir
GFRflWW9uRKwmf0eYwqUSTK0YWJpCnSvEFVvw59iEbUQM2zqg5SspHJzfrsBnJ0i
XFTUrHCV4r/7YnfSDx0lgeGNS9/u1RbleeD5JvaWadwSg/Krn6tCiTrXXFv/115K
A00VGpVmwzgsrux4Vy89CaAcl56rLDG56BBloIXRYsGPAvcCrAJnsLe0LzowY+O6
6CPMbxigniJSyBxftgMy1j/xyait9msdGlSz4Qawu3/wRFpuuLC3wTwK395ZnNg5
5lKtaoz6svnQS99WsbE0nVo0cpnfHQXQXvAQPkAYESwxOH4mC5bX0mJ463jYtF/f
SJfmIB1sdMN++qg9XIY+mmA8NDL5Vo2e8ohEKTDoba6jys60WNA2IkMaLWAvf1dT
yTF4CnurK9Uh6PEYYhKUmZdRmRm+AZwZHo5vzngAbpSVkWOqY/0dqP9YUfddFrEU
T+a2VCC4l1U/NEMhXSp6OnYJjaqluqmaYessYM7Ff19sKLIuNV7pbgQc5zNdPjet
hqULVf3umrJtplGzVTN3GjzBZX8kt9+ZL5H2u62AN5C49m4nHLEWWF8uG4hcxaPB
YXkS8De6QNSzznyRM5RY1MUbgolwryWE/Eh1n1hzDNkjhTppDoc9N8ip+uvV36Us
y8lwhAQwfQs3MxP0xr+vsbW4hFqPKD3GXxejYHYKVETVVM5+zwUcyj60x1YcyJeu
mM57SwZoYDXmWUSi+FqT9LBSqvz6YVZtpmtMEZeyj3eiARQY0g4KnpYgGiWy1B7U
BF7g4IT3wZwIFacvA+JcYMtXN4CwhRJ740Y6bWdGbXSUkLIxWXzCcl1QtsehiT/E
mvMhEKvHAKL5HDZwo4+OHx9u+3zq+7n7egjyRy+JudvLRDoWb4eLyV0K2SQ+xlrX
TT+3+setXdnnyvcO49eTDgN9JfdTiIca1suuzxg2ec93SE/+9itaKvBm+MrcDDvp
yXs335Y/t6dUr6dfzXKfaPtc3YaFiYqC3pRpO7W4bavgKsRYZWEhuAOmAh+ugoBj
eZCeAxmuuVris/oYFGmwqwjie2hw77e0dej5L8WdCLHtkanFNelnEzGHSs89uXS4
1y5DlcUyMvNmDuHUywRpsCKMCbOJzFkbI6K9Y2eByM7SDjZa5T+9x/CrVa+WDC/A
hwbUsrSbM2LDj5+Fri6OehZ3WiblYWtEIAEcM80/PPC/zZPcQs4z0G19UAT9Ksyz
wgX0WKoJjYQPD5XWbgwA2lmy+dKWslQDm5IFVUL0DHKBe5Rkw7c7inu6Vi2E8h7S
hYrichwTIOT0rUxaU09RLlLSvdNEWFNpOhXe+E73nvax3CTwRUogBealqjN6t2Iy
t1+u4/q20eJuEpS80dk01q9TWY4bZ/7qmp3VReh7tIXpXoUWQzXZ5Pz0aa1Fav3E
Csa181PEEnvulM4gkRtSFfP9F3zzok59yjMNELKvCbEoULwu7eu+se/JIhN6YwMT
wMmkW+tU2dD5j9xIT9O+ak2XWfrhEd4Pg1+xPO+GXz8gouFdETDctz5sET8xIoqu
n5TCcKtr7ALxOuHAeDUk5n08EW9B1smpyat6W06NRxZFm15sI6FZohOtarUaINeF
mECAcu0dr0xNY3QXv3qumWgjdjapr4xLXT2revLluDK/LAVvdmX2ZB0eKcaGVMiT
rgEP20SJPYpfPRCys3ibngRzHMUzauzkZiVKIg3Bl6cE4pZHwir7Cw9pcpgJNUuo
cqEbeON60ppj9agNkjrQ1c5QWpPdek0IRY6dcuGy6aMa4GxoOxxW7wVEDqz5+5H5
jHrhuasc6ypNG3d5kR+A3hVE9QDygXMt5GbHq5gMLlhOSRxtSU20BKmYpwRhx+QS
/fZ88DzKNMpCTUQj10idRly0TEC0LGoMUhWhAKciO4+oJVSd411N64NLSY5thdCc
DKUuZlozYdOnJ0UXMr6HCIfxqRAPYyHpTahehrHKqeNoVJXh7BSHkkBahvVyoGMV
ofFonw3cfsw8/w7fDhse6wawli8cywnKIbzlNQbRiry7HV0rweKsUUfVe7luNTnO
F0049rFthzLLX+7uoMM6U104vqU7Oe5fnpPB7vAjjzWWWd/C1kdp8I8a1YKdw0bM
XTXk6DXa3KUbTCfnepRzOjxf09xPRYULvZ2Yr4qRVolq33Q/TYfeZ/gso+voKzN0
v0pTdmg5bZxDnYGoBnFSeASV7NgWHbELtczFq+OdrvoWzxBmcRxLzkGU2e6odS7Q
9EMBHvJXMeT3uHqMUxKmhQ6FLlUOVfUDC9+8AniJeS3d3rpR685qPPYGWn6okase
bBme1HfrbRmrXGsYs7wWGHj8JDnbglX3uc6JbSAIaOviAL41uozxA6ue+lK/jH0Y
ofo7SzbSHs00AyiFsfoDTokyN8FlnTYqZGAdP7PP9qbdvuBB4zG4M6a+iLm5QseP
W1zYEzMdebXnglwkBHmoYIWHeKU8KbVyQJtw7qzl/eQDoYQKL0GjaCao6TQ9rcKh
gpSiZjyRmdHs0czwjKNAXqTwoUeh4VWBoGrFq3EXKwz8b588vqq4tFzu9lu/NJml
ZvqYd3c1739fTYyawjX3jKm6aiZApFd/XGwmaHGn2RXqBq6Oi0ZzztjN4TMyrPrc
IW+GZTxxaXcFrfU1H5OikTx45wtnSmPQQnm+nPg33pGH0ainTE5+B6/dp9SX6jSF
GMce1FBSkJmMg46kjqr+upByiqH6y0s4XS9aA9UyowYLxT3qLcUhniGTRQYe/slq
5cAmshLoIAukW10KMfb+NZVOvNg6EFFOvQKYNCPpa/Rm3E756qaQEI0lPE3ijmyI
ut6B8fJtTEPxR5XLZ1DhL5vONDp2EffKjMCsbSrBtnvzKlznUR1btvKJswO4IltO
sfS0cjJyVQjJvLhE4PNgW5PQz3kXwTQUhu9MPiZn7XxJ18qJXwl8Rizyf1MkY5iZ
Pd+Y0gEM4U425PBgaw7eaAwEwf3mC4oAzZZo7P0Yb9PxkxLsWnOZmcfCavleeIky
f+thPiDKxtPy8I7CRc5sqKdz+H7Ldsd1t0yn9XmCW5xzuFfAPkDQxLrDsuogMjoa
R77+/ZRpIctIPLpZAvZOyuWp3oUl6xeUghnJlnjUTafsLeGRqHIH4MZ6A992F9NK
A0tdW9Mc0EaB7OSPZB+SswGLgGOHozTZzlxttvA57s6pb2pBifgBlkuf0qEAVPaM
htMx/v0xIqqKjGbZNUQIgbeohVveFJTLJcTKDybZztkx0Li5Z7VAMNh4xdmVecyh
vpqEfq2t4Gdv25QgHcRws5FlA2MrFC6kqJuJwB0wxgcEYNj9nIM6ojNAQS5ONbai
D1w481AMmmW6WX29CR0B1ngdMykShqDxM1pDJYH+Kf5SpOu2+ENPBH49b27VQ1c+
D6Fl06XQbOqo76f4f17Dv6W+wnN6uvPigXfakDI4/F5d7+zVQ57yINtq8N3Bsfhm
gK0Hl4zHXfHTPemVP8qKly1fq8/W+N2YbzjhUFxtx8dT+XBsZ6zCEZ2dk23xlNQX
5IvchF3ae9/P/bGXLrdG/DpROQJ5zOI2McN10TFNal3bn868obcQDL9/Ti8+oove
iGhFtAxl0D95jvcsIReKGbQKuFeSIfeeAWEeKFYQFYof3AoQfntHrc8DFVyts7mZ
FOVF/1V0ywEZW2AsirhOIuPyDnHKnzQxrTuOfEVdJQGlslhzQb44W9Sl63tXPEMG
NOiu5om2sI2cVggKpqM6r2Ghvi1YqJYF7KZZtsiAOymPn4yy4ryBF3VDMNpblnns
uaQVHu21JoNgFtulA5oCyIdEWWznx4bL09ntcOpgne3bQDvXqdIyjHJwUThJ6U9t
EKKnUH3ytQOGkw1vpcHLaaRr6cuI+jIVzMOa3xoo5beVT+RvlBc1uU95TkX1+jSW
8Rp8DvTX94epoF1WbqpWnGOvt7GT3redOl1e3KRqVAjD2DPeHaW3praieio8HVq2
MVhDW2zFL2tO/25GA8PpJBRL+b5lOHAoBn1SUKbDbWnUWnkIkB09opqKwYzDexzm
B2PwYcylSwqt4sDqvM51W56Ws4QGzXKEZj5lnBNM4wKmrte/ltjs4BBOYyvX9ZRt
aHa8IevjjsSJllkuOClDrE+P87LzZELdALJGpBUPWHoWJo4rpl9oyEw2gh2UCQqi
K//is8j+oOboKspWlTm0ic1p0Atk8CGX18e+W0EOYkU7rjgj2OAN+woM7GA5JhhB
wLJZP/B8QRf9ZvfZEInW3DFbPKKW24VxZny5zPP+sFN78+Fp5Njw09Toy919tom1
dvPhZ5y5o2LEd7SUmSxlOucy6k9n/p+svSq3u7pOoircBKnvtPpiXLQ9ngDWG5ZC
hfH8hwc5LIiEK18MKnBm4VQsA0GUCW86L+wh6ar2sNevVNyvnKtXyMyQTmHNHOnj
JjR15WjulfPha7oFeFX1lHc/cARLKpCaY1AgJYmtFTq32dqmGCDDA/MhtJ6inAey
NnBIVL7wqshNMBujco51vgSv2OHLhK8OtsVLjmEhauws7Eu6T+IvdGuC+2krgTtw
+D8I+i1A7xEyUwA65dyEr2Co0RLJ3b3NiE2oLsVnSGKRsNoR8NV7vg5w3ED5nuWM
DhjcL4OHjYh6xcVRX3eCN6b5JfnRpWbLlMwW01SajwiaT/jTx7AmSJRS9E9lQx9z
govoNXTZkRITqNd7KSzR4ZX4cOZbzeRAuyhZIDg/bbX1FuB/T+nEX3Oc+tZsc8wF
lrIMJ7CBVMOHx5mvbbA3dKLbopeqV0BktseYxprGtBdCpK9qbMp01O+czpwH3wtV
JXU2TGTPWjtJV2kMUF8onEEzDWkRXqWi2Ea4+1T6PXqsP6L//R3YtWFyMxHn+nh/
OU7OG6BkuBsC884FW9ruhXEJ6ImQXvDbl8qgc44nn/JVmFJ8EwMAj7YSGa0PPaky
rSwH8mFMJXXq0uLit3Y8fu9Vur4xn54zlBtarygPti/J5tEa0NGSi0WLZhADxncF
O7hHxiyZnxNS6T3dTyuMsQVy3oFSPnymrvI+zDuMHM6O5Aq08jauyI1eOjBZrHTq
QPT/qDmRbS0QpRzkVf7dBJPIAqaGN+Kq9/CzUm9Unmxtk0kNa37kIcyl0uJzEPaQ
q5T/clbZHADTOsFmnMfQVevB4w70u9l3lSYfC5/xZjyxXAg1/XclM1hw7keYl/cg
6eh2hGVgJom9UDfUcG5HHdLvDCOVCyCNUQw/vseJVazcqWS5WFepLWp8nw0OayCB
MQ8haENNWOorD5WPzZPb77tFVVvfYbfBsUtV22EHzLSJlEQ/bcxj0Xe2ZFP3SObS
U5toR73OPLa4rp263a8HvIRSOIJX/sgE1GDhWhOyG6N3iMqZxCWqU1aRIJLu5KvW
i2naUymoD0HAHPjhYggHyCRD1pj1044i1mU/M2gHn9lIUddO62zh/NHAiHEC9MuB
/W1doIZy6rHpSBkIErc6r+eFZElX8EXkPEv4CL7CzlgoxDHubqK9J61C65B/SaPm
TE5X+2jt/W1m+wLqMFwwDrsBJDGRSWOWVAPu+uAMMOr+hc5n9EmSzDx8nQJO1w1G
6XxllxG9GBwFFYeWFnglfsHwzOM5KCEwCKej73M632hPyo7iFq4P0hd20ELK1IHq
zKdETpGuJSN58GewIt9M0Prj8JR1cptEyzEYYWLxo3YsZDcRdbogLQI7hGmNzjBP
UzWojxpp0oEeRqx+KOAJmIwhkoaThlVCjqSNjLU7lzV7k6UOXCYcTUUh3dbHn2aw
Mtu75fy4SkRTY7cHwXQPcZNjUoXbYKBeCRQ9TTDzhVzK6IOnOp/VbfhNdeGO10gj
5cVBLpM/AyZAQp4Wd7KpcW/6vRUck+RWKEhTma4JMM2pO+isn1UI2VBa6Xc+vXjb
Ir1NdjMXu4AgYL9Hi9GgowiSWjxaoFpbpXXMKBNoMl5UcUFm+1zzazTLblS8TcfO
8ALYsCm9F42ZUVmMN5OElHDvLvOZhSihdCLqEB6wCCSiMxFPqEtC0MZRwWrq4yqh
Ni4p9IwUzCGwE6cyT02QZJUnNfdmwceK6YnswZpJhUZRfLwFubWq2RP9t3OegYCA
UCSs+SPFxZv4Ezl5bRssNL8v62UyBMfDkiHTKiMx9cezLFp/MHTm3KKv5pXAQ3ep
Fxgs3uOJirMIPa3LHgwhy2bQps/CZ/Ax3jiAJK5vuZq/8DCYgqR7cNN4SqOZQ4ze
uolKZSp5Xj9+0go8wgg3gWt4KSqHVD1MAaDit9UfdtO2SWSC6vBcGs8UxdTI1EmZ
qfDFt9lmxIxy1kZjmUybEw7Dw3jJcW5wb0s9fCtcNXJywx2nK5w1YFIvNbZok91D
5cvWSApQ1kNRB9/0VyvrIhX5RBUFitpqwqIeKGmKNv9CBCoXN05d6YNg55QVJklJ
T54i1mGOW+XENQ00x+hp4mmZbFPAsH94OsDX82UFXzB191TCd/z8hSFMNAiMgQpd
TrDxbWeFiGGn6x0Z7ktRYcRFWAF308ZQEdIg/zyKz87WOWIVFaEY8Pao1GKQuAU7
5pVY+vtJajvVM0FzFq4qAXo1RKEdTVUBzsMxFN8RX9cp1BI+a3dPP31LGjXWqjs1
zueO40UjgyGbY3NjnAoN5ts2lyYkE2NDTMtvQgITQo+OE971/cgu9u1U7WQZ7wvY
LhJ0cG33IrwvoL5LPCla+XtnOH/Q1imCs4U7vTyboTbANeCpbdtP2Q+SfJubO8Ey
UC9S3cMorrapupm81ZzRBK8euW1uFmYcdmZ+oW9Wblxu92VhD36Ai1s1iIaf0vEx
SwAUTK8aMX4vYIr48HRTPj0OByET+QIVHgFyYj1LIFfYaQdD8VroY5DMhOhG054X
Co/fTdQmOcvirKcfZAeQZTDjUYBspC7KHnK+fYI5+MtGFBVwF7XMwAIwSSvosiOE
HANIBWqQw1ZjrxReYsb2hjc8fR1cHCAOvpq1Go45UfoxUyYGIeydtp6QTvkjosfB
R52XUHfr+6V0CoV0SHV2K8sVj4d85ZaD7NPjmaJ2R7yHpTLWd3QnLU+jJ95P1xpJ
4/nTIJwYSI6EiU4J7vVq+9ma2RHvv6WYMg8ST+g70BYsa2WwkJqoOWoo8ndwE3Is
cnPNZ7Uv8qxw8zbItfe3CKhtar05Cmk7vJ+/sVtfOTWb2z8tMuU6CB2AJts4JkGU
CxrKjTcbNMlv3857E7cCQyEe4uAmCxVjW8L/EhBDLTYzHyARiItGGAFjK2TzwIMa
zwgjoM8fl0gIsoObIFS9RSiyJQXoxVhqiOWiUQ3M9Y1GMBV0pJCeZFH8OI7dggeB
iC40Cm39Dpw9Xwgnp4vsbaAsDMmrgTYIBtQ3TBVXlVQu+Z6E5P6u0FW/AifID5lG
ywS5u2n6q3Beuh8+Z8W2bLYvKoOLM4sSWKGIvVo2XmgoxpNiaga27drjCAV6OZfb
VI2H+2KmWutOoIkK24kk3XhLldFmT9k+ZOa79PaLQWCt3c8FH/G8Hp7q1+5BC7pi
isAnqTrkiIgWVVqXelBKe9ijI/XYk2oBx9gvmC91p6OV+ZNqWKXQiA4IsF1fcNK+
p+FZwtQHrE21ndxqPsTfWWTKD58PQ7ugHRrgfw1KLfgCfiR8kemZ6d527oPf0mHZ
D+UMvi5ZY651yoNcMqf+ocd6OyCSmm1m1tDiy4Ceni1JbUpqZ9c6BGr/PbJV13od
tD9OK1KepvUSj6aMgzIRaQ2mNklD39uHl2uSHQfmrWeh6a7ZWWiQKej2ytFM1Oei
+CcdzxAtk8bGMwLfToVIV+J3tx6BOmDGV7ItwZ/JEKdbY++t95vrH93vULUaGcrN
vI1vDpRk89EZnzrsaihmvr9buR5e4UeI1+ZyPqplX31Yh6ffsIY01YZUPPom7aSb
HEfNHDkQfy7XgrKn7va5FDB/BdHauVmDQws2FpoCJomUm22KUxV6niNzYOh2/dIM
7vF+7kG7Vif/0AycZNNdUnmCOxWgzxJKikXmk2YgUh+sSUgbIAl4E9pbTbOujcYx
FNcaICj2iZ1dTRRGdAsmjNBHjKLf9eNpT8XTNQUEXWHjfYqgcBBcSy9awlYUAwHn
+kIXMkCapml1q0QOdOwGv1SIYaBklXS38RwCUwwnaFt2JDW1fta2Xk/4mWUU461O
PC2ETcfud0D+JWgFeUgaYf4nhVybJu8mvSa7JrMmtyajbO9svWy7bLNst+zPdKvK
pjQRuxg7GDcjmcaWjCOhY1TqWBrJa7EvLFu5Ow9h+JSt7XMKvbvDsuh8gTenz1zH
gowMuaE7Tuz6K5GPx0GY3WohmN04+nA2IUwtMaA0wk4BJfn7sLDDYpxIkc1GCmNp
QIjO3+6k7jbFHwHPZ89YzyvPW95lIwRnDFeZl0PIL7zeOz7gQl3wLUh8WmjYnP40
GFSsMKsHAUjlQm5hGn3aiQWxNkpfzSvyanYv075y0lJ8mxWk2ezk0PO9+EShOp0m
ysUJ+UmYVxpZ5ObiqXhKRW30RZv8MVaofRsFk++tHKx5npcgufhd+2OX7SVseznB
hxZlLW/o5yYGRaecgJwrzsLYmewYNyQV1luurLMrb5l8MmC7Ik3X5NRB7kE1aTcp
Tprd531P4vJkrwa2FDUjZQpsT5CWGLdBlhQbVLh58nyTcJjjTi24JGKOgP6qwaap
cxnn1NrnVTUK1hCeEuALcUo0UsxSzER4EHKUoZgSe0l+dGQCuOJ9zY+FUeNZopvA
77CfwbC9O9wyImBki9XnSXD9/VmsVXDDFGJq3BJMozHDHAWL9z9QH3VZlwPQSd1c
02R0IoK7w2HgxayEEGJDYruvSsHqY1jQ6gVQyUKvDjeO959Plw0MEbQ83xUwaofc
6CkRh1HiCmL4yyxfUDBbcISHzdUsHjeYfU/hA+f3eMo+839IXOa+21HJX4jb2QG3
wHDnMeqEF8dPalq/So3ykaiAolNncplHY9IRvCu82hJblnsjGdFilmEzeSn5pJ+N
W8DUrn+6uD/lrHlFXDD1eMmvGrpDxPP+rA+0Bwo34mvjGmgMCKv6aTQxQCNCkRgf
fIwWk6iJLE56gMRtepOScapGRsei0GqSTjhhny0PSthhsUjqgMuR4lQb6PjddhAO
9iOR5cRtMBRibvCSQc6uxwezvQ1sRzGKrSoCus5GW8JcpQOEqsAe8YfjD1GbsTgI
KbQ9NhQuX9N3cPHPsulFQoCmwmC2pa3ryFHAtdu8z/iWQa1PKDLkUcfAGMlsja5K
v37GYTtaqR9LpoThbxPGYr2BZvOgmaGTWamtPTQxkAL1jLQGZeD+ugYp0UdACFwa
CZzAHc7FG4+kYTINE1zCvJF3517Q9y4dH3UT0pkWtej0zW3LchoUlMZXmtI3Ff4s
VreJ1XouFZXyAR7qrryt9G0w82PuvK1d6z3PnBneuWVSHmbBie59Gxtwt6ANZigc
qLpDINygAwJchJDr7tviAYdx/OL4gDTGNOb+vWEohNV+qI+lc2joYadVxK0BFU2C
8+QQG5esERcvPWRAdhN37ZFIEkhtx4AZrAGiEEpCGuXwka71jskDgDsmcRWnBK27
R7TtronkgDulWFaw5WU5UscH8SUaYkEvN41itYdngOxHlXdW5A9OqBSrvJXfJ+pi
pHpvzIxvnL63ltyEhMadLAwXr6PngRHGtoE5RlweWmoul0yg5mpL1YqBIKYGMUvz
ifNLq20a8BDZwRV2fsZTGfNjuJmQizWpYLZ/tv6igqVrrHzgFng5XXGjDxtEW4d5
Jj6DNFpGKlpYefPZ3Jci2FVO74TkKiEnI540bNCYnlw0qOFL2CXTR1KSCIUYktWs
CnZNqQoj2EtYOIv+q0t3Z3/vyA33LfKmUKtPx+NWszZMj348pg1zt8RuXbcwbmr1
fbfkd7VnJOdtZzjnRWc8nBa0X79jevUY0BLbGfBvuYJgpIg5uVIDGI1oqp/ZeNxk
b8tQh/dLzbdKF/sdPHQjdelcM+VM7opDtPMnkqR1fY0IKCrZKPtQ+lDySvMhvDaR
iUk8o8Ehcod0GYnfQCCSdIG8QWUSMpo4dCOORSgSDzAfjHbJKFBRQsM3CcJwB7sp
sjViglcvJhpUTDG5v79Jc44ZXZiZn8E8dcrYMbMinKVOqsRqz9HiQGP4bMsmEDhq
bOxYLfvNlJXt2yQMhSykfZfozdD05gunlq9lqg1CXnnclhbODl16VYrV6G2EVcfH
dlDuN/e7tM4NVtN58cnA2cyw1l3k3/LK4EJrb0Msv68PsUHWEqGGPqDPQD8Xm9V9
P3fmnfxqhZeCYBV8bJXame9eDBI7tV4H9onP0deMt3Upj8FBk4x9D/vd1Szknn8v
pDRDtfOFzTsbtbX3fLGr7I+j5xTbLLndMYGfBiLqFZY80aO5yy/I/GhMF2pC2JFa
lkWGytxJVZQ6OaneVGW5l6FH4R7CQ4ThMmXQQ9BDU1fLpY7kJAkcDOvHDoe9Dzcp
jxg8/OYEqgATAlzRImictO3kGgI7jJKmGTsBVIGzGYDO+EYf9yTr4/sEjWE3saV3
ZRvoaFQGnYlK38Gswl2B9ArNI9/WV7acZdW8v64V8rLkSQUmIiz0DCo4F8V3hfBu
2bHe6KWFwtnA30EsVF6wTL2UgFb4aGxu6aj8GXtVXyCp2X+ptC2NukGP7700p2vT
fLhJdKs+AYIOj/dCNvaKEitD/WBWUNWq1rMhs4uRrhc2ji8EWnSC18PVFp9GUfTi
XtC0sI9blUlhje4JgfzNJDf/s6nAAY2yiAJ/xB4gb9NzcPlKg6uJaCbkYVDU80Jj
XcL3mTuchFMsEZ4hB+7OCqFM8lARL+S6aMcUXeXRKLSjD3iNiYPmTqxwVMgL6rh2
A/7bI3lCQHGYpoJVc6SrYBCMr0i4uxJ1S1c3IULU111KVrQUWDqvES86r1LEBWnR
j8S7ErL+uZ0L69rrquua622CzYv2/k9ic5HHS3QaRxp4GukuDfisx8x4yggLiE1t
bN4b94mfpe464xECm5kGt1gD/aqskqxAu+Kew6fGCq/7iUY23/OnjpTO4yGMV69t
O6JzRNAfrZOBOzt8GIDant77RmXVz93zFBeNom+UTUIUVJ80d1StR6eowp2ak2KO
W+w/YosrOOrCjVe1JnYhYTXejxg6I5+7o71zZmzmx2ll7Epo1L/KbPi4jmvVuafe
b0urjeGDAi7RQyByRmUi+3DWlbydDpw5SaUucRbEcdJLGSM/j2e6TgluCPJM2Dwe
diREUAWLSNT9IKX/1id0uCuIVh2PsPySon+NbYcoGEexbkzLaMwBFg7k+tSRAWwD
GyctcBkd4047ERPWR1CE1ibdQtfsSqKCt5zpc0LLvR0xQ+xtDV2tq613Ra0CjcJF
hkLYuX+4Jaf9+znhktkKrRH09JeRYyL4uEYver59oWfFXp+7S6HMT1468SAWMfwf
utbEtkXxOXy2qH3mFAO+bTzJ27VIFWMUEXqdecfqGXJgCYptjjTmDmC2FLjgeo6g
nmrPSrrmbr9pMTOnXi1Sk8Xun3GFJHtZp0OlfMz9qvGlf53J6cq/gBSiQpXR4Wye
6gWSrC4A528Yl/7gtmXiYONk/pNvjPEXcrAfRN8iRg4G9ma2jjb2hAyCDgY/GMs5
GQE/iMNsJYzMTEwdCdmZf7JR/XaNjpmJ+Scbk4kDIQszzM8mhH6SldGxsQEI6ViY
AYTMjIyMhEyMjGxav3Uho2f12pmglJKqoCKNoL2ZnqW0IiGDpKOepZmBoLWJ5U/+
KwVHIytlmNcDQWcTFTNDR1NCVlamH3RQv3GOs7AQMkjruf525WcHDKq/4wOwMP7W
j5iZpREz4U9yKfm/8KazMP3JxsbMzvE7r/cfL5bXhn9WDs4/z3/zAgDY/kcV5q/n
P6IAHKy//f/znI3tB+UV+09mxn9//bjOwcLy8/inF8wf3n+8/v3sX20CGP+F6Ae+
P49/9vJ6FebH0Y+2/xPvjzv6Ef1nFCPjH+291j/p6Dj/dnW8zouTvuPPU0V7J6Pf
Lvzgs/vt4n/O6b8vqN+WnDwhw89Ze10vTH+o3Nk7OAqb6tm/rqDXGdb7/YSJ+Q+m
tB8T/jrbBvI2VnrWf1j+OqN/cF5SvjoRyioQqr4uN3o2eg7C90569o7uhHIiYj/p
9V0dqf6M+YNvj1KEi5mRCcDIwsjMxMr8urjVGRkpXv/96cn07zz7hk4GRj+R/kaj
/5poP2jbRH4QY7L8TqcnbWP41/N/AXW1NzJ+nWIWVhjGPwshGwDAAiA0JvzNxswB
4Hyd8p9XrH+3MbIysnH+p42D+QfX7r/bXsOZf41l/SWWlYmd5T9tAFZO1v+0vY7G
f2Jhfl1TTL+0x8rxSywrC+AXfKxsP/i5/93GxsL5ix8HGzvgFxsTxy+YOVjYfh0r
Nja2X++N/Rd8gB/PiV+wsP9qY2Vm/3Vcfu2XnYX5V3xMbH+DmfFXGxvgF8wcnGys
v9p+GQNmdvZf7vfVxsHxy7wxsvw6l4BfsLzaAH8Ze0d7vdenqP3Pxf+TQpCFlZBB
3sbGkZD5d70ESWtjG8LfM1lShFCDkIfFSJ8NwG6sx8GkZwDgZGRlZzJkZ2JjZTIy
YDXi1DNm5IP5n7v8xmPp4Piavj+Thvl1STDDkJGJyorBQAO9AQICUnCydzZz1rMk
tDEmfM02PUImABAMEC7wr1qg4P+hCfq/Sh/U1MbJkVDPAeh/p8IFhPT6fvE6JuBA
wEAvQCCvowEC1PBTu/SHxirEf/jDv1bun6qtPwrPTw1XmNdK8lpJXyv5ayX7fUz/
rvD+rgGbBQT1Fz3Ygz/b+UPLFeR37Vew3xVVf+CAfK0/oqBfKz8Q7u9ewH+J+Ots
CgCh/XVV2Nrb2NrY/3g0O/xN8B/d/isY/cdN/VhLDk765kYGjg6Eeo6E9mYOFn+J
/qMFILA3P4//FY38+i782rURoYGNla3ea5yN9d8Fvq5c0H8L/DG+P1evg5OVlZ69
21+C/ixQ/5LNBfkZ9LOpv3cE/28dIf5bR8j/1hHqv3WE/tVRDEjkFTk0IRAQVQ3Q
P+Wf8k/5/0l5+X+5AP/+IP2f+f0biJBqgd8OTvn/YhXYcA/g//96fID/Q8z8/+n4
/CMw/w+qf1D9g+ofVP+g+gfVP6j+QfUPqn9Q/e+PilNgwxfk55dfukAhf4Ph7z5X
/a/4fAKKCPX7V3I/0DD//KLwR6EFpv0VHqKYAxAQmZyIGB0TPQsMWc/2+fZhwUXW
eE8vzN/I4gD++PXP/7mky3fNhY/LvWheuyrTBrK+WF/CLKtwoJBIhVAIJYBwUJDA
7PAjQg2pMr7QRdKR+mQ6HHdtyhtWt5IykAhnYF+XDanLrGxPW3lBZQYjZiMUWQmh
Ptgedfexb1RspJ5ubivA3cgSBRV4QE1nF10x8PkMyaLyb0MSn2WHnQ/R+chdPjM9
HjsVnhzczwfN3RDJ1yDU32JpPPIGzUVtfCXYxENr8cZBqPC+vd1/KmAgsC6ee4Fp
94n8cIdkjrAB2qPY+QjOlLHDELKywpTnAPD4KtWyKd3wcn3WzMDf5nN/nZq6XlGl
tJfi+wXghszncXH2POKy9nK6LXx15mUHx6Dd2g3S0m1blMsZXJNNKiepTSWxJC9d
e1kwpH5uL4CtTk17qyjV462N+05Z2A5PGjDlcFQ+CXo2UVqsZ7WJ5WFvZie29eFW
AnG2YRIgI+0RiR8mexUwlr0vLOHlEI8fMnYlEJeGP1wcmuQM8TEzqtkhWHj9JS73
0+i8s4Q4PoD7LYPO+wPVM59JmArtIAyfHuTHgyKoZmygim4Swy9vvVyhKuA+bFVr
blfzcJe5JbtkzN69x5Y5tA24zpw1N0Y4qhmF77o3wyuV3Z7dPbgb1mEb3l2459Eg
4GDCLtk386njWzjj0yDo5Rub3eW8ThYLPOO8jhkWzI0kOooB2uO8Loop4unjG0ue
88/7wGnoNdoSYNvfeG3plVQobcC0wzWWnBiH8dI9TFMt+s12VNivsclFQpzbFXSD
fPITBfB2D8cSVMHB12IEIiWYt6wz8R8iVEsUmdho7jLoY1eo8lZS7KSOW2Oc4/Ri
HB8M3dj7q9JchFkka/ZNlQtE9hFI0iukEJ9N29Hf7s7gMdHp9pTLCYNY5VGw0CGz
tIghfr1wNawPNAtd5y+fED5Lxuc8KQL2r/FxE/HMhgTTPOgk1MoO3gTnXbYslvTi
54MtmY6ydFc8I7uJE1S18o0WL8KToyyDhnMSAY3XgFcsZ3yX/rgvSR9/O82FK5nG
R402nL/Z3HbY5TG/RAYqVaXoEY1nPOXBel9wSd2FD4YZMKBrFn79BHxJhc/GozMZ
O5HUdcoXN3pU5EMjEg/fYOg8p5dKbJ+5vpCFkml+mF63NEuKqv6oyfQsF0pad0GU
RHo/dAohLfLlmghhIYc0IyWvFTWlUIGsdYxbzsuc1yb1edlginImzfwRS62CeFeG
hXtz+WRx2gB48SJ0CEgaW72ATSOz/jbP5t7Rcsxypm8KmsCAYImczQs04ywPsXtO
gRRpbB5f7sagKwMHJ5XTBH0gU0VoRrby/fSH7RDCe4q0l7XujW1pCSrctlboeisN
PHwboamAbpdzCw5PM37+g60b6se8yQ0gEILWLqJ1k1kUBBsb6ruVzPauXcWHbsUV
iqmbAZ2LrPvW1Igy9Ut3A/UM6y7+rkP+fa1Azt77pBtdrOl3UXJdH2lxgbzwPkXg
Gsw7RxRpuSNjfvgqoFyGEhB3T9dRmXI+ITBMxrfIlrqL3OZ5Go2oRJ43B9wOLd+y
LKD+HcIszhiJO2+ADJEqVaG+Vrx6y9eJ9jtyvG0UPaRAXTYs2cUHRQyUXXXZm4S1
U25/c28TxkUSpvLl0uQ51QWSCPNd/O/spH0c7e9Mz/G/M5MymltL2CYHDQljxvIv
FTkuncY/eZfkd9OGZDrW4+o8qL1s2ipMiDyKft21XxPGoYvI9Kp+k++p39O1saaz
XMiswnfy9A1RE8gGo9kk97J+eWw4R038ZZ7iTDa1mP9mjSkiMDBMq2KvPUJTdA+k
AYg1PoJ22nlvNLdKDmSFLzrmQgN+ZUvy+wH+JYP1sK834gqwe62cF+TuEwndm7SC
xgnL7Ovc9grIIwhcME3PepWc9m6nm+XIoOQ+FpE2FsOkXIcGXq/K3WMkvGO/9jDK
TI+6+YxrDenjMis3mbchOJRYG8ZL1ZGfvr0DaVCDM+yu/ipj9YTCzm2tLq6Mavt+
uQPHeqs3ambMGiAbbh60JbqcdQ8iZuG+FOa6Pz0GxzhsAlWDzWpnA5uaOVqS2l4Y
vg5BN8rNTvD22sbbgzoQMM00UlnP1q6kEDzyIqkHf63Jzi8WcPmS2UA+eyHsszdb
nynFHrmO5TWnNWC9l99sdAtHmIVzuYaMrYKin9rt4P++CkkCM9+jetB7/U0uRwEU
SgKkkfyeXyAQNroxxBMG6AKIpHxzAp2IUS2mSm9bR1A22KEJmxDlYHw/DJmyynyI
Jkse9LO+f26eaT9sQfnGuE54LCvDcI4d49Q6f4XAACm/h/2tKqEBP/kqBe6zg8JI
65haMvcuDLtu9lJmtlH9dSX/+BcCNV+52ex4gAQeevc8iHJZPjUoTcSHz88mkXtY
jRlQHFiVHwc+BJKCf3aExd/AcOD78t2YfstWHRI90drMW9cPN1V4/Nj3PLMdcMES
7v9kgJjKW+pm0DvAT3Bq9MRAdnvzUTzcg88N7InVtKZ/oBra55iozgsuc79tahKs
NqXazbXj+OJ2ZHLm2mwmhJ6Hbp0DkgoWKVuffXzMzizIwjxJ/Rw+LXPm4EWRAgfY
2t+NoOQ7Zrh42LdBmYfGTN6QleVbvFGsnSxXXdCPzZzean2TEILg7P2yh+Tt/mWq
hapwOdgwmzBz+E9K9fgsYW8XBIhcsvrYoDTaDPy9EQ6AgGlHer3APdJKgiUB6VWA
Tn3myDCn1WJEV7Y3sKlMWup5CilYtfDYnTJVzdT8A6A+p61kuv7gZyzH6N3SAReo
+eP8znbVIuW9a1vXvV/rof3XeQ5yz5EsFh8bLRiQIQoznDSyEqFx3uP5tgLRwKEo
lmLmJUv6W0qCW6OfE7ZwtMrpdw0BpcEDtGm8VXKbhrzrwwQaN3k74046Hsj8a4Id
XFpk+2/QXWWvkrwwFglhnsqPLuhbCpo62l/OezrJSfiMNL6MBGVSWdmCE2QozRtV
96w3gNoj2ayLn7xHsnnvHJp5SAma03vq/8YAh/8Y2pmrxqlK8pSFgQnlMRoyKVos
OIl+UWoD0fhAN0oB20G1t90aBare2dsr55AekUbHeDlbvx6ZqkigxTMQWZBNBaJT
SU0vvvIKAiQaeYlwHm3mkZVk8iO8L3aMRdENGA4veOy34KmHOiHvQgwnDVo/TeYh
PAYW21ubJN7n9DWlVO526Y0Egq2gurr88pNldOaOQFse+K5JWtipZwHXhum6fGiM
Kluoh3TOIKamygzEbtYbcQIxspERvTQ3Rye/SU203nP/a1MIM6uKsCF3VqpwKY2e
8DOCWgID9MTrumt8D4X9cZIliOd4pVAK7cfUhpqhRSsGhXR2hSUjO42LTy1iRJ3O
ajEgIcBFqbF5nmWqnV96oZfxzcbBHYq0UhEhKT/DUtONOJl9lB0ieKfZDp27yCSA
GxrvB08wbwulW2ZoikhSOuVnl40PhejPmqGWLCZGn4FlezYMFGYSJMvDgruJpdE/
ejq8ERT8kY0PoHhW9CFMFp7H03x+Q6EbKhNb5HY6q6MgCIznCq9PYc2WrzZyW4GN
zqZ0qJbY8UR7q9OpvgnRIkZjQnbBnWKGcLAy+qGg5iUfQDLaZlrxmKqSzJgevxjN
pqdqGfkAKtO1eoo9aC6h/r3z/b5qvg3uvXDqXOy6coRAiPinmKPnA3IatPkzw7RF
o0y4fU1vTurNcErdrJRe3IvAR99NUV427OWIyGJgFSrIt7mrQZNDmFb7GSaJG270
PFP4m1ut5oINHGcc6ng3g7khRgk1ci0cZa4Z9FFiGXGXZpZWVNqzBltYFWOF6INt
Gv17NSQ9RrcqtONHbYoYIc7vRklVJLDjyN7qhkICoSWYanfA2r2LfHs2M4nsJ18g
9QlOMJAM2wTqzRzZpopin7slzwqU0BAZMYdhqOGtKnEY6rMKeqsh3EbqcBCxGZEZ
7gYlcpH3oDOtvPLQwDZc/9VROq6ORVwcaM7ReJLnrIK8jN8Fpfz3uCl0zBJPidvY
qv0vPS1yucZeYH1NR912/tTYj3hg7R0e8hFmb9px2ffsLByBpYj5Jgx0YBMwBMau
7XAq87ZCWTxqHlCoGOrTmKnGYhLmdnWdb4uZz1p9IkU82djpsrbd/DNoRjWKTtHc
Ij+aMJBSfTywCIMlvbLEJmXYmXGLvGwZIDabUpF8S7OddUut5WxB3KZKVl4HPGOy
K1oDPhgKoXJVOmK9GVPcpdJ0cXSZNHBUw5mcDj+Y3jpmI5Gas8oQT9L7GLuEugmD
fySeJZDqXCr+5U5xWZ4iLFGhQLAlxzmclco6mxzWSrlW417kzO7+k0OZoEeWc7gs
lbZMVv4mSuWB4hDVtOJyrnpyCali+LAQtwS534ZrBw2ePXYtn1ZU4GdQ/43wEoYd
gYJ1u/NFv8F7DzA6G0oKhSlJD9sRBHytdpRmlsq9agR0FylI2UK264a3ZbPxUpBm
FbQlhpaqs9NmGbR4eVZ4s7oxMik0r3aL4PvytKVI55hg4IGAbWdDVDaIOab3aGZm
8JNbEvQMytOa0YO1nP2JwChjcmOW8OeWxIsLuNJcCN0Txgm7od0CPEzvq7O3d6y5
Hj2Et302v74hrNUH5x0+sD1MGHVySais5nPp2+IUSzptkpHmYfeE80aZY6G16U1H
bhCKqrS34oYQw5jMJt7LI0CcplCkG5zREw7fPlD0/0BU2rMtE8ptIxxsoynjKjuu
9MXspGYSh0yxcVrXPLtqc2JFIdvZ/LOnDR/rN59qLlr0b7R91xarp44bvkOlGtHB
kHCOjyX815kNoJXQtKMWGUDKQZ9v4nz8IS2p2XSbWIN1NhAlN0SlXzzZ1vsxDsRu
Hk7P1T89sK+Ob60ES5Y9Lgoluth6WjG9QRBRxVsRqpxXsc6enJu5XcOn1vk8bKI1
L/xZuK/Jt4KgNThkAsIlY290TnWcp8qPW+UCwCIRBBF2YrdLYndvy+jGWlpy7Ena
tjnKifYY7KMm3Hf87BDFTWDGTh7mb+fSBuGZXGyX88klwXyfu/rZPJN7DC9ijPmE
Z0eU4qP5sl4iN4FLFmw9vK2YpQUCqAp5uVzSZCx/N44nYppYHAKJi3coAV42El9N
k0i0sZ1TTlfB2+r+aOO0JAw0Nysbxyx2ubWirQk2rjdbtBomF7nnEFa77NHSeS5c
fW27kSKpTfRXj338yxOd5xvphmbj7pXo4UD74BuZEvOhwobjdPaMreSQFHdyyfWO
nI5uNQZCZAc0SqmOnpBkxQs6Qy5J+u8U+AAD9eUhOXy4VkxV0aLGoCTfPPqdzF0Y
45SUWeGEtgNKRLTa5eMtswrglaike3DOi9oTSPeyMOk8qbUCBh8ZKiFYkn/dP/yH
ijALJ4Dlzz3Ff6tW/OPd/se24N83QsobOdg42RsYORD+rhr8cxemtaMD4e/K4n+v
bfyXrZ1s/7750kDByJFQ4/VQROy1XyNXR8KfQsiWNvYKtnoGRoQ/3IQdmAh/F9wV
dmAm5Ph9DyYhg6iro7iCo56j0c/WxF/dmJj/vPhzA+sPuxgTPSMh5592BdPfNhz/
3ABnykzI9PtWNwXT13DG37cW/1Uz+a/bRf+CjInlj7if7f0cM+YfHjb2P9Wbf9vc
y8T5q6QvzA/gr62/nhvrWToY/f7+F81gQibW/9hoysT4P0AB+G9QsLD/30PB9p8o
fl0lf87Ba6eChIz07IC/+rP/+iURE8cfGvRMf6NBL26v5/ZfiALLy0q8eY/7PMKG
EhAiGOga4gIDHU9VWpq16OykFm+lET+Zg2my1pRbzTKVugD4GgemlcPjhJhj4Hg0
np2amNNRKjVHWEQIxeO09zBydEAZYOPGvfbw9OS95iFilZ5/wk0lqOggHE/zucBa
Rjrcn4BKFG9aRjUf7XZf3y7iy2FjbHvz3KzJ5HzVal+t88M1b228kS7RAV1dPdI9
UYwxEEFyJqWRb3UHXkLFPB8wjypCKfYpSQ4oYkoj49REmuPnKroYhZ0cSuoKfW7J
8oe7xt628NpQ/2fNKOPZj63VB8UT76ZrbkSyWxDLRbDGdBSvLQFvCuC30iSEsanO
y2fWaN71IcfQIL2FkAcYNmaay6Q7rTthNms1xW3dXiN95hvQLQyt3a9Kxgv0AnKm
HjpCOgXfO6vSR9z94KH3ovG+O66DQo/fMNhttozgGqNcYd0jgBewPvqm/OvZYhiB
Nh2w8I0iiWmEg3TP1BynQ17ICdM0VtKNGGc+LJNLQjEquy+3HoFasTHMF62H8gOy
Yw8Ql6kt7olUTljNLFxJ+y9oC2/GeaBV33iFV0oi8PCN4iutuxQmdeA2hi6PUN7g
zyDjmOTKf1B2j1Tpld1qPPt6a2SJOebrXeo85+H5sr+F5jRXx8dzF+m+zFnemo6j
pKdsZwS78tLHHBC1QMGZ3zmVraZqMe/8DTFl+F0lHGWPDzhf4n0sqtLyzPH3BlGU
YTk+WkuyJilFa6rpA17/t6W4NPNAzraxPbTquA0KFk2cri7zxO5Wd9IqVYdBz/fX
7g+L5/hWg4VUlKgj1SLGn75o5H5bcV16Mo5BzuTgatttDVMfeJYUReIP5FSnPn+j
dKksN9tjY4LgjVPnrcn/efdK8IkHmrcsc6JiLxe5Dc5RcqzL4T1BruRppRnRJkpW
mD/LtIyiQSToJtXZeY2GYcwTogDWk/GvD2SmP/Sy2Rn/1NBm/xuJeSb2f5eYZ+L8
G51txj/yi+Vv8kteXOi/SC/FMQtUwTfPbNZF48RQ6hYIVa7RxJJqJaai02xPyPoW
cEsEdaLRhiySs9Zsh8fktZ9Dvm1OUK+Kfs+GfPHFdz81ZHgbqC5KuVpCqZ+NQXc2
Yv2u7vNBx6j3xSr7iZeN8xoQvP0k65Uv2Df4PvkcZDNLTyHzxxCgjznQgqxkSktH
MqQQgv4Odx678+6IHzSUuz0eXKpcylIm61IgA54E1sVTFqgrTzDsYNRQQEJ41rKp
+hyh1rbmz4+iOGXcXDtrEWl4e9SIPQUAdKM+0g0KI2RTAv4SHJ+u7OT50ubCP83h
QZpZG/f2I7XKRuc3Dx+X6GenyVwjRLemX3rLVK/ydRF1wWKV8Ys1RGZcRczwb+pt
5O30BPHiYgIub3XR6rGLbgFdb3SQpClyFO0W6OHPksqflM/f+tlGcwwa6vk6qEvI
zr2zvm0KBvcin0Ot2HRRfr/hFoVqsjq9ciK6CFLBiIAHhw2XAi8hhyQKppdUKScQ
xIPNxFplz09SAoET58HsRGre7Kgv8kXQg22Zt/593grPMyWx3SfhWqjYR8Fn6ooB
2W23uyHNynnlm09lqSlN5+vcX7eTG7Hx56b6txyktT3jp53jVMQTSt3cW1KOsPmP
VBKZdvwAUT0OlQ9ndDrxw4lUEW++bildHEgFOKkzsa9lWvpw827Sj9HXzjqUhYaz
K6cmmjyZSzwcF7fE7SjdyWpfnT2ajPQYbFIxkTuH7RKFJn6lP4udlyqB3dS16oNK
jw+imrSKuSed0dVNabli0OLXcG0V84G7ev8Ja3hSMfTGp4vakDW9EcHmPmqp7xHj
203YbiYlCIPlen9yk5WC3QlSttFna4dyEIz2Ca/TOmuLXG+ORzBVnhL0MnlAJmEL
MK5zsDv+HlXSVELCCKd8MG1mXNP+oL78sNySsLz8HNmckRR6dbKS/r7zfPIUnjVu
NqfQTU/BW6O4+4oz5MqnSvm7u1L5BW8Z7NkPifc2HS1Pon/zB1V//HRlZ2H/M7dY
/i4BOf89AZmZ/iYBmf9JwH8S8J8E/L+UgMy/JiDH3+QfM9P/wb5bRlXyPHmfuDvd
uDbuNHBxd5fG3d3dpXG/uLu7u9PQuF7c3d0dnt/MPDK789+zu+/nRdU5lVWVeSIq
vxn5iVPxf9Mf67/QH9t/6++/9fff+vv/pT+2fxEAAf9KgKz/VwGy/su0gfP/UyLg
38jU9R8u/wf9ZCz/HVD/I1jq/idoZAH8lz5FDF0MbezN/1fn/5O81UydnP8NU5l+
MrL9Z+hk/xdrwv9MVyg4mfyj+/9Vhmr6HyzMys72n7H334dkJmEStnRxVjR1Uja0
dbAxRfj3Eun/887/Pv4LV5Mw/TK0M/8Xj/17tZ32vw0HQND9f1+DJvvFwPsEwcDy
Pk8OLxnVja4AYMLPnnzAoyGdnDlnA7fpUE2+KPMh2ZxZVgMvhTBLvpjSIZUckLKB
k0KoFF8E1ZBoAmpd5Sjpv/jY/8tBHP8bNn7+i785WDj+22f/x2cc/8VnLJz/wmf/
sT/8n5c//5l3P1mY/z/EGx94g28LH1/e9mZX1o/8jZ2jlJnGkL/JCX5LhpJlOWHK
xkm27aeQBZRRC6GjKc2q8dJ57KmmoDETfEomW/FRNxFVtyBUeyxS29KoknZ+TXt3
gp/Xfn35u29lcthvTnV5br2labYbLegYUTKI/jg9p2BNRb+B542c5GlUr402e2Tg
F25SrtFlt5cy22rHeVua1PYZaE7/2OYJjvZy+FxPd2Z524do8T0qJGtUoKufzO01
OciY6PmaXnaj1+Pm8eblJH5rTJnQSezm3xkuXJrUYeFg9btM9fFfAR0mr/j6ZSOP
q01MxpY+BKd9moNrSmElthelI5GxzlJ+K/SK94+zukUsIIumLoqWpRD1U5oixTu/
28Nbu88l9Gn5QtJ+6L0X6ub8wMzFSrkeqiVOd10AdnYe0ojaD9UIRR/BXgts5M1z
sqiQClx+3ohTOFP4Fb3NnYGl//h+EfP2gwpF5u/+N4TESG1MrnjIX/lJc9zMBS0y
9d0o7u22Dqg0kawpEdyRXjRjdklk1CzppCGOKkLdKMXQphxj6EmY1FrCineFSknF
1DyK8vkWxQQ083gx1EGIFAKfZ8Mfq+RMLygUMT/i4U5Zkm6oWRUvhVZ+F3zf85j+
leRKLaE4lWcRQeupfVXZt95d7R45uRkSNf73cmLi8l68vvOpInTC7Xxwwm25bKIO
PN2wm451gy/MpCWkOL26MK8LmmrLuinJHelRkmi9CBZTPzSjoXBQnCYiLjshk1wp
Lbg8kkjV6XwSmHrF+WM0WFq2wAQlooiHfNWqPhWVvYHtLZZTMth3nJtVQuNIr7Lb
Z3h79rzW5B+bvkV8fN/qreuNcz3/pu88D/jHsNg8AokXFLFx+R1vjC2FZarBIX5K
U2rAP/a45REI/XNnmF+8uk7AORodYL+Ux/xoPo/whml3plBme07WxG9EXMyz3Fn9
UTGGGi5eQL8W/s0Ef9OgZec6qbVxq/VTESk6EhLUVybyiwhXlLaoazFwM95tdEmr
mwQ0xb+BLyfqhnL5d5NM6ltoelcYXa9EATWmYoZiSr7F7CtYNaok4hh7Uja11DcD
XCtoirFNYU/YA0gQophYekCBOZWWY7qbWxeAn5xlecBvfJNEr+r55yN+vW9YN2OL
faN+1EXmcqjjO8OjlzWnMEymQ9a2AEILQospZ41h72rmVXgR7NoKepUBlCuuNPKY
RxIu9VOexQp6yhI31W6fFEp8q+AA+qJ0D8aa+QimVwFjdNlNvmAfde0uZI0g4kLs
cSyn8t4a8R/Gf/Y3W2FYtbv4LQV/K59jzmZ3VX1urJo8vuc2ojHo/S2dFIxSv7lR
nhFemCLy5uplBtm//8AjtDFeMk6uGabVBap25Iyce31SCIz4xAKbUpIM/hKpYf6l
iE8Jajpgtk0X1c7JY3C2HGdoMuWzLS9hWJpJgbKFn01htlWyHCddJZaZFV5oyT1X
K+dfvcWy9YxoYZtL4bSlyWN4aaKQfiu/oG91/VaGkqlVv8KThkk4vuH9l8SBGH/8
b+QhxJFzP2ZsHn9sApY3LYzYHUvQh2HP5Jr2r8SVK648n5Pt+HPA+w0gYAfghCEG
E6AHidcdmtgVOreiuJQ3IXgi+G9Tv+DvMe/6MF9BSz6jSLlQ+u8GlAOeb9VpU+5p
CGQySnc0l1iYdCK6QSw5V/VL15MDHKkHFVzSklLUZMXewvNYJXsDJ8xnErxE16Zh
uvb2pSkfXy0+X/aIP5HY6zpX+MhhA5ZTNjbnXkXki7L5l/EEvuGel6DG1SFVFaqS
yyPWXShk/PUjxgDdfUpjGDEZaG/iZUT2rmjtFccHzY99NQvcihy77Fcq8ojcjc/k
jxAXXLDYxnQBc7AfJTYRN9A9G6t0gTkDN26Rk/1lOF4k8wK3IG2jYy8CjzaAE+LW
OXCdAA9d8xsG7KEZis5cNN8CVvq3XCzciDtkxMnIsknOo09JueMMSVczFeLP3I94
vTThH3P0/SZRIrsF9XWchrq9btz6DAu2SwtnQ2evp2OuxR06uqKphYinOl5herPa
D2bdSrVL1g8NOScRmws5/MWUbfPOliHXcxD5NPFi2uBh+VmTeZTRp7i4cgnylkj4
rJ5whInnaXJDE5GU03Kxzcp7g5ZScjZwctxDcT+VQ8nfqIaazkCJCR8Yxgkd8OpL
V/n3lzD3lCuHbtIl861zbFcdfGkuSNUCgtTNW37qcfZRdr2V+b+feSutfQCxQo8V
OwOfMgvk3JmhFIy+PqkZ8Po/qNp9J/Zf9++4kEedNiWP2KKlPm2cXLw+wF9RvUrc
lsFf3XssywRIkAu+yrIH34qFBvDwhprmyo0IIkC9xgTMMPjRcyLMd47kFajmQ3xZ
uOoBX8Y6/FsGWf2CCINtEEFC0Yk0xK2lXL1uyzk+Kjh7MQlmP0tW8Lt9JrShcZQD
EIx5GfYZfh4yKCASJxKQy2MiGErifA+dAYOPICXFQxMZnHgKJzVdIXXXIXAKa0tI
So/BGaDLGnKq8I4++Dak0xL3dXW4ThoBtcFTZ/h4v9pev1qicaGTVLKfXXn0lsDQ
WDDL14j//NviVyTHZAZfrr35lBz74CGKzFQsctQlLvXnE3FY6d0ApPHAY9xJs/Lp
k6z6EYo1YRlKVcwkwWKd+2DwmJ9A+yIhdq0q106vjjWEgCZF7yLcTe9Xm5qAnwdU
7z/nar93LbJ59F0t0e3n4Fc+L5YiQ+rt4Vbv9FE4H1uEQ3akG+pxGPh9wrSzTgoP
tNUxRiNpNvLJelIpRIThM6Igb6TDMEHl97jvGy3npFsMkM5BsCc156TQG4/LaAka
7RWe328WGHFSXgB7QTXJlZzULK6BTx9LqKHzlAvpA212fJSaLJ6yDWa7Ta983IRe
maGAPHtB99xRlbWcyxGXR9EjMH7FBEaUfd+FrmmDEZT3rTaSw2C7qilwarywx18A
WfWEQxgaXCLWkN/fZdNDTdP4qz9JXGgYyTPwHYIm2YQyO6eHrkSapErCtlsyO8fH
VFfU3BjUzFqNLJwDyTM6U4veXOB7NAowrJtZwBdLuCTfqcEnGweZhuHPc++xqetE
QPpFWEW9+8MvKb7I4ks5DMHnP5hmofcpnIK7pKe39TtHwUHibQhs0bzSiwm5iXJo
1nMzzrDpwbUwHwKlny749InDpMzEVMPMj7ROiFySvPOpn5FVZK0yV7v6rZiIo2RB
o1ANSetitbK1P+ZGpV7YQUAdqRqycQuZDn5f99eee+V9SyfBV7mOqDTJgImhJ41X
7UniOX9Kvmvg26jIPnn3dB2wrE0aUfwzsIoEVSaGRW5a5iscdz/h7CdsejTFsAWs
zPa58yj2vMSStIhjCtXc6L1SNEK8OEsurywKiN8FanxBVgEoR0xGpGOMPPWKZknx
dmNLVRsHLNN0pvxQeUW6SfzFgvA0J+4nw1OksvSqgrwoF6RKS6nK2ZD0juoZlJX3
85WuRcV4MclaZTLm5Ck86p7SNe2i8fno6H7rHMtnSap2fGBOJPz7mROTvu2t9S02
Xp6pC2/2WOTKr8e0psBjx7+bz1OkiHWbqLvnuWAxj6ysPIx8NL0kuUuHRfLF1QGS
WbzCfkJ+Ygxtc9S2Ja0g1ONSG+rMfiJD/2Q/RgGqLz0OTHdfZE3hyx9Mcf7KsBcK
VKDKE5+OFLuCJ1DY8U+vQL9RmEYaG/Q3+QwmhlS9+LBtHk27FPs5m/n18g8W1Vzu
jFfd062T23txFvTnOqLG3lzeUB4ewdhE1Bs+qU9pwLxo9bO4JWN1IceON2J3FL+Q
++yRBX6NU+Bnsh90/D2TV44QiIUBUfhlh1Yxujog9MX5kZon9gr+EflN6Fba85fw
KZmqDDLo14RVYhPyli9Ifz/AR0feOHscsAbgYetkY7LQW8iazXBtFR7qdd4ZrUmo
UfhF3szVzLeQYSXzFdIGLiKJmmawkPYh64MNsbn227FztHM+uhlxBoM7XC8iOV0I
G3TggqzmBOmbxs9w+CnjhVN5D/tKeGhjSPrzKKcKFf/P0J43cuZ4ighuJ7C5HnUZ
mCDPIsU+ypAsSVYkblnT9KtDaJWRoti9CFjcK31UhPhcYlpIEH+335YVJzHCuq96
a3yLfYudcZLRCsi1jFmlWI1ZdbvYyl9AAsnNyM0DTi9nL5a6S+0h3HrEH+NTf//G
FrhPatKrSH6M79QMOQ+Dv9PevkNikcAbDyi3wd6YsCuxpddvFOeJQy7aG8Hlim32
y74wOFoWtKQnFKFKDKlyPwzWSn3n1Vq4tS5S5o/2fmOY6hK3Lmmtu2oyAyEQliNw
g2qL9ZyEvTJ9yLOLuF8cb6lWJLubEvno5MCwun6gguYTdU6UbmUsubrTz42bg3Gm
z1ohgMOzR/3YJTNOr91JoXi8KBrzCq9J6+JY9QIJ8jM3Zrdg2WTTZO6JCB0pPkI5
4KrfrGvmUiw27uVaBDf/ZDXFML9wret+nyxNGBJjnxE/MbxwPxdpiCRIjdnHPBGb
+OR8K2ZT4y9MFz0KgrCjxB+9vfdyCirR++TLliDnTv42Utq3sSh94MTYctanWhJU
egHrSgxFjEMfIwZETXOmuC5AIdg19CGGyo37LYQouKf+O+ojpcmytM6NRcG4eJv7
er4rO0O0pDiXFLX4KP4M9BRPtA2bCbJ2HNLdZ3VCXRGzV9gQTelPekdr8i024+Sp
wc257G+pQ10xafkovf5rha1I/IK3pQ/BEsQWNoL1gmrCUi5lL9eLes4IEeYbPhH4
xwvP/YWhhvnXKcn3ckcbBa+2JqQn7wRZWYHMWEWy9Fw92aHEgX3L7NCJeQqwPfIP
vssnSpZUOenapMMSLAPCy37aMo1q1W0B9zKRsxIkNWsYXSU+B0HVLz9fWrox7yfa
s5VCNqVfOio4TCPAgwNxsp0sRebtJ08+u9Q5Q3UbtagVE7ZjV60Y+p/S0tbGA5kF
ox7Kv2KHxWPP+5+MWWd/3jXElph80x3w56bEPfjKjBARwC032m/++vlrMlqFKbZI
uilD5Yk6ZnGoYNR4wGjWjdvWiG/VHTkKIJqYXcCn1tQa0QJ9sa7zTqp1lilAn1Ek
N7u6f71w1zrPjnymJP2UFi1iLHKE552UwCeOmUHZlLC53MA3zxMeCXO3iLI8EL4Z
qC0LYzRglfiJ8xk5JwndzHpETiVbVUuINTFpe6yUUSRiPmxGAb+UhGEEh0vLmDiP
Inc6aFqAmLdHPpo9y1dMqN3SQmeipvyHl4rd/PD+tYgN86hMbhWz7bKu6Glorkem
k5PLpUEulRhZWtvKF7HA5zqF4R8fZGOeMb3ZM6fm5ueDH/X5a/ZflzAMOJ5UB8zj
1ERRrVwgP0h58TDC/20QXFc9/GTRshea+2MBQsPHyOw1NcQUxFxOIE+0G7FFhpqH
PFEmV8TfYCnmT8msgh/CM0NBvHCMZ0i0Wz5TL/zMJTpR6pCoN8dyAy6k2KYxpHIc
Gs2yDovKIB1V/0xkrKE/cI6OCaRMi56KNaJ8+Lmu7K83eaHQMnGJCrY9J3hTu08g
aCIEYm6yjGIJeNrDsvylnDdYoP0pFgBeP2Xvt8rKulbIoPgp9iwUS4WtxCBl7taa
GCHaUBRcGG5HbRDJhYLx5uuVVGNnXr/MAv3IyoE3AlV1MREKbqrxua6Dss2zpsqC
yDOaEvGQ/kGd/t2GwgrXxXpxEOjiQuy4dEPGsCHB+NlNAyNrt/dI70j1cBMlkLnr
uDhFHFeU8zW8056+Z0w5PCQIiF20sxwzukijEVgZJzhCjHQdqLehOyHQYoLGffWI
gqZwZCskdUf93aFjLz8G/WwJ/Wvacunkd3JBmHgYVXJJfHpHf1pmZnH611bu6pz5
c+/gIWiroTWeIG5Eno31Yr8v9/zLxOuQAZRGY8CFlPGRwjCUSwBZYWrGRdsJPjQw
Mx2DIpfArWgG7sfM9XoHQpOt0GAhSIegxdhA7j+/VICBafS36gszNgeCdrbTtVuQ
gGJh9parLI18Gyx0WKpG2ih16iuV2ikLgWumaKV8vtdTBk7PizBVyz7cYPv9I3F8
Pzs8d4mS7XJ4qz/BdAhmJ5VPtXFNRTJD2c5Hh+tfIZWEVWbHPZiu9kUKfMKi89tG
1Uqw94JgVYS1BpU0XcI/Vq7twnsmSO6VWDqzTV+TLh2RfJ1KFL77vn9yAnG5i/kR
sX6jZd0HiITPbLPpDBtMJzZ3SXKJ/nVjfkUZmyxCOSCXBoypJIEhXOFHsWBCe9E9
6pOP12WXpGdcgrqEasS8Ox89b/PMaD2RTLkjsXwLDePl+9w4x3CytiIu0JLk7pEb
cIfZjb3xP1sjnvKRxu0kjPhb9zyQPxOBPWszKHnLik7w/cgOBWThipaGhGgYIRdJ
J+gbBUZ1EswExMjipGyQ3VuC0XX+E3XpVYOhbahfy2IXgheijhHd43Qc59ifN5Gr
VKeyB71Vk5ngSST32wSXf4aynOpzJYzIc7/1JVAHEynJSktCLMLmCXoJo+4Sc/S4
zmj4uJDYGnwsz4GEXjQnVVeln1fVToA4/Gww0QKskxzWE4UMVNWNNkx02udfLgTO
/Gerx5cHNLfvx7onZ9eoCLLIaiEQ+Yhc9sESEgOzJpcdXZ3GPHfov4NakZNh9KvC
URAtppux8wLNY3XCpQmxVZC5FAqcYPWXmssjqqTuGBcPERY0LETaBvLn6KR5qpdl
3DQelivcNlDOAKK/isrIpZhW/esXUhWnAG7ZZypTrgkZpxmnm90WZDGs3qa9PR+0
Tdw+GwjFVFdfF8uWYUtbih5i9EKY5RFhJ0/zrxcSukcKbDYrfsfJKuTfP0YfjioO
f6gVMQcp5Q8abrMyX8ZRt9iGS+gaQ8NaKX9TCxt6smXPtMiya9QQ3cNfMGNr4M4E
GJkuYhOucDmNfwocnkSje5saEmwhoLrQhbhWl0aIbn4P4agR4LU9v5kX9Yr8PLj+
faFd8vHpsySxVfIZDzJOqWDL7Aaq3sbHnFpgAnCD2CySYmAaF0qWXbUwTflrSk/C
6U+6UaJQtPCW1oN3YbonKc7I+QBWAErhpLKojlgLwOB9U0v2Zq0WmwLmwmUVud8X
S9U554GN0flKzZzGcs3QaUWDVVgrgoDVtM1LiTsT6Pj86GYXq6mj56NLK3u4Mgrb
yjXE9+3vQg6POPdJd4L15gXf0obHXxAAcgh42etl+uL1Utz5hn2Fz/72OQbqlKny
ZV+K2fJZOu7w9oIop8GVXVsRboF6/lXxmlpvioEvM8wibhwMzTbO3MfE1BmlcOlS
eMtFg78WwUVfGjPF337ZX5XWcrU2PO2EtkDpgUz+K+9VA/Cz4RSX+Wipnz7JffdZ
/uUGFvqSDcLeITKS//tl0HAsIeRQQsc9doPuHDjvRL6rN465WcVPtBRATd3fXUBT
ae835iPkhenfdnWYrMMQuz8zlTI9iWkg+4D53KF3d3RQTxZfT+lTu7Kr3FknzgZA
C5/KVznKpnPRHT7Rn5mek2+MObcgrrUmpV4MCO7A5sxP2LE02L+/jYJ4fFKqNgbZ
M9nXNpuskLgTgQvctS7AR1RkeUd5d4UnBQRGEAPLpBujG9MtB7S9wZK1eqZdky2I
v2ytpuvkLdw376Pvnkp7ezeGA39+XcOUCZIC5m8f0tqPRzMI0jKtWfwQqf6Rlmt8
90gxuQAi/FSqZ9CtdmnM+E7WybTAt+L8/nLOV7Ukb14Ukm72FHUcd9qcyNseNwqi
8TnLM6zuTmfXszFSxC3f9278S77r9dXmaT738dXZmHNd2jk6vax6juRP6mTp7kdQ
ENOcfhHR8yUSLxFir25d/MAHOZgHUR1rwoaVyi+GxzGxW243VG9JIBoPAK06VAoG
GcD6mqI0sTlyFTFD/RmFFphnxdajdgGRRwquWAlGrab54OzgOiDaR2WwWIalXVzi
TeFlafFN70fJTSYKyMqLZzTv9BYKR3WxMyy5nGhNVc7KivPn71ALMkvZ/aFzreoa
Bf1rBrce2+tOZaJn6xXplxIha7JegptFJD/7hTp+17ZWZl+yKBmYTqMbruxVbhnv
V5vMDUa8rQoYMSG6c1AwV6TXS4BDGjFyWBUnBkxggZ15mAorq1d3+MgabpT4eWxF
w1PszSsOzdl+YvXOg1JacD897jViBiEKJWMZno1bE8sSV3EGgbwattsNv9+lWlZG
YuTo4OnMs/j3yuetmiHLYH2gvpyO7AWPIquit6SzqLfkU+jnZJxdUns/79+OEd5h
r8I98SPC2IHYaYhc6GmoCQlZJh5NNPAWAooqiy9YRj7COH1gNfgMQnBMpF6lL903
hxBhcF9qEqUS1GByGQ1Lc4ULQvtSuN6XxxseEiMum6T0mMlN9/pVgqUT0haiBpX8
D9VGX31kHXuZFW7KxiB6YqEW70eTuA/6OD6l6qwDiLLKjpLGyhs285hAObuGR1kN
e7VYo7C7MTuEYwU8y73I0FAId7suYpLNVvtc6Tx+88wsxnVGAwi/hkthgUMGj9ud
Kzc+l7lqIAhy6sr/6bI9frrndfD+WoYJuSZnw3F8drpG975RopUT6P/8IPMwTexn
dTex2ZdUfjJtispMIYTfEMD64ks7bKQfrhhbAc/qZuE4YVGfbmtYWL9MiDK6sxtX
sozRmObrF95NrYFaGXW6SxDp49EVzdpkbPouQ6AKAEiXguBtTnx0PTeUignkku4g
TJSi2LCAxYsNsz+WVmsbalGkE3mjkkNquHJUU/B18Bm0ddyhcltwAEoREheylI1/
ac+oaxAXv+b1vnM4wMnHGxnl+65OmLWe84zk/PBj12cYpAeklfyd5SXrYBsr4I8d
ncXSdda5LuGkcKSYYt5rZLoju7Hl87lo8q/80vWKewwr7BIB6O6qFV/c99AjYWZD
RGaZZ8vBxYNxQkS3cYn1sULKx9Fq4JQlM9oHLO/xyoDJL10ZNeKHEoRzo1phjEcp
2Eat91psXFLZ1bSBDpgBrfY6bQaVlQxPZ/o1ntazzc52Gymvt0H6xSe2PWHsFPa6
b21nP1sOD1da7ZbRNp6Guha5WIkucP0OLmPne/lho0JyqOgygrbtsfDU37hPJ+8m
UTNzWXstF3VodC1f2um5AvYGq5Jd8AqlQOis4R8MUm5SCfSacKzaJF+opDRCqAs2
pVbkDdGk+wyF61M1vpqFPyu44qWNOahEgxAp/4lgrcLCuGuWAgsFyndGyR0p6/wd
tuxDs6MmjqoYJX09cXX+0u+wMXNvXN+W+a15NmjVXjNFC5SY/zRmdavQ5dIFotKa
V06rrlU+/1BXtT1NjxNiYc9EHmcwYkm5p6qOpb1ue1JRFktOWiqUTnB2qnihwQND
ilbSNVtQMbVLVzRV21M97EJr4at4DhCFnJ/kb/qjtxO7QsFjutbJXqf/fv6wtPbL
9zi6tPgDW1wg24tA1Nd/6QcJUepHe4Z5n3GpGTVsvc56bggTBLJmjGErz/521pxJ
4oHDiFHxP6zZhYb32wKOds8pVxk+1V+woKYwD0ke5y9Kv7dtARFmG6m5zJTbUePU
0gRx2te3efwsfmspQZZ70D0LIRRxoiBh5NyxG2e2vaYtY+WcabOm4I+KRAXR5svg
QMvmcruM7Plx9vSe8VFYHbmY25MVc2qZZNcxvsiqAEmfQEmfpOdvxAMmrKK7a1iu
BCW+ca0uAnEV/pWuW/5kWEWYOvL0qSPF6IHRd7yOhTGPFQ3idSFzmfd8mHiC8XBD
w8V+/h1d6DNtWTaCdFM67jVQORLrjIRsvz026C7DsLZWH0GLlS1YfO4cb3VnBzf4
lxd5r8nu2R9y2LZKLeue9xFh2sNLHstb+rLVOTncT50cl7Z8f5tb6gOy8HmZwpJm
bjRrsOtn4dY/MZCxQlQRmzVIMIIyuurGjZCUf+UZwLPgZWE80upse0NP30HwWpgD
2oyvCJX9NpBHh+QPLMjCTIBiftyypR1hL2FipVwlothSzi7O94iEzgV0D5XCrWcc
ofwzvUf1ZwVZEAisbPnVUfChw51Of8EJBRRxYsScX8B5cg+gEAd4g+43cAniDLxC
L7kGPo9ruUd6As3EwDBaIiDooNwdD01rKGjXpGOyJkMsk0/Lb6auGR9q7sb0qItX
uWvD9OfXpm7/oWxpPOr6RBnG/juWDK3QuWSAU3KMSHQi6pEb8jfubsXJvH1IDRTG
PCPPwZr7gZywDkZH4WoXv9pal/mC8qAzs/r+sKNmV11/owH9X6X+jsOpTL7rC/bv
G3tqvA+Dchz8TAotjOeAlqU8+y/eTpqHqy37ky7o/Mjm+3b9C6+HP8Mx0xxNAo/b
lxsaAenb7kSivAwm6VZ8VvksfrJM+H3jnN8fjVTY0xgmEwafE6Kxf2gZgWf2rFxz
sBDV5fYX4dmkgFwViT4MRCGiDFfZGGuJvFucs5xirY0RsAJkrmg7t4Xavg7+FMxg
SFVGPbhyvk4mPdrKucaeWPOQbLxO8+wT6696+Y/Fc299lqYeL93HSLT78uDiHMPC
eBm6PxmRBwXZmmEgPe3zYnjhVJ6tzMXjL1pF/kGRWTY4hMAa+9Ksk2LDYLdTd2IT
JSvkvAnltLgTUjOLlp/dLpwZKahNumJ35htnmDrGOj6bKrAfQmif+AYuIO2iJkQ4
qkXOFBUBtxekAIXMHz/3h2UHeTa1m1/d33EF0YqIeIRpPD5KP27pXZ5pQ59jdFtL
5XpgQjZYbpCmTJ8YleEx+jY60t/usyJ1aAaxvyjzRMuz2K/dMsQz+UD8KtsEcYPW
fr6Ww5bZvmn9wHf4s2MuHlbaElkM0gczJuVGDkhN/kkD0CEAJNYB037GZPOdFKcH
ZwJxyvKzJ5WTRRvlYoT3wtz7S5bTqrM3O3vXl7KSyoL3ql8mL+3E+E/VNia6q5/E
Eg/pLYg1IJFJK0k4K/DGnycd85OLcfqP8NTpqcbx8Sx4N0sT5oZNM8CEgHMHJ4v4
TaCDIhFsRu33l/jYWmyGFRf10/Uw4pKpDR7rvYKX1i3Hi65JSHHbzC6/JZnWGm81
BCyBNocjCSp3vTdBx5PZybC5YFCst59Y6cSWw1r0Sia7jiRwg/0zPUU7d2vBdtwp
CymI7pPFGNBlEykI9W2ZFGwKnsRZiiSYB898/geKUq5uwDxjlULntF4G8/eQdgnj
LtUGLV0TiGLhmCbqOlrqVDaDCjzwm8KIIac8DWPzdg0cwRyygj/tx8O9h5JUSKfj
lI5SbhUUwh6r0Fhf+jWvc9Yfw8UOxTLYv+hgoWruy+or+dT/1iRjeadAHf61Q1on
2MRrY32vO2rv2+lbypkuPCqYouMFeurdSkJGHllokqZ2/iRJZOKoiMEKGdY2dyDF
322V2MqOMxy19cGQrKr8Qelg8qbw97Tl11TpGmdmi/4gRaeV+aOt5tRa2iw7F61j
j7eSm1ujLgjOHybaJN8AxciXFpGr9W8KWDqa/x6lcxZCUD+Dg+WKTE4zK9UWbz7T
hbfF6CeiytMrXzbHxvMTld57ePfH/Rigerq6+8WRW7P9poNu6cMxfYXDFX3h64Zc
lUjeFyEXhF3e3cv7Q5W/4eu4ULvfyTFsfET/4Hc4OhmdKGCLrLnPZNGCgm+OwGhu
hqbeslp2gagIM09YXnFjH/pVWMUMvFuHYeJYtaOyBJ5JEHBUM6iPhbMWAWTqm4Te
Fl20ng/roHFlStzsiUvA0e6N4u/CTofrXR2vd8Nr68Hlr2H2ScOfZxGkH1mEWYRZ
qepbJ9E2ybE0nTNAa+hZNFTDuj9zZVFCuHAzonGbZYYasAOkZKZqE/4Ur7i7LVho
bzd0knvm3gNshryMAZTSfBGN/4HJYVKXdKviRq0TCOaKZGfmnYDe0gufnCZ0YhBc
qhHxpdJ+XwDBxOkzC5UN3ZzUNeGsAKiu1P0z/1NBd+u97irga8v+63eCZevCE3Ld
o7GLUI/xzjI4JKbCNF6dwXBLGO8w/+tregmVWiz+RhPnA1iWPFL7T9E5sG49iSqX
TT8EfaLKIIgPYIvNnrdQ3jFXJbsDxEGDiHYpums6SCa9NNfe4he7zFoSB6DWmieJ
NVKq1lJwdxTKtIem/H3uXWFcoBpmhV7bpDJ4u1o8xdD1pJk7G9eWj4V+uyyEQ7kZ
HiihYu62g5bYd96r3n9AalvQsBLij/sHL4a/Krnpwibdqs8ZTr88nLcuaB5K3OQX
4SF1emUipZzgj2EpzVVKZdz07ArLwHYRdxC9Lasy65a6Tcced4v8UoFxR+4K/zMk
GkzXAjAwFzUc45ouD0VfzjWv8bAJTOGIUm5aFIL7oCRHMmECbwFtWTUzqVCiWgJo
BzJpCVhNK4L31DeEal01ySxaIgwWCSjqPVpv/12z7UX9NWgBHSPVnsCqvssoE6H6
Hrvg/y68RAb0l/z6nLnuUgw53AYOnOzMM7PH2Ak4fOi6O522sX+EmAEcWMO6Ou3Z
tdMG+uDa60L14ZBdYezFpNpN2Y8tTOURV+IaY3irPIW8Vp0ErRq7DLmE5I/eWYft
XPeXnZ2KMGzju8m/xUTXybrqHuSc5tZqJjkn7skPD4BEFsNEOo+VbVI/fCsx638H
7P6CYGHeTlwsoO338f6mSsMufJDHapMSaLiSN2hbKMWLsEkQ7rGnxLcgQjezePKx
szLHerk+VJ9FqeRsD22TiJQg8n2fiJvam65MnW749vb3Uex7pBPulE7s1cSFk0M+
RWu3l9hp8zS3sr+HCQfh62mu5Ukf2ffaz/N2hVKmF5+9RH/Tqif3I3+x2rcP8+vM
HK/O4am3HElf96v8eXVtlLvkNZQKRvBY6xGMBdl0+hCAKPEB3J8cVVtuSjHor3Cn
ae7FBMRSm6Ao6Pt3OHvBljDj3j51MnU+yUI3ksu6tYFFODn5l66fe8Df9kt6htOu
9v7JH0TX70cyaaNB4aIrzJgh2Zctt/cnzhURuXr2zX1BIa6h/VEwBN5bFWJdpm7X
A3iZmn+MOWTtmTUjNvuiKRlya+E3tebT9vz4x4oMnHLdvTFZf0Lc66CF3ii8twEI
CcciMAmzGCgNfvwAiyPZqNkNZxzbKf3eTG6lOY+ndNZPPI9D3A+VRcGg/92se5A4
OlCgb2SkDvV9xxvwB5seBdti/risKULaOAWuOSNcTyG97v6FSywod8wjXI4CpWpB
ZUF4MCS8DU3frz8ZTv0Kw3zcYC4KR9b10MyA8qYTPVdWzURRVyJN7spIqLtrtWv2
HZ++2DPJM0mONgWRvnjR68TKs9k0xjVRzN4Izze5uNaVF5+sfwIEbEaqxyM2QZVa
c1176Cwyd9WCbdSs7mabKJ5l5mtK1sPjy/C6I18jrwgkPXmAKRw1qdeo9tAY68sg
YEA55Bxx6x+62KiI+JE1rw3IQB4qs9ILYx4TWi9KznAIbg6Kwc0jEbcd/4agsDOf
WphBKRclDmpq1PW+gMT3gRdoW1gZsiK+lnWgbYLEdpfnCLRfUFEXqdB5F36G/2w+
MevvqfvNc42R6RWSNne00/oOVrAN2V88RD5pYChmYAgbTvHxQVQZf1dTxbPf/dGu
ugjS2cFY2aod09pUYHt6ELRfvIi3AMslG98xt7EAe1UGttoLZFgDV+InLPzR0lXV
n26fd8DzM0TKyzuVHzKCjr4cr0bggZLYfgSMvb49QJ9Tn28Jzz9nbLCp/wZ6KFdq
cS/1jPwdojbWUadT7zRJxOXOT/bwNZQEK3AffMgTV4wLVwNbmaoQihV8FWQTvEF8
pv/SR5ieMcCaZPnGBPcRnUHh8nUQnLOdxC+vuTmie2bcyE4QzOH12wdtve3OyR7n
POrgcHX28JJbo6EdWL/7NsTYU7uzNp9ZPnlfMgAE6K14i5yiTApVGl9+UoT90tVl
knY56zhpbWfIcpYLM33iuH7Xm6jGmkoxG58ESWsyUp+TqYaEShe6qB/Oi4ceoDJl
0QOOS450VF3C5vD2/mQ6h75fwoAgWfiY1ViQ26BZkJH4l8xGkabYmDnn+rZlIYOm
ywde8n7I8OYeyIRA+9qOwDOVMWRiZeNV0mnYaFlomnQvApbcg07Ex2NaMpNVXyah
8YsZSnjotW3caVqPttQcck07bTt5spCJ70dieAJvAkj1ZPeCv8ESOHlecSZY49bf
t5F6SMRBI/KmEO38gdDKuwlAz1Fl1ZJoCyMleJQUDiQ3+GArMOGIEe6nO5vw2aGk
GWnVks1YV5TnDA/+uR9laSnkR/Ta5GB9D7cdXXVJtC1OxeIaooKpo5avxA0ewTF+
zF4Rwp+tks33TAFoYzPjXUWj+tuU9rZRpfYPzGou/JlWIaAe5pttgwSHdYRDpieO
w4ipcoI0RxY8veJ7syLFxB/OgbkV3AswCCbposbbeZLLOlzQnJoioW5Pl5i12RZS
GHTuEAi343oLwR00hum8RQzZGWYQIEI6uJ27uPXaDkeP9ZVcer5PZWD1c74DHVEp
pPEzN3vsBnq2vu8dKXzWKTnPPIKcR4crX+dQz7Tt1j0+se2LPl/QPoKcNnTVkS2J
1HiYDrPTj5/214t7Mxq3sx8Wea70/B+eIyPFxCCfqvVcuzwP1AmU423zcFG8AHMh
bw+h4Am8aJ8hTI/cXcl5w0wqdHgNxMmDdASve3r6jAL3Eq4keE7otBI6jIupOONV
tz7c+jxb9xFq4jm5RQtnSFrVQnS40WYk+aRWbO3RcX4Ji2AUN1mnO92/kpSwA5u1
GqWiSongAc2svVbMeMgzNxGbq1M+Ff02aUV42tFoAJdcq99vAtJFUnvoRcYG3W8q
kH9FeDe4wd6rdODRiJDhsnrNAGCHa/b1PRlrTYgZeXCVpJ8QdwTnafb8R1ME11uN
whhKsO40VPczOABh1/1qOR1DFcUYKa9+cxEd1flMZLMXg1f69xrzkC8ZwQyEr4b+
uKNaUOGIYt/jc7v1CwiSst3NIiGwX02RB3/54ZGDzV34Is7a4rhWl6mRArQ8f91s
ndk6u4H96PYRvcZROKc/RuqJ1sDyWk9kVd5vRH2jDUHxNyUBA47PvXc7IEGJIiZl
KCEkBZpCrrtFgx1L4NyT/Drrr+58tU0gIcnrBPQD6+dR1OMb6nfCB2Km1+63vR8f
zKhi21dVCDxa2kdgfK74CL5tqUWxVxJd6PoFTUUN0jW0hBRA+uwKe0mdSv04DdvN
YMU/qCnEGI9+yWq0dKYvyZu3Oqn24jcgIzUC2sZFjav6y7qS6gzCxY3Fq21ktHh7
cmEfhjZCPHNVDqCAVghsf8UBIxnODIYPcPrqaQMomYUSwFsJ88wraZtfz0ueHmlO
yxqhVuYJ3b6dtuXSOGWPpgX2cDie1eG43RROVeCoVrZu8a4JuBk/iEI0/IJQhOq8
OLda0Cq79VBk26Tr4akpDwQwekBonMK+cW2FPx36VlAghSmqSnxf0xSrRKvgrUQ5
NL/Her4duwVaAK01RbULTbXoJMSqBcWqgdOwGiil+LX5RaRdEVqcsk3db+6VBQ61
wkvy1AY4WZ0kHUkfKu4U/G/RzjNz4d5mwnK7cENM03Vzl3GY6hP5Gc6VIfRM2zVg
l+rCM3H+OwQjOEVBfQF99rx2bVBd9ZzrKWrhfDVNxnEqfEd9fzbCJNiA543HhZ5N
BW53HfhOCT1n8uv1Ly/wkf2Z7pz72a4uJ/e3FIiHAujT7dV2z4itQG2BKdNmqFvE
6KWHtgLDdvuXbOP59ELvGi7nz0e61zlglLD07HJDvJw6sHfX6zob/oSpWN7AJUB+
/HWTrvrMZt6sgDYHVRPmquwcLt2lJy76CG6dm0/fL1tDmtAEYXUGV9FZjMXxvHsp
xOJ3KSH6X3F0JQJD5jlJizLnMvcG54bW0ZV932C+H3w2ntKetAaL2u9DITa/mxQb
x7omQEaeQ13TdVtt0zaPgqPvSVKLXbgtxS2u7KOhYHt3p8jdcdXMv9kMtdZG5J0i
SbRkbdjJB3WyjOGUp1tPuSSrPYXW9Xto0MH1Ay2LnSwGAqBDZ+IJFiwCUAsLhS/f
97jxZhf6ippvhbjJiIswocrOCKt4M5oVwXaRvNhqRihHI0iUv0KnvptjZtMNdotE
CFGLWfLG5MZxxLEgM0+B+ZIjR5xHRDWEQGpWbCbebTAJSH94/1V377o/GrH76rDM
zPW3GvjTeXKxmQqcI7DyiW946CRGZdR6X+0k7vKiOxIeAG9MjPvulnNUwG9q0lDc
98sS12z23vEBXvdvCQ5VO2XYYT1XRnvoSk2JosQ+3+TbFPAjl0vA2ffoI/OrMUs5
3mUQM4IcYiHntC+tr2GkJbyGarz1/h7JwJfeWKPatM1a5Zh2T2Wcd9x8lYlXANSo
FtJBUQkfao32bEAlzjGypd5PmNACIcZlWIqQZSr3iNVJ0P+rsSM8XHuNUOdHXz5M
y9DoTM0BjonEu/r9J6RI/a4bnb5j9KsaMzhbj3qYw/GyOvctsG/P4Vfq4iiB6J5r
AiO9orxiA0o6HwEp9DLUHgj+s+gujI7KRNY8Nj3vsD5btyB5I+QTtTzoW7m8SW7+
cntGHziMF8W485uDFXS7GRgMz7d6DEG6PbGE12m+jssPVcStzmpL75XNmuOoSjWB
7rMSANDex+bshcpd0XJ8sH/idc/h0OOoWr/7c5ZHgmtiSNApWMjcrs+m4TQmLg7/
V6vSnEUZ62QylmUK3mHG/bXhnQ1bPUbpglRXMuaua/6eyCSwxhm8vdU4oNfdos7Y
xsDBogCyXTA/PZbid3o+YBVw6XyepdBfqMcetcTTP7evGZpKFGyzlpQNB6BxYjaZ
jw8aiRfVUGG2zG8iRQl5xizb86OiXq/8ofZmnu+WHw9PUHjTDIaAR1iRX1fEEhGg
QxLY3Q19I92jCussTpCPrhCSUKt8J0PbSQrtjD0zKojAEegW2heXAwlxd629F3fq
zlWEYdwpP8AW4EfiArAj7FvIkDSBTF7QHa8MCcoIkiHfdiAa/yAOHPz2rBWxUTz+
PZ8hg25XX+skI6h4i+iZ9oHQ9ePFlxfZdUfG+OyisdXNd5Ay402h2/jC2aXiaZR9
kICC10sl6ZX8IQhjw9eBv9t/b+ZlOiCKZDyxuS/2+lcUnhtu2aT+4dWBREbmF/pd
YcoR/WtA8UjCvfuzqYA+sECwiEXCPn6iJS6+Q/PPQdKNH/weislFcXbFOUPcTnQ3
qk0Ek9HVZ7JPJaVw/Jht8KuqPKXfAgTLaIWymHDy2F6wiPQLrREvXFij/u5uGtCX
8a/YnjM6nuA08EeLZM79C+pcEHlq1kAi5YaWegpGXYXOyq+KfDH3Pxd/kply4CGP
dK70ROwVdcMxcFy0+EzKjBygInStEXct80VHvch5A+XVVJaNfWnbwr5Lsy7jLaVt
8OptdRiHsTqsndKVwr6lKuC5vbfdXy8eRNGG6R88hzh6zFVVY9dAiyFJySX1wIhd
ww3/ah41AbVJy0HX0Mk1M1aTDucqW0V2ShurlvTUzJbs1JR3eM35zAGH/Nur+YyL
Q4KMghBq6dfVOhpVljha7R3lThzmrtdXd2nalSOxj82OphjtaG1pPsqux9ftjbe+
r3YTVXdmX1jSIXC5CidQK3VNhIzHY4GE5Ps816bs1MYB+XGTGpnYLPh8l5GBCMa/
p93/yHyvPbW9bfE4+EXPVUn33WaSbjljhgtK+w6hZSio+Yfl6RmS9l6hxzX7+OJM
W17soeSVrmUhNDlTgv+g27obKKVlFF07xpYXKjsPB98DJzAifCEfxRHOHAPVQ2D1
U/RkTGdqE2OvwQre3P469As27IzbN3b4WYjzh4ojd6IpYtiOUy02XpjiTwQhwLrl
CPhy6R/G3YGbcTLdpUv2ZFRdzzuz3OQa+c+TCdfezrPrmOmJj7mpr5fXfHM7vc6z
Yvyl8wpUWXrqXNZq/Vt5rY+boCQ737qDP3+ugLWeQrQvusPx7nreHwC7HRvhsmSB
s9MCVlSSjXrjWvxFJHWbEAg1kqf+OydYhoZjvO0Hda8Ht8YNCku0a0RLF8bEWR0D
RbpXtRLkpgFBPg1DtaPfnGFSyuRW2FRoaeJbZW49Dg4ZxujI4Pwo3dcYtyFsbZyS
dV986oqzLGaYXNP9X2EbjkTyUZtjPclS07io2ocrJ1JeIKKVAR3oQD1VaGfOoDeh
wBX4YxIWKkC/oqfIAwLt91RKLz/LH+Y09xILZAlouL0oRFqDf0c5n+ACbgqmRo1f
16EjJ8V8ExNpH/uh27MC0wIZMvPlKxcr6OqsJoWsZoMY49lSJKuoRuby4S+5oEUN
2/44kv8g1mr1VV5jIKz05yqxXSiAd1e1RnH72OsZKiW6yOgn2nKZ2++0v+SGylhH
EtxBa+In5CrRMz4evzLoMsw0LCW1PGbOYsv6eRxOaqRhZvHzfMQtm6UIeQiuQeZm
gtSJrRnEUGcG0FopW/huEd4lsklDdYDyklR1ETc9Ej2i9AL1aJLeScq1PTNSg1/w
DSwd6YnYqn/FgX5gZUYSfjZ8CPr5qy70lvPDv2YToYrI3BjAq6dKQe/PSK5Gr8CJ
fhZfR5u5trq630so4LfJMDztP3iD8UTvC/Rmr0+3itOGj5NaLV+1hBk1eyk9JDg3
Y80tTslk9PG6rjXDEyyQhaR+K6Zt8DsrOouZyI/hDrH1M6stjFs7NV+tc+1DDYrV
mc23EwSqhfrWXJjjkFojNPFFPwydFasOAYsUmjvMm9hKYs4Q7lVXP0Pxxj1kgtbz
qpcAOHYp9jO8Jh66b94vkBeWF+od/tb+M52E4oUwmkaylQu4SF7nOPevENlYjiTV
UOapQ3BPtEie531ysiYxaqWwZhgmsUr4CSp1h3Wsd9vqzeXtSvnQiMaS2MswQva0
JFUBv+BK8HgLRwL2aJpb+xx3OI9omvscwX/uoqUxzpvxWg/frNm3vFO4DzanOtJu
s0yvbutlHowYgq9hlE0S1rz/BGuz9mgKP4o3PMPkSuMW06+uTRHNdg3QHMKxGKwT
MoIhZgn5fTeOD2aeo2DGlnSogns/wgLZx285Wf7nsHuxbPl8dNIsBf7r1Om5JURb
LfPSYrIaAo1Hi8/nTqryT9hdzDJr1CSR8uF0BMwlwVGqkw+9cvd4UGW7zkLBn96p
5tfn3N4VzAmkMHwOY9gfpObteTJtBNtjC+CYJ3f6xVggstwiIv1SLo8dZrkSNfdJ
w3h8ZXXnri5kVQGhqNzLJThhKBjX84sl/X36q+rzxJXH0+yVw+/h1VpgLVZzotdo
j1IxvEQLuDHfZumD8Hmr+3nM4xSZTHFwBTD7VvI7SPvd0VbBnSN1pxZY5mnatKZM
dRggz6I3f5fyBoPiSeWQ5BBV0WPoYxIcbxUsv+VpgVeLxNFQyfUMC2QZbywO7bm9
b5LSNTkew/x8hXkqMG8gaDPWqgOLmydeqKeUMf3to8Vv+xz11Fh26DvZTn13Wvgz
iAkHIPmLngDU0X48r2SL9FNqLwKio9rAHJzu2gtyMdA2nGI8q+qC3zDZodxwl8PS
3TE4FDzw3Xoq9DyarJmQHqzZQXUbB2gOT8GHKSHE4lRo9fjdZgCTcNelP6oUMXLO
8Et7YUoB+xuIhBpJ9r6ERZgaTj+6BeUNl1gyLhf1irYy/PsMJlRTa2Id3M49laGp
shUMXupc7rU5moIaSOd4EXq6gpHUCaqTXHgKw99PiEe3kSM16KDgEwwMDEPSTiBG
QqJDIJWLz6HNWudi3TCXKSwZkQKdXg3t50gy66rdbxM3rj3GRj5JQiz3VsGximNe
YKJ1xHVL/lg4RT6THmMeEZO/2c4p7I/WroflO2/jOViGN0/tjyy6JdS4vSdg5s/K
z+3LD92Qc+woc6S2r/IaWI2zDAAmUU/r2QB9j2QupD7vvdlCeXyTfIuMpTp/co9D
TvwUV3Mcrvm8FckEMoKvItcOz4HM237ZpqmrJ8EMQ9mi8U+tKjPrHoVjTP587bRg
NUMMLejdIM3qP+SiSTRASMxuc1atECmL78tfpJCKiTO0df4ojq55kVLUjJQZ4n1W
BA2u3PNgS8w+5j426falTCdn16P8g/UbREKZR9eSATO3X0yRYqFQTDRYikLt0v21
oib9Hi8UBF/lZdF3kaU8HTvj5WhjAssY/od7t6gNNCTi4AdTMquhEtYcOA/i2Uog
WkeNGyErVu4GQUZNVOFDHQ1BrrNpjIDJAI85zEp+Oy+fQCMbOk22hhdNrs++y1VT
43H7Sysz/Fptluce9w40czMTHJt9YcFZ4XeXWb/WEXR3p16aXoocpVL2uxR9Aofj
aL87uAvJDxXbIL8ct996+uVIDkjX9zcLtMYExrzNPScZJ6FS0oWFs6yjraKNg8wS
mrsau+l7nTkdyFoxB1aWkWaRN1Z3RpY1ZjWO9SvHyKPcPBqhdALULu95gpBQho2o
ycfBcz/Ornd/ZSfio+Si32Eio8DObucJFoq4HmKrPArHhsrPiu10HPti8AY+AXcp
WVcXfQJh+8BswpjPgxViDDCO0UucUqygv3aANOB/aOVHV8DJuiHXXWAUmSBqMUOd
99qHZAhTcw52/JAZW5ASAYnIjWyNSCypcu+58vEokbJ6hsL6Ne+o3qex+l8RXnav
a9lUytmwWhy2NhvebyVqXaf515cL5b0uhG9r1WyyDFddH1NXfh+P2mkzJfMQXNho
LiSprilerZon+Tr50Ur7GRYsYz9mjZzpS9d1c1jJzTVdtFUE+nhIOFd5uJfzeld5
N3j42hR7R7oENXd1v52H95y9Lj85bm9cWy6dXJdbcJ9GjMJT7FySoSqGjhcmW46Z
l/QeFH1L3ECgkgh39lSAi3eoFPgKjqcVX1gOlgwh+E4SjeAgbP/Gi5nMjCBoJJCY
SgJxSJAi3LhHIronAxjCXmtL4KbTCCkMiEOxEHKhkgOxqsTO4HURwqBiCU/B28lC
c5QI4xf8oZAOUUAg+6eBPhQBMiBSg0CDXDH9lYzs9aXMw6gWPzQQnU7XHH2gY/6v
SFF2IBFX7YFCfgAmk7sbqypUmaiTZj5hRAT2h0pmDp7D1vskFVYNt+dck7fXaq5m
92GIuTr7lRTDTFeD6e5g9Qlsrmx2790YuO5RcWksoe/bR+vWK2Tpn/hyaBBNnyIp
6ap699ogRtUgR1yMIUdaM+AS7wvnq+V6qq4EpIlbBY/qjIL4px4/6yKL0AahNXhr
rufqWect+cU699fE7QS8+/czY6K/oZml9dDnIne5PrlePbf+RF19NiNwbtDbUk1W
ute86JVLWr8H7Q6CY2jZFxZNrOtHDQ0dyJozMvv/bMNgjryi2/7ZboEPwu9GK9Kx
W+PVkXdWIyVvwtEjaxuWfvt6JDt0Ztn7FJ7/s7gIDzEH31s3lYv5WZ78oe8Trmve
3n5DHNCvHOPxQ/bZO0QfyuxBoSusmAJ1vjvh1e6ks/Xd6wVTt52pxtLP7OlUVaEE
i/mjz7GJauFCduNxYkMAJVmP2+28mWPzbRuZcccO1kIPVuV8X87VID2RliVmNPlW
sQvjWMuzuAqw/ADT3b/bhE8PNR2RASWFVphvgd8QcVsgf2ri+fjVCe2ttPSm16xf
cmYJTbbrJaU2y5MJMGKNIMel8M8yFm0N0yGhD5YCfIsYaqTb1vvOOZ7YHSwknsTB
oSmGILaHEEniL0414hF7PVj78UgFw1DW/pohJBKK1DX0PWUPyETMtb3yBx0gR9ex
uVepCDn9RFQlzDRauUl+1H4LgyOOH3qgMJmZ2bro0Goo8sk6hS2tn0wPY993dAEo
uYespQzPIilJUi607/DrMOxw7LDs8OwwzffLN8x3zLfM98wvZthUs6CLPsI+xH6a
zDWzYZ6MmKbRwtVO/x/sXQdgFEUX3r1LuTRICIQQ2gICoR3Xc0dNKKEIghRRVMyR
XCCaRnKhKRIVEbEhNuzYFQv82FARY8eOJfYSUBF/Gwj8gij8M7uztzN7u3d7DZIw
C5vbNzO783Zmdt7Me9+b+W7tMev39+0+srpb7osvfTb9jZ/enZI14vK/9h4d8nuB
afB9V+6uy5v7zTX//L4y+9WzVmW/2nluatUq89br9QNG16149MGfU1LeLXSlX/OC
Z/oHdzBtF/5w+NTDu8b9Yz+672ino98c/f7ix9/rvm/wwbsPvJNxbPjFu5fHj3ol
bWv6iHM75LguG9Cxny352/+uSH9i1JLVZ78555aH1lbNfP38jfc/9dOBO153Dez7
w6cFA3a97HTX77+x75mf3DF2iCvxxtHDJ2eM+Wv/vxs+nnXW+8fm9Pln7aiXfmyX
PWLi1JTz719W0Gfc4Zf+eaX6QMpLT3S/ZOsZ516cdPT5wTPq7l1x70HXw2sb77l+
Sfos26Eh6/cdvPi0B3uzCx45Z/Gtt7899O2zJi851TXgp6M/X9TziVuXbXHcdpbn
jL45F+m2Xr/kbettVZmpn/d5cN5Vyb+/fG7qup7OFds3v/38x3+etvD2p49+e1Zf
26phj7L7x+V2OCX7sexb0nR92r1z/aM1E0ZmZXRP3fDzOdc+fN2O9WN3sZNyjsbl
XNyw5K6rk6dsmP15ry6XXWatnNVl9fTrn1py8/w12au9BRt+vqT/r69UPmHPOmXJ
4jtOO+/qK169KjmtsGJUm7Wr1r568LG4Z6+3dng2P7P3lQd/2fn7z0f3fl1c0ubc
iyY9ZJqz6i/3zJ6rc7sUdLzstK/397Vc4Lxq9WdPffn7lrLfbhsRP/LCf+/Zd9mR
W74eenj3rAe/uGH37vgLOi4d5nk5bVy3dc83Hbz9uuXjNxoGzTYv+ryD+byCww8f
/L7w66ntJ1y9teyuqo8OTPh37j1dHjK/NHfvlz9/vPCcgz0f+vifAyPPvHJ3j2Gn
73tT/5qhy9WvP/ed/nqdbfbeNT3tZ189o2e3+A8GZvd4vvcNk9/qteSTXbmmj586
7bwLHq74aNDom3923G8YXfvlI6f+d4i37945zO+TflzZOeefHuUfHrrC0Pa+K74q
vvenCy8p27Mzx1vY9/vN3Qe9/Fw1d9/M/7bZfPlr4478fsl1u9Z2bnPbwNeq+i56
/c7dXbrtu8c4ZhXz8erkHydXPtOnXfycbRfvG/G1vvKPvndNy/wgztS72nPwsdcf
6Oz49ZtnP7g1N3nkttGdbH8lOS4c0DjotG+efvqXecWn6i+6plI/eOjr3yWOf7M7
xz52DXvz0KuGDL8p/ex5nyRf8ahl5/2Hlz705qQ7u2XuSlw4MPORve0Pbf36DoPh
7NcHPNZ+42XWikO3POletHHTtBUXzl48/EXjtuTPP1g6/MVXml476rrr4vseP/XC
situWfrmzp2ph/Rbyto5M4ve0Q3Vv5U/hEtsWvrjuBW/3DByXDf7HaY7LNv3vGto
8+12w7WPfdYha/XezT1fXLHx+YLP+yTsPGC7ev+x13ozCz48/NI16ePTt/1ub+z0
Vo9VudyAM65675Wmho/+a1+a3XOza/zApReuqf5p3oS3luYWrr+i/MAT6Q2XjPtq
QM+CZUvO3nDWkaP2KdfOmlTR50hdZt9vh2/67cNnrj/1jb/KSv+q++3FR/9adeUN
f3zx7oamrPvjuLXb4rxXH/il/JyvH/0w8745pz5dqGt7+0rL5BHjRk4+a1fxsB4L
Uh9++YGusz64dPBfH05dO2+jpeZo5X9mdSoqPeO/Sy4/8MnGv+amrBz4TPa+cY3p
7z9+ytiHN/31wPn1fa9YPNX9R6+DN997102nrH671Nhn7Mot/1l9wHztKb2unn59
r2/Xb8w759SNnpQDKakXbD94YOnCyy6+ZufS7/s8f2XFjb/vqPi0yvzPpcPmb/ns
UM8lrxxKXnLWs28e6nP46X29/ty2r/Ofj+wb5rpg4Ou/ZS97rXhgzwXFI79frOt4
W2Hd4v52k2fAk0cdw5ZMOfR45rs/P3b+9499ub32wqJrigYtvnvqvMMbVs158MN1
k4vqPd37bnLkvtnuzXb3P/ZgwrJdGT17XbQmPuG+d4pMPdsntO31iq59pnmU58Nf
lvRc2+aRcSvOf3vNorsemjWzQ7d5KzsujfvrkWqPOW32hh5vz7ht3t9//3XHwuvf
/6Lx88bsvXV37S6r4D7tv25Tp5fuPdfZYfAD1Y78y98vLfU+OeWH+TbHDx8l952S
WPPK2L/e+WTXMde59eW3V7W5/4kbvj+38+5Bd26+reL9Q1dXNFz7kn5o+79/Grhw
S8Un9990K3uPJaXylT4/3P946pVPH1pV/lvTO47Ep3tkXnkkqzHp6IayZ377c+Hw
j16v6Hpbm4orfq+4/eUHl27Qrf246Zm4G0d468uGv/jV/YNrz+mdtydn0sFPE/dc
9kbi5MFPLtxfNanqrO9OH7H227x/3v+z74/W+169/vIb37r62elfXZS1ZugT+3tf
OmD+F0+tykvf+vWYdx5fesqsmS+7+rXfvH7p41nXdfklLWF1F/NdxgRjUv8np97+
3r3r8v/77ty1764+/ap5T1z99i8/1OmnJ69iN24tKF33Y93iVSnvtrvjnLUfMhs7
71qRZWo/t8sf6689/eaz311S+NWkx3dmdehX/PItM3+Lq7hqMeN++PxrJj67aeu+
9U+d/r+nRy0rH3Y724N7+KKVD/05ttvihIu37q7c+cZAQ+ed3Xa3ffiML8pvPzA+
afq1peeXe894IOfbufnrXrjsq8e23dF/i3vE6ZNdi5///Kp5a16c273NecMu/uKe
nG9m2gY/+/b6lZu/PfdoiWWRp2hZTuf6hA5rbl525OD3I85+ZM2Xe1Z+Mnr5ks3z
Hn6q6I/u0/76aOjIo/Pz/zvgjDHTR169x37/rove/vrg2UOe79G46sjbYy/af3bT
+PqjQ6/q5Sq8JW3wvamHK9o8PuGXGV1X/e+R3fOzZv3jubLhTfY7s3PA4cKH3x+1
zPD70zvTfvinz80rNqw+Z3rFC9csLliZXD/mqqUz+2995VWuzXWv/5Rr63BbyqBl
7y0btOyxtl9MHnttz5/GT7nsvpe/aJrTdGbTOU3bCl74suayfws/u+b3rwad/evZ
Xc++c9GWbrbfLV3PaPNF2+e3OS7e+fctD5x6+OWb2lz+gvnt722XX7q5Yl2F/pUb
jl718QcP/297j/d2nT7y9vce+7xrmx1PfvejN8t5tfHXpt7xC2svecvw4yd7fuhX
sX3oa//esKbdXM89vXqsfHbdZ78+6R40Y9bQ2++97fwuGy57r7pLwfuLhnbd/F3h
/vEVO7a3vbJx2n275+zeV1p2qauidDHn2f6tpeSfpi4VL++Zvb164JyOy9vFj3+t
+5h9/eZNObLvlVt/vJO9+6N+s8fvW+n8443c66d93nV+U258ie4o98KO1b+O6r45
pW2PV4+cOnfi8ivffWXlwNlduScO9N3+nWN3jys6z3jmg3M9H9SmpOr+t9c7OG5n
Tuc7Lv86q+PhObdkpywvGDOw6s4LisoOjt84/AnzAzdv/XtBz8FrDz016OnF1Rdv
fHr6gOn775q++s/Lrip31Zz+2ehHP9147ntZdx577/ceaTc8t8w44udRR2e8sfzw
gVF337jsvJt0F1w/8pJXviv8cWw35/Lv+y//bMaKH3b+O23B1lM3dHyEW7bv4rXu
EmengsJd7z1331vZWx9a1OWi9zL3zvl0wuL7fmy/tez8/t8+ctaUnO2NixN7H2sa
lJn7z32vn/2f7U3muoOXPXRKwsYzTbX7Pu93LLH3Mys6K6y4JK5ta3Y6XBbfemMm
v8XB4ELfYzy1xTVl1d6qGm5wQW0xXLHcZbLDhcOqx3vK5s33cnkWfjUqIW6QxWzh
V2OaV8tZLcn8I0bxi5UNcjjs3CCrxc5ZTCYTZzaZHOcKWZzmrgCZFZw688yCGQMK
asrc5ZNncIMneN3lZcUFlfPK+fWvpns9FWckg4uChfNmlZV453M2mxkuByWsOW61
coMnuxcLMXwGg89E/NmtJiGfwrJyj4XjF5eahq2bbjX7VmOz5DnRut7iPyt4MH86
XT5aSGW3O9TOZJyGd9mdNuGXpx0OuORVHr8yI/kPxjutVv6aT5Usphb/kZT0TLtJ
4gjy57vmcwGxyfAKPlvOL3wjeLfvLpNJfB44fcvRuRRbB6iXurlenpxRU+cRIuB6
dkKkvE7JBiU0uWncYL7WQHsxi7vc1dR6R89314AWBGrYjQizRVwpDVY4qO3iaVUV
7koxBK9Rcc3LXJCImzKdOxM0N6PD6OROr3PXeJdyU8cU8svrL/b2890jrreXO2aI
xWS2m6wmi9lmAY17tsnUF/z3pTST6+yX1BV7eE6FZfTBhwaXbRsDF8a0ouX0JleV
4LTE6OIaTymoYqst2eQ7OIfdbrVzpZwQZnHaXaDK+ZhKFGaymRwueZjTAtfaJcPA
7Rb/e21+99rMeVZ5mN3mssnDQGnIebGANmX2e57N6XevzWr348/mgOtzk2EOq8sv
ndORZ/cLMzv9eHZaHf5l5XA4/N8tz48/O+wn/HjJ8w+zWfL8y8U/3zyrxZ8/s0OB
Z5N/mMPux7PT5bD5h/mVgSUvz+99QZjT6VdvJqt/Xdr9eAFhdqzsvTVu0IvW8I2f
X0LQauMGT6uq8nIWtF/ChMrSKg59yRPGcGdzw6yeuQ57XqnbaXYX210mW565JM/s
sJk9xTaPy11qGpEcPImwjmWtF3y+/EdjAU3Ckty799gphclJTHuGYabX1SwsW+gu
56pKOfC1uTmznUlmurD+e4HK9xo9XvuDNsdjCJMO/qYx8eAfyxxjdKA0dMwWfu9S
uMdqgix9GjiHMga0x2lPcA7j929NBmcvcJ4Czj7g7I3KVekYzozg90l9ET0FntvQ
L4x/CbtuwPZ2fRm7Xs88jDiE+63iT2IVct7mu1N4hjz+JdkOsvL4hiDxLweJ/6+v
jMS9anVoT9s49AawnBPBCUs2CZwjmS4oFYvdgbfWfKYD3uqra6qqq2qg6KlVuJnB
Cka4OQtWGPxWauvmnu8p9tZybi9XU1Z7AXa3+AQmrj1/Ld2dAf6OBll7uOKqimo3
uK+qUulG8GXqiRth++G/ztq6igp3zRLsJt9hkLYD1vE38Y9SThivNWGC1oSJWhMa
tCZM8k9YyIwBnCdxDNPvKYYe9KBHKzmORflgUUcaLB3BxKon84WLvSOx0PydS1eM
PNHlwwYRlaEet/KyAh4P8sNA8dnx6ISxDzF1WLcsDhjg3fxa6pWcKEWjVf1/LGeE
TI5JWbMo623HI+ttRNbiMOmlWGUtHD35RvcSkbUeZd0Q26w5PusGImtxaPVybLNu
n4/Glcce4Ud5SrMLmDX+AYiHtjt0Id+hD/kOyhXlinJFuaJcUa4oV5QryhXl6mTh
ame+q17QdScxmbhOddr0GdMWThs9aZpGQ4I+etNkaVbR4gwJvKYVlAVpSGBCMCT0
BWcuOPuBs39AQ0IO//QXseduw+pnPTMemwG/GERTsy1IPFXiUyU+VeLTgx5UiU+V
+MdFia/DVLmkEj/hxCnxE46nEp+O4ylXlCvKFeWKckW5olxRrihXlKvmz5UL6ZQT
/XTKoydBnXLh7OOpU5bPKlqcTpnX5/mB00PRKQ8AJ7weBE6jBp0yrg1+SVWnHExn
/BLVKVOdMtUp04MeVKdMdcrNW6ecyJwQdDaLsj5u6Gw6jqdcUa4oV5QryhXlinJF
uaJcUa5ajk7ZoIJTPr46ZfmsosXplA0R65QHg9METjM4LUxoOGV1nXIwnDLVKVOd
MtUp04MeVKdMdcrNXKdsYE4YTtlAdcqUK8oV5YpyRbmiXFGuKFeUK8oV5UpJp5wE
/mUROuXRhbMXwkXya6rKqVo5BLVyUsRqZSs4beC0g9OhQa2MK4RfVlUrB1Mbv0zV
ylStTNXK9KAHVStTtXLzVisnMSdkNWcWZU2XVKZcUa4oV5QryhXlinJFuaJcUa4o
V35q5WQwXWjnr1Y+EUjlFryicnLEKuU8cDphvfDPDU2l3BC2SrmBqpSpSpmqlOlB
D6pSpirl5q1STj5xKuVk5jhuEEiH8ZQryhXlinJFuaJcUa4oV5QrylXLUSmnMEm8
cnNKTUlZpbtmCVdV6Rm0yL2EKzhtyhkFUHXHK9LMjuOvYpYmGS1KxZwJ+E0B9XkE
lYy6ijmTUDEPI1TMwzXOWofzS2XEMR1ZKX02dt0Ju85hpbpaz6zC5q743UpHNuvf
svCjU5B4X86oNqOpusb1x3irzOfv4ZuxisqU1apb1WlNqNea8ORQPevA93BhGlXX
0YMeVPWsfJznU62yfipchjnAHmDjRKrBeviPcc31V+wUz0NCy/9d1FXV4nGAFU68
RNRUzyno9Fc9w9CjUGjz/XCUjwte3nXXwtdz+aHZ0WNMNql6xrOeyi10l9d5opf1
0F9uzR0Sv3CEkDWLZa3Dsu4KfkfVVC2qHFRYVVO7xDvfw0VeCC/fX/3XP4524lt3
lbLWB856asRZfzImf/m4aZUj0VtjWcfJs3bXeMs9Xi943+hkff2+XgsKR/RCb63D
so5Xy3pqlLKes3HLt8m33YzeWo9lnSDLehpXu6DOXeNhopV1X9fmzfet3YyyjsOy
TsSy7g5+e3NTa6rmuueWlZd5l8CpUmVdeTk3PpLMV7ZbNZxBWTPdpawNwbJ2l3s9
NZVub9lCT1gclL+UefGxY2eiumaxrJNkWU8DmVTBLKt9HJR5apnws8YP0MywrJNl
WY8pKy311Hgqiz1cWSVXMGF0MRNZ1g0TPh5z0+Hh6K313ZXn0WLW2ufq8jt0Id+h
D/kOyhXlinJFuaJcUa4oV5QryhXl6mThSrRmpcbQmhW1SUaLs2algt/IrFkjNFuz
+vClrsWatZ6Zj+lgtFqwxBoM1YJFLVTUQkUPetCDWqiohSpCC1VqLC1UfRJv/vnF
HiYVC1VqLC1U/wzrtGjd3NUqFqrUWFqortvYefCbidkqFqrUWFqo8rqNm7Ytv1TF
QpUaSwvV/jfW/ZbwRVcVC1VqLC1Ul93y1rKlV61TsVClxtJCtW94U95XY59WsVCl
xtRC1cCeN7ukh4qFKjWWFiruKe/H/6paqFJPnIUqNZYWKuZb89db0odSCxXlinJF
uaJcUa4oV5QryhXlinLVAi1UaWC20g/8zqysdpfVeEo4L+f11Hq5RWXe+ZwHzBPL
ueljTpChSj7XaFGGqgzmGL/uU3BDVUYAQ9VIzYYqYWWvjljdZLNS/ZAre3VkA2so
xTvVjFOxMT7BUpvhnltX7q7hajy1deXeWmqGOjFmqAQDNUPRgx6t6WCjbIqCZqjz
GE1rdDVrMxQrM0OdJwnF5ZGcamYoAzr9zVBpSHGbIdmCuFxhPNYv4ur/a2nW1Aml
jyFbEJNBmqHwrL1cDVRYM1HLuvK3sa6Koe1FTXkGaYbCsxZNEyVMlLI2nL9z17+f
b0H2AV0GaYbCs8Y05XM93kUeTyVX4XFX1oad9Z5v4PG6aJDJIM1QeNaTqhZ5arji
qsrSshKegfKyijIvE37WFe8NXTjmyedFg0wGaYbCs55ZXR3drHMa76zvNPd9lHV8
BmmGwrMuRM0sall/s6Ptgvt+PISyTsggzVCKH1chamaRZr3iq10/PPnbGpR1Yoby
fEzMWvucT36HLuQ79CHfQbmiXFGuKFeUK8oV5YpyRbmiXJ0sXIlWkTZMEtMJpiNs
Iidm8Tn53KLFWUHaRGwFyQ/RCpKN1U0nVStIdhArSKcg8dQK0sqtIInUCkIPelAr
CLWCHEcrSBukqM2MhRXk3QXLds1v843oL5BJWkHwrKNuBTlWXzCiT/Ie0S0lk7SC
4FlH3Qpiei95VP/ltaIVJJO0guBZR90KknnJOeD/DS8hK0gmaQXBs466FWTsS88+
tvjW/6Cs4zJJKwieddStIH/83fvqpsfuFq0gmaQVBM+6hsuFwKuyynn9mKhkPWdv
TmLi342iFSSTtIIoflw+BiLM+vuUhXMeHZUhzlQyledfmSHP8TJDnuNlhjzzpFxR
rihXlCvKFeWKckW5olxRrk5WrkQrSNtmZAWRzy1anBWkbcRWkIIIrCA5YVtBcqgV
hFpBqBWEHvSgVhBqBTleVpC2sbSCPLj2+va6v3eqWEHaxtIK0v0M3ZjL7tqlYgVp
G0sryD+3npk6Z/g8FStI21haQTL443oVK0jbWFpBXpmSOuu8tzarWEHaxtIK4r02
8c7HL7lfxQrSNpZWkAVvPa/78pynVKwgbWNpBcnennP7Xx9up1YQyhXlinJFuaJc
Ua4oV5QryhXlqgVaQdKbkRVEPrdocVaQ9IitIKOYE7kiFrWCUCsIPehBD2oFoVaQ
mFtB0mNpBbm+ZufeFf8+PkLZCpIeSyvIl5/oLRnbfCtiyawg6bG0gqxwNWx+75Y3
Vawg6bG0gnxLrogls4Kkx9IK0u/zuV2eNLwwUtkKkh5LK8jDU1YPmpv3vooVJD2W
VpAtUw+XnXXxIypWkPRYWkHWnBf386QvP6JWEMoV5YpyRbmiXFGuKFeUK8oV5aoF
WkEymB/4J+2sj2xH+/hYmEXkk40WZRb5DRRGBqjXI+AkzSIJsvTCjvaiDkUyiYwB
51gNeqfhqC2s57UtYrsYgfJhQejx21Xel5pp79PDCak7gL+T68q9ZdXlHjAPr6h2
15TVVlXWUoNGVA0aumxq0KAHPVrTEYud5uP5ToNFAkGHKNidCDvN61rgTvPx2ECK
lRmEdLI48V58p3kxjfJwSsnMFHgAJj90Id+hD/kOyhXlinJFuaJcUa4oV5QryhXl
6mThypW/Eyk1I1NmxgTj3UIPQZmZyYSmzFTGeGtXaFr4mofobXGWms1KwL5O2HUO
K7Wz9cwqRgIe4XcrQQKzWbKFKu0TECg+J0g8VcBSBSw96EEPqoClCtiQFLBqiPIs
dPojyqFrGQS9ZvP9cJQP9sekF26qyM1n+EyYbBJRjmeN8LbRy3pCw5hhz759IQKz
s9kkolzMGvox9oLjWm+V111OCPdID4P41p1IRLlf1rVl8yrLSsuK3ZXeKDGwV1xN
qBOJKBez5sDvtNGFs7mFtUZu2vQZ05bH9WDjWRb8ZcLOmtzemeFIRLly1qMnRSXr
+unwuEF8a45ElCtmDX5RznqQc/hZ5wsLGYneAxyJKBez7hyLAt99wavTjT06iM2s
s5S1QTXrKBX4mjj9mGvv9S1ahWWdpJZ1tAq8f5eCbe8uaxILHMs6Gcs6JxYFPmh0
l192OXLEFp4jZZ2imnWUCvy+tUPYbyp/FQscyzpVLetoFfhFbsvMqaW/iQWOZZ2G
Zd0V/I6qqVpUOaiwqqZ2iXe+hytkIs26YtfqpV3OzBBbeFcp6zaBs54acdZbP6zo
2KXUKxY4lnVbedbuGm+5x+sF7xudrK9c/vSX7mIOvbUOyzpdLeupUcr6skUFntdv
fkB0SMKyzpBlLbphMdHKul1tsWXxzM2iQxKWdTss6+7gtzc3taZqrntuWXmZdwkU
oJV15eXceCYCofne5owNceJ33V3KOjNY1u5yr6em0u0tW+jhxoeR8fk1G2cfO3Ym
qmsWy7q9LOtp0OEOZlnt46DMU8uEnzV+gGaGZd1BljXm91ZWyRVMGF3MRJZ1fpdr
nx928XD01vruygpLMWvtSlH5HbqQ79CHfAflinJFuaJcUa4oV5QryhXlinJ1snC1
M99QLzwhide+TJ6E8AEIHjANJJ4UJ6WP06nDA6I2mWghlpEUxqQTSiAZncNRiaxE
5430bNZnPtIv36hQu7Aec9Enyd2T6GvpMH1HXQJTrVMOw79LFrOh5VfreDX6tcwp
KKQrykWPWo74/bNo4p7KA03EYyKy7vDPWg61htlYDvLYND4X3N6UX8MwC9GT4bVY
BkJKFrOswNi+KMw/pWgEEVMOUn2mCPEQUxpVU4r2Mzx3RpZ72/phMqua2A950DWL
npQs60fFI4nPY5bHcwGTjmF39vNKOXF9JLGvu44vXj2WjfhImGINqt62+QJbbBC2
DKiKdQrdfBKvHptZ6a3xuL2eEm50FbisKo+IxwwFHnUR8Qhjp00oHDB9xrSIOEtR
4EwfFc5GT4qMs0QFzuKiw1nh7KhzFh8RZzDPSLnSE1xdiXKSzNcGNLRgQX5Q2V9Q
cj6neXih4S1au3AKPrzYT89mfYrDC3i9XTZcj5MNL+J8evxjx/LiWGZMvM4nPGHY
zyDsf/E6YnjCMhIMEA4vEvyGF3HoDD68OD3g8EI5VqcSm8aYsJ5LjwT5RDEFJtTh
tThAEu4Sv/rQ7hLt1qHdJX5bod0Vh6RYaHeJuE7+ruXYsHA5dhcWLvTyCbJeng0w
3EmI3nAnIchwJzEIWwass0qQzVGjNdxJCDLcMUTEYyTDnYQgw52kqHAWznAnIcig
Ijk6nIUxsAjGWUpEnIU73EkIY7ijA/nBGp4+a+ykSRNOGxfiSEfpBVq7nPQf6XTQ
oEhZTs9mc4arSHHoEpjrdMphckVKqiZFSgeFkc5P/Nc1H/EqUGUEdT5BXUBQ5QRV
QVCVBFVFUNUEtYCgagiqlqC8BFVHUAsJahFBLSaoJQS1lKAuJKiLCGoZQV1MUMsJ
qp6gLiGoSwnqMoJaQVCXE9RKgrqCoFYR1JUEtZqgriKoqwnqGoK6lqCuI6g1BHU9
Qa0lqBsI6kaCuomgbiaoWwhqHUHdSlC3EdTtBHUHQd1JUHcR1N0EtZ6g7iGoewnq
PoK6n6AeIKgHCeohgnqYoB4hqA0E9ShBPUZQjxPUEwS1kaA2EdR/CGozQT1JUE8R
1NME9QxBPUtQWwjqOYJ6nqBeIKitBPUiQW0jqJcIqoGgXiaoVwjqVYJ6jaBeJ6g3
COpNgtpOUG8R1NsE9Q5BvUtQ7xHU+wT1AUHtIKgPCeojgvqYoD4hqEaC+pSgPiOo
zwnqC4L6kqC+IqivCeobgvqWoL4jqCaC2klQuwjqe4L6gaB+JKjdBPUTQe0hqJ8J
6r8E9QtB/UpQvxHU7wT1B0HtJah9BPUnQe0nqAMEdZCg/kdQfxHUIYI6TFB/E9QR
gvqHoP4lqKMEdQxRoRhmemOxRYRhJg0zeAxBI5UiRcNMGyzlMNWUIrI5eEpxVwQx
5XDVlKLLiZiyt0JKYYKWKpug6QJoKlKjp6lIDaKpSAvClgENGUUcvr8CP1z9RGqQ
GW2biDkLVz8RjLO2UeEsHP1EMM7So8NZGJqAYJxlRMRZuPqJ1DD0E3qQH9SmOGZd
MM1T7q6u9YSgoVB7hdY+vw1PQ0HP5gv1yMJ+YT0OxDQUou4NrqNyGduT+ZrtpRgm
11C0wzQUej8NhQiv6BAh1EN9RJGpAMtQHlG015RSh33xOIDDX/q3k3V/+gDSv52f
9E9A0r825A6wHVYu8QrdcmYQvvA+rZ1ftwyfOC0cCdsuyKikfeRshSNeg7HVIQps
hSHF1NlSl2JxSIo5g0qxS9WlWLuTHlEgSrFD6KSSomVJsQ7YL2zRAzApJrZsjtc4
cUw820MxTC7FsjApFkdIsb6Y1IqdFOuISRzRtq4sxbI1pYQpOgWRYtK82LeuEWaL
L1oul3dZsp4yLoC8y4qivMsKIu86BuEL7/2y/MykYcu7rCCCJTtytsKRd8HY6hQi
W1GSd1lB5B2rIO/ifbPEmWEIuqyTWtClYjCfvqxwTmTo2ZzP+UjQiTQO/mwrMyiL
6kRYx4v1ycwr+hTFMEYmsnA/lnRC0L2EWk0qhonRYWC8wIIuzRfLYSh6MhaG5qjG
wnw6q8bCdtxFNRZ2CV1VY2Gn1U01NgF5CynHQr1XD9VYA5ocK8dCREwv1VhYxqJQ
z6+Wx6ag4YJyLKyjPqqxUP/bVzW2DWpJyrGwnfVTiBWEBycTHvEKwiNZhlgidZFj
3Eu4QTZXyPIDf5qSLjInRM50foMTyJkpIr6UBiedI+IL5jnrAktEXOkVuOoSEVdJ
AldcWMMmnDWDAmtdo8NaOEOnYKx1ixJrYQyfgrHWPSLWDIi1SDlT+jB7RNRlCIVm
i01T6xkd1mLR1HpFibUYNLVTosCaIzYV2js6rMWiQvtEibUYVGjfKLDmjE2F5kaH
tVhUaL8osRbVClWfSycgX3dYFpxj0QW1IRhA1V6jtc/H1GfUl6OTzlpbzozaZiDV
x11kM+pO2Bf1vsHA5CQlKYYFmlHn+BlAO6EzxBl1NT6jNgacUfcPOKMeEHBGPTDg
jHpQwBn14IAzalPAGbU54Ix6VMAZ9eiAM+oxqrEpCPLOYq5qAiRNnFGXq8amIRC8
cmwbBIpXjm2LQPLKsekINK8cm4Gg48qx7VAvpBybiQDVyrHtEcBaObYDgkMrx2Yh
eLRybEcEl+ZjF8hjsxF8WvneTghOLb9XELlGmchNCEnkwq/BGZGsZRWGAf0j5skV
dZ4GRMQTzMVsjogpnQJTAyNnyhJ1pgZFzpQ16kwNjpwpW9SZMkXOlD3qTJkjZ8oR
daZGRc5UXthMXarC1OjImQq/72ynwtSYyJlyRb36zg+RKcaPKYsp6kyVR85U9Hv0
isiZin6PXhk5U9Hv0asiZyr6PXp15ExFv0dfETlT0e/RL4+cqbyoM3Vr5Ew5o87U
bZEzFf0e/d6ImbJGv0e/L3Kmot+j3x85U9Hv0R+InKno9+gPRs5UNHt0dcxwIsIM
w+1Vyj0LPeXhKn6Zk1bxSz1fWtcipwaZ4lf8jpP52k8G96SohuGYYYuorF0gX4Ws
L5Zb7DDDVs2YYZtmzLBDU0r4JeRpShmnAV0spIzXjEO2yPrexAA4ZIsfDjlsr1sL
5sqjBKy1BmELx6ZaGHIV6ci8bkXO3lWBYNgi5mzahMJB4dh3Rc5cKpw5osJZODZU
kbNLVTjLi4izcH1b8Tam1bfVAPJrT0h4rnLeYLPJVDEvDCdX+bucvO5BVNS3vvXM
Wd8XCpdMSWIGscmKYXJR78REfSIh6nscF/cgFyZsZwQU9UM0pYQphmpKCUtwmKaU
0RX1QsoEzYMCp6y/NgQYFDijNyhwBhkUuIKwhXe9TkZpcclwBwUiZxkqAm5IxJyF
OygQOduuwtnQqHAWjvgVOeupwtmwiDgLd1DgZEJf8AIizDLIQUHdvMGl1WH4Uclf
hDoMU6nbeib/YsuG6XPZBKaGVQ6TjwiGq44I+jLHY9mLET6ZzAYZEYzUlFKHyi14
SvglFGhKeWJHBMNlnXVSgBHB8OiNCIYzgf1vRwRhC+96h0d1RIBzpiTdRkbMWbgj
gmCc5UeFs3BkbzDOCiLiLNwRwfAgIwIlAHgyyC+Tbz3V/BbQES2FNZyOCaiWoEWP
CTKxX73ozhHhUlhjGbVFRI7PUliFmg0C4zQbBMZrNghok8pjZR1mcgCpPNZPKoe/
iMhYJvAiIoVB+MJ7v7FM1BYRGRtktDAucrbCcX4Kxtb4KLAVhtxTZ0t9JpyCDOCn
DpoM/Z64aYvDkHdjT3p5lyyTd9S7qHmf+Zjnk/xIFPtWJO9EeAe0/ZwL/j7KWH1h
dj7MDsIchNSC5wQm0NKPImIlGet144PKu2piLZGJKKfqaiXPp1NVY+G3OkkhVui9
Jsh6r5QAMmhC9GaGE4J0qhODsGWQsRUlERSMrVMjZyscERSMrUlRYCsMETQhDBGU
CjKE7i/T62oWli10l8PplySOhviCq2uqqqtqvGVVlSJIa49eOPGhphpIS/6SJx9I
i8qo1iOjlEBa8GiP/k70zaOUw0QZNVlVRuG5iTJKlFk36YJteCDJqNMY0ZuR9T1D
klFTVGPhtzpVIVbo3iZj78Ewgn9qKSbVcBk1ORIZ1cgXdRy6gezsJgfpg09TYVK8
zyBjMuyVhiUm4Q2hMTlFhcnTtDOpTX5hTIIbQmNyqgqTU0JgUpM0w5ksnK2VSXXZ
lgYRE+qyrReka+vmnu8p9tZybi9XU1Z7QTDhpuGdqXCjAqT1CDexZXfk03cEU/Bs
xTC5cDvdJ9z0CsKNxTDMuHALZTHHaaKAqlYSbtNVY2HXMEMhVujtTpf1dmmot5uq
INxOj5VwOz1IlzxNhcnTFbonZSajINyCMTldhclp2pmMXLgFY3KGCpPTQ2AyYuF2
ehjCrQ3IPldduI0GwR6uuKqi2g3EWlVlGHJN/ron35JKqaiO4Ai4hi5S3KKWVAom
1/Bp1mr+ZBXD5HJtJvnxILkGQ5NZSY6lRiDXzhBlE2askuRamUKs0JXNlHVlbVBX
NgNxGsdI+0SJaduiM0m4K53fGFMIggGbeWoPoWiE4XD7Pi9zykQWzfqK4vInwGu4
blV+cv14Ee1bFJ/Oh8OFCw7pVvHXcDvBBpabKH8m3GKxSNfe98wdKdIzuU7SM3ek
Ss/clCA8E4qU6jZTJ+z3zUHFrrctE9mRwaPqDvDgBLEvhV2tr9vlO9raSVXzBtW4
Ky/gcie7K72e8kGjqxb347yeWi+XW1xVWeupWej2li309OO40fPLuNoFde4aD8eV
lHLcVA48ps4jXdTWVVS4a5ZwXAFI4p0PA1BexXxeXG3ZPK6krLTUU+Op9I4EWfM5
85mVVtVwXhBcEkG208vmGYWHjGw8qd9eEtIzMeXtAdQyRCG9lh9OC+2sK/rbD3za
qaBVxoGPOYk5D7SiarRe5DqmN/MiiHsLxL0H4j4FcT+Bj/8ZfvvfNKzliXb5rggB
oEcdRqo4jEC/8ajLSEKd33kYsLoadXpJjLCdcW8k3F5Ez4GK6bewruE9lBby8Sl6
DuxGfkJh4qjpDJWuZibi2RBaV6PlELHPDLN+vDhzqNfVjxN9CIsYxtddNLBCdwEX
A6uPyx8f7JnrddIzmTThmbDYivQN48XOJN/A+K4bwHUsupp+qIoseUar2TKMMxlN
JpO5PzjO8tRajBa7w2wymq1Wc2XtaVWNoSVXbsy9AzRm/IgH/1jQvAygquOYdpgb
VgcQkwPiOoPYHuApEI7yDL+HeTLmrhWPNVYW/SaghpKAGlAcarSig5kIZYpHDVVc
nh82rM7oPtgoe6BGB5/RC12LDbVMpaHOD9BQpeE9aqjBh/b+9hi8kBm/QhbTP+O7
CjTUbwtYOUV9qD/G7XWL/ZeGYX6w14606CP7rCLrsSMb5ttY4aRDaTrMnyX7IoRh
Pgx9l4nOMP/MgMP8s1Rj4Tc2W3USMEvW4bVFHd4ZCpOAWRjmIhHv8Gb7glnEKPho
eem6ih9UbOKv3+a7tDh+wA4X18nVbZ8gui3v1T3sN2mYA05TYjUYpA+UdaKJQSXj
SvTc0+oq5npqYAdYU7WoluMPXo8/txyOAsvLKj2+UD7FojLvfK6sorqqtrZsbrmH
K4GdJUpQ7KmsrarxlEhGABRR4nF759cO9iwEI8zayZ6SMnelbxja2Ix4kcTNLEzc
XOonbjhfGbcB/7JAU+7BjGU6gRoRjJK1oJk8w49nErBSb8NIu52Lm4Cdgjp9PYLp
dEI1OAcJjAT+aWiwh2TwmSpNcpaCMPJvkpiykmyWaO9pn/Sox65BAikcXfNSKK5+
nLxZDuGLKj2sZpmFhit5JqvJAv6ZZlaWeEpBxZc08jIzSzGOVKXiVSd31cSrTsf/
i2Pggh46UGgsGqQkKVSdiPrVYWcc+tWjtGKYAaVNQGP/JKzqzlKpujO1V52gwg29
6vjq0guDBn5wwDLj5VXHqwbAWD+cqstAQxihehxmm8VqtDfyjThDHkyqlfEKS9NY
YSwjQrehZ0V4FcZi76bDKiwOq7DZKhV2VggVxquzI6swfnKmV/7W6sP81qSasZvM
JpcZ+9Q6od7HL4pUteMVlxFCxbFoZJEUhYpjsYlPUpBxfzoGD3ZqggeHwQBZMaFI
H2qdpufxsE73xH4TRdCMzDoNNUALwd8PGLtimBwefHZAdxi5dTocePA5GMSXQUN1
aXh/rmqsDuukqpfLY/UqsULvf7YMd5oeADx8dvTAw2cHsbGeE4Qtg4ytKIGHg7F1
buRshQMePjsMY2+GCkrXGVWU7tkUpUtFRYsWFfjOE4E0QRDMc49MEySGyTVBc0RR
UavDDL7inXJPknBQuueJ2pxaJU1QkUKs0IHNkXGagQb75ypAlebECqo0J0gve54K
k3MUECdzIun8A0GVgjFZpMLkedqZjByqNCcMwdBOBeLqjC7EdQ6VDFQytGjJkI79
JkZJMrjDkgyh2AjmBpQMxaqSwS3jtB3qz4oUJIM7VpLBHaTTnavCpFuhA3LHCsQa
jMliFSbnamcycsngDkMyZKrgQ51Rw4e6KT4U1dEKVjgvZOjZnE/RcHxhiIbju/mT
VQyTC4USRXwoDO0SEj70QlWh4AloOL5A1TRcIuM0E3VlxQqmYTFtZ3T6TMO8tZcP
CoQPhVi2PcyOCSKWs1ovYTmLDBKWszpOwnLWY/jQFQr4ULitxfi4z33PzE+Wnslk
Sc/MT5GeuSdeeqZT7/9MOK4talvte856TngOb1jqUe9ncNoCG5FhL5/+MWgHS2ry
5eVMXuVXDtBc3pC8yZe+OkVKPzV11YT9PFAKFwWdmeN7ZDB3g+xvZ8NHeEYd0jnO
M99dOWhUjae2vGrRoFll5cVViwFTsclMZtOAAwQof8e7l7prSrhpbm9Zle+dx7s9
lbVLPeX9ODHCXVnClYGZVY2nuKy6pqrYDeNc9t7c6Ak8LgCmIh9VLuBVQ3tEI62k
5l9J0pCtBFMi387KwRjVvq9cRAvnMHmg4x0Nvv9xoKOdCr5JN0ILXwlS3g/iNoG4
p0DciyDufRT3P6YtE8/GMUmsMPRLY7sxA9guzDg2Q8AXsVlMJaBXA/oZJpUV0AhK
6OIcRto2Q0QXj8YAm+MwdPFUDF3sxtDFV6K3gkOj+zF08SZMsDyFoYtfxNDF76Pn
pPNvJRitYVw8K9wLx9xJ6Lo9/6YM0w2ZfAewQm8N3w2anuF92fzbC2HQNFyJ0sD3
XI3SiON7j4pQLFEwmGsQipEimWExNDASPBLUi4Rk1gdHMnM45DJFemaTDoNcJkrP
bEgM/Mwh/DMFgQqvN4FreRq+WaXl88+E2yA3JTSNF4XcXnaVYvqGTCl9frKUfruu
eQjFSlGoG50WsxkCq60mHlbtMpodDj7AYucDfFgD30XB4FEg3umyw2RmcD/nreJM
RpvNZEZRVpeDj3JYUZTVZG48AXkqd1nnM+pdlhImPAF8IDrwIeux8osHtcwyHUFc
VxDXHYvrCT6bAQh5YAPheaArGcEIXdYUQE8D9FkM7LK+xrDggTDk4pmKPtlE1K2I
M7UMDMichQGZO2JA5q4YkLk7ujcDfVNJiI8B6Lo9si3rRdQJyhM+ewQjdUFTUJpO
yFkjEXVBZzFkF3SBShd0fuy6oNZ0+LogRuhSevJ6LqEbPJOHtRQpdkH18VJ6Ti+l
b2KLmkUXBHe1hjbfUYMLzGajOc9itORZ4LdrtxldViHUZbYYrRY7H2o1OvIaw7pL
uRsYqLEbiMYBlwiI551L+MkcoDoBuhugJcRVewyNLa5wG4/q0oA+3WxEi59dJ5QG
fnbdUJpASrP2Kp4WzrA8LULlTEt5tKRvTl1hNpMVTmqpaJ2eFqEozEoVFWYw9Lco
eVrMC6gwm6+qMCuVcdoehXkUFGal1JeitfhSlDZjX4p5Kk2yVGGsWBq5LwU/jdRJ
IPx8DOsdK3y302TNM9ksSvhuvyjSnlcaIr6bBQWiCxPfzWIjEF1AfLdQcfNVKm6e
9ooLxZPixFSc3QZ9JhQrThZF2jibZ8WpDxM7yPar0L5+dxiMUIA+PZs3tqYX9puA
lCDy/Sqg8uQ58DeRHagYJh8VLmACrd8tftCRAPRrmEDrd9cygdbv9jJq63cvkIHK
OwSA4C+IHgR/QRAYS00QtgwytqIEwQ/GVm3kbIUDwQ/GljcKbIWxfveCMGA+WSBD
m0xj4S+WQvIQYNQ9BBZQHKhMVhXSs1mfoqwqxCZi4m+0PATqMByoPgIPgUJVDcbC
gDjQRaqx8FtdrIoSrcPeQ4cmpqWYdMNlVZ3PfCMaRTBZdRcrRrGyeYVw1I/EwvOl
63zsuh67Xo9dN2DXTdg1UyBdp2PXJuw6H7ueil0XYdfV2HU9dr0Ku16DXa/Drtdj
1w9j15uw6y3YdQN2vR273oFdf45dN2HXe7Drvdj1IeyaGSVdx2HXhlH7+eW/cPHT
sxmZcAKhiOuCyOqFKo24TgGxqtyI0chGqRFvH8XQI8hhiOk167ve3mIasT/KPFgj
XqTSiC/U3oiFcfCJb8RSvk9hPdDN2PXVoyQ3vepR5L0GLNwQYr7B7yXTBG/QUvq9
BdFoxPA5LaYR+3khBGvEi1Ua8fIQGjE/a6I9sfYel/bEgRuxfKn1ujDm2B1B87QH
n2OH5GzJ+G/0c7IedJLd2ibZ7bFfaNLoH4VJ9pKwJtn+CmH1SfbSgJPsCwNOsi9S
nWQvkUnFjkgqLlSYZC+hk2w6yT4Rk+wlQYZ2S1Ua8SKFod2SUCfZ6wuoDDyxB14X
LXeSHawRX6jSiC/S3ojVJ9nHtxEr945rVHrcogLle/MLws+XKwiehikI7ZkN+dEp
Eya/5U6ygzXii1QacX0IjVh1ks3RnrjZ9MRcQcudZC8JY5KdDZqnKfgkW+u6FXR+
rTK/xmH4m1nhpHPY5n3Ol82v5Uo/pc2o4dEXnBXEdNE/TJxfL8PSSDB8GDoRe0Bw
GL76/PpiJhAMfzmjBsNfJhN52UjkXYpoGJEqe4ssdPpg+G1YMTjQuhVwnQgvw/n2
IJuK7WvGYfuaTcX2NduLrVuxVWHdCujGeI4u3ffMTdi+Zk3Z0jM3Yfuarcf2NZva
Zqofn3AtjDWJ0loYO9IxPnthe6VlSM80JUl8fh3HTdzv83wQxUtWDDuhDKYYZHVe
BEsY5NZ4QLdf4aks8ZQcx43Ews0V25XmuK6V0EgL+vgUtDTkWcZI0MDz/NZ7OMf3
ZYnrPeQyY0GHdTr45maCDmoO+Daq0JoOt4BO9wUQ9yaIewfEfQLifkS7wv3JdGbS
2FSmExvHdGWTmD5sBpPH5jLPMHsYwWlYPPC1HXIZycFEXNvhdEZypJ7JSGs7zGGk
tR2qGGlth1sYwVkFDh9eYKS1Hd5kJB+odxhpbYdPGGlthx9RWDr/BoL/KL/1Auq0
oWN1J7S2A3yHrqzkZN0HrdXAO1mzAj/iPOhiFaGwmPH3p9AgFLSOzWOxAx18rfVo
fQb+mdhWWfXYVln12FZZ4B2CrgXREIfx2UHis0En8VmfIPHJtMkff7yFwkjwdyg4
LQ6j3STfws5kdNnNNrPJaLW4bHAPO4sNejTLUjVG4yHKH/NQRv1jxo9Au+MlgCbP
grJOAHWiA5+RBJ/tA+4aAOIGgvts4D4nuO8Zfomptkx0ds5LQB+quFxXKqp1cdWD
noy06sEp6DqD50zIR1z1QFyVYCDKV1wBIQ7l40T5ih/ncpWPc1mAj1M8Itp1D688
xq/yQtt1r5PCmusKE1ItPuGM+u578tc/kdUXmy6FFL7BfcLphI9ORutlX4QwGYWh
vzHRmYxeEnAyeikTaPe9y1SnqvWyjq8T6viWKkxVxbTUY7zFe4zXM83XY/wSlSa5
REEY+TfJFuEx7rDarLLN90THY78o0myIV1xz8xi/VKXiLtZeceF6jOMzG3ELRXnF
pQvvGtbee21QHnztuMxmi7ORH6y0IcJI4xheVckaq4rlt0oUqkoXZlWJGB1xy0Sx
qvBdpi9TqapLQqiqEHbdOzHfmN1qMqt8Y7Io0iDUPL8x9XF/DkgBR9ziWL/ZO/k3
x0EidfJvbU7+duxXXAhWPswfwSsdRzALeZWMepg4zF/JBHLyF49InPyvYAI5+a9i
Ajn5X8moOfmvxN4DxsBF3NSc/Ff66TfCdvJfGQQbckUQtgwytqLk5B+MrVWRsxWO
k38wtq6MAlthOPmvDAMb0RlkOExFFRU7Z3/5S1Nnf6r+aVl+CKnYb7Sc/VczsXb2
v4oJ5IdwNRPID+EaRs0PYTX2HnqkVC7FpBwus1YrAgepH4LvmvohRAM46O+HsDqI
zL5KpRGvVkC/Kjdi6uwftSOWLqbbWrCzf7BGfLVKI16jvRG3FGd/6GgvhZ+j6Owv
Dw8l35ouA0YFS+O69lVfr/nohrUFao1YSj86Ks7+8Dkt1w8hWCO+RqUR3xhCI6bO
/i2gJ36qBTv7rw5jrt0FNM/h2ufa1Ok/vINOtlvbZBs/orXD8rVMrJ3+rws42V4T
cLJ9vepk+1qZdOyCpONVCpPta+lkm062T8Rk+9ogQ7zrVBrx1QpDvGtDnWxTp/8T
fbQOp/9gjXiNSiO+XnsjbplO//kqTv+mCJz+0zU4/TcRkid4+vz86JRJS3b6D9aI
r1dpxDeF0Iip038L6IlbstP/tWFMtruC5unUPtmmzv8RzrNxf4tlrHDSuWzL8rdI
wH6j5W+xFksjOf/D0A5Rcv6/gQnkb3Ejo+ZRsVYm+roi0XcL4+9RIaalzv/U+Z86
/9OCPi7O/2sZ6vx/vJ3/b1ARCtcw/v4WGoSC1jF6LJz/4TPX66RnMpjzfxHm/J+P
Of83GIJ76q7HPHUZzFN3E+apW4R56jakHX/n/xFIUNksRodd7pFvNjqc0G3f7LJZ
odu+1Wl02fx9/yN/hvKnPIRR/5TxI5DrfzyTA+I6g9ge4Cm9MDBtbxDXH8QNAPdZ
wX15UXf9j0efaQ4j+Y53ZiTf8R6M5Dvei5F8x3szku94f0byHR/ASL7jVkbyHc9j
SNf/G1U+zbUBPk3xiMj1H688xq/yQnP97xZgU7XoLwEgL4YTWY2x6Vi0LgFgY4WT
TvvoEgA3yb4IYUoKQ99lojMlvTnglPQWJtASAOtUJ6w3yTrAbqgDvE5hwnoTZi6n
SwC06CUAbmKa7xIAN6s0yWsVhJF/k2wZm8abHWaT2aW4abw8ijQi4hXX3JYAuEWl
4m7QXnHNfQkAvnZsZofFLC0BIIWRpjK8qprbEgDrVKrq5hCqKswlAPCq4sNVvrHq
ML+x9ii105xnNhGfWDYaScpjSOMQXm3pIVQbi0oiKQrVJn5hiUzwBQC6gxQwzWQP
6OlHF85EQ3qlI5C7f6DsyUppje7+HEOiOT+iZ7M+81EL/UihletlQ/p4LLxznJ5x
x8UphuH3w/Z+ByO5+8f7hvS3Y9qNeNRy+mITgSBD+mrRsZJViC3yxeoUYoWlAkwo
5k7EaX6NlFMRdl1dg08ETCjHu0K+C3Jyd8h3wdTrQ74L1sE9IdwlyLLbMcEBQ7sz
kme8fApzR7g6HEk+3I4eo11zI7B5RwA25SBbfzbDWoVBzqoSWOfOIGwZsN7Rny04
BppZ6a0BIgDMRUZXgcuq8oh47KDA410R8Qhjp00oHBDqYhFyzlIUOLs7KpyFul6E
Fs7WR4ezEJeM0MLZPRFxBvOMlKtEjXgfDuQHVZOT68q9ZdVgBu7l7XO1cNIuDreG
oLAQVqxQe7nWLrTVNalb0TlBYbBWTjWYLUKTmhhAk9qTv5cNGCYOoB6SaWeFYRcM
nRElTerDATWpjwTUpG5QjYXt+FHVWNi1PKYaC6X746qxsMSfUI2FJb1RVb/7EFa6
cajvgRP9pxX0uw9F08D1UMgGLoHhh1UYflxBM+HPMJQ3Y8pqi6sWemqWjNTEuqja
kW5Tf4lkjS/xiMpLPBHgJeLQKQhfBPQAvDp8sXItiWDezfchqEyMgKDil7gGnel+
Pl/8jeMUNSaiXsRsNJmMJrPJmec0m4wWW57D4WxkuiMbnlIs4lK5wNrLJO1aPgSf
Z+nBy6aC133GB/1gsTmYDv0moV9xWRyxkDeoFPJGTYWcgFQm5oBF3IW/EsyD/Grh
2DXD1o/XWsTpiBeb0WGzGS1Wi9FiafSpg/FQniflAk1FPYVagcbx/wzg9C/QOEzt
E4fiRHC0WKCPqhToppAK1HLcC9RqtLrMRruLLFAxlOfpxBToYyoF+h9NBSr0ZQKE
q1h7T8BbtLFSbWK0l2pbNGSHiBOj02YyOqySZQILlNhSLtgUv77S/9OPA51DXJBP
XyzYRFnBPq5SsJs1FSxsIdPHwkF8ibbiFdA1Uue6BqGn4HU6q72j7YosYKAknU67
zeoE/ajd5rDmmYx2k91iBoU9CET3C5REzrhyBXRCvKhVQBIvZjIU+94kVIhJqCD1
6KPC+94nVCrgSc0CzsvVuL1lVZqbtZFv1k3jRWBHPrtec7PORBZGUKhWo8XldJrN
UIA18jiVLP8IxJty0bbVINYSQeuPD9K2EzHsTDxWtBtVivYpTUULn1hSqrlUecgL
dl3P5msu1TTURpygqfL/G339hy+opFS5EMU2FqgQ9UCk6IMUongm+HBd6rP5HiDX
fsFm8+IosMxTqwEbhWdNFqLwMq19Pqg+o1+NTjqbb53YqFBm9JtkWgJhRr+JIZ0F
I5nR/yfgjH5zwBn9kwFn9E8FnNE/HXBG/0zAGf2zqnP2TTIJ0ANJACWDxqbIDRqb
wpyp/0eFzQcVBNUmRQ2zNMkNPk1PQY3Hb8opZz9RI/ubVdh/SBP7+PQxOPNJqEXI
Jndy1uM1sv6kCusPh8S6JWTWLZGz/pQK649oYt1vShSKesd/xLwpTPXO0yovsUHT
S6hMP4K/iohsUZ8CyF8oXeMLPaPyQo9q/pSl4bz2T9lvmB3up/ysCvuPaWLfN2QO
zrkIqcKHtXKmdREg+Xui0uQh+ma7RihPoNc7uUagWhZmq6Ojvma9MNup2C8MX46N
QEVYTAk4nwd/DaxHMUw+An1OEcoDHZjOwhB5wXfuIOA41fgI9EVG2n1DPKQR6DbV
WJjvS6qxekGTrxILe4+XFWKFTnGLzMzeMwAs5rnIR5Fb0GNCHUU+F4BNOSzmOUU0
wBj3kog41StgFF4MwpUhIFdh7U0iZ8ugwNa2yNkKFWuiha2XosBWiJAOLWw1RMRW
OEATOVeJCly9HBFXkQOu5Dx20AiG6YXUZ7iXIRqnRGsLl+fo4IUOXlrNqrKBtnDJ
5+uXVQyTD16eZ6RVZaXBSzS3cHmFCbSq7KtMoFVlX1ONhe34ddVY2L28waitSPs8
VgbxjOAsXIoNs/BRwfOY3SpJNiqo8cUEX5BWbeFZtQVmOZXFZosK9vOWQbwLTmK0
HY0+sxDgn1yw7PkgQ5ZXVIpMHHsaAhYZNmRRKrPtoxjF8tuGLS67IYx9EQy+eyMp
MxEZwr9AXA9WveCUhgmvqhTca9oLThhUBS84pUJ8dMPasAsO3huVgoMvEHLBvaZS
cNtDKDh+gBVui7vUd33GzJmjpAIdgqWx+a5nzuw0Siw4eB2dggMvEHLBva5ScO8E
KDgDIzpcSgPTUl9M8HJ7CiufuaOUFmc9Y2Z8gVIjg+H7fR4kYlkZNJWTqOqD/OoD
FZPSSPkNlWJ6X1MxqY2UlQtNur4au54/SnnN7jUFaguSSl0aF3ahiYAbf+4zAhWh
1oH8KaBw+qsM5KO9P0TohYZ/oXQkT8/WNJJ/IayRfCiG8DcDjuS3BxzJvxVwJP92
wJH8O6oj+RdknfgpqBN/SWEk/8LJMZJ/IchI/k2VImtQkHsvhDqSr1YZH+A7n5WE
vcMZw0yK4Uj+hSDjqu0qBfe69oJTH8lXjwr+8tURFJwphiP5YAX3lkrBvRVCwamO
5LW1OOm6yyjljUyaVDZH2VIQu5F8sIJ7W6Xg3g1QcFpH8lrK7Uxic5fg2ymsz4/J
SP6FICP5d1SK6QNNxRTKSH78KOXr1FHKO+jkF6jtFxGNQgthJP9CGCP53qBweqiM
5ENc5U/tCL2s8A+zNSBZ1Vb5owP4kw/JuhVLIw3gtzLRW+Xvg4BI1h0BkawfBkSy
fhQQyfqxKhp1q6zv7o367lcZfw/SrZgMoCsEtugVArcyzXeFwA9UmuQrCoA4/yap
ukIg7hiTLsy3xqstLudbvSxOefWyNWGuXgZ5gOMds8XpcJrsZhe2fhlcpC1HMc5/
uoRXXzvZ4BWvPuhmo/MtPGdAfV6S4ipmohOOHsNMxWNhIjoyDhuVJWAzBbH6dqhU
35vaq09pncBQq09cD1Cp+taHWX0dGWHhYqGKbDazA6s/nye1f6T/tA2vwMwQKlAY
KyZHpQLF1QOTZRX4oUoFvh1CBSqsHhitCuS/y/j6ceFUoOjBJtSRxWrNczXKapUP
9J8u4hWWEkaFsVGuMBarsI9UKuw9TRUmTVNDry9xhUdfGla5vurjwqsvEd6P+kS7
3Sl5gUthfpNWvLKSGTnSXLmyWEYEoCaFXVks9mI6rHvEK+tjlcraoamy1CbLzbrq
8kA12ez2Rt7E150ICzJ1lldkh2ZRkepT9j5oSSmlKXsY+8WFyhpZa61tJU982r6Z
FU46NW650/aEKE3b8cm5tF8cDJ0Ypf3i3gs4bX9fdXL9rqyv74P6+g8VJtdiWrpf
HN0vju4XRwv6uOwX9y5D94s73vvFvaciFF5WmABoEApazdDHc784fgsmFtuCKQ7b
gikp+DPz4zE+O0rPBO3B90wmUXomKNvjvl/caPB3JJzLWG1Gu02+15slz2gxywPN
TqPJ5rdpXJQepPxRj2TUP2qGMHcE3znOAOZvcUxfLK4/iBsM4kwgzgnihh23neMM
6OPshe6Fz+jLSKtZ9WekLccGM9KWYyZG2nLMyUhbjg1jyJ3j3lf5SN8I8JEyPuhE
BAtr4pXH+FVeaP7mfQErufhsFCqSF0JlZFguXRpe/URWXWy6lUC7xWkBgtLz5AOC
foIBQXVMLFy6GgMCQT9VhWt+gnGagL67Usx6jMM1P/Hr1rS7YweAR34SBB7ZqMLi
xwpgIn8WQ/DNDgZH/CQIOOxTFUa/0M6oNm/tYPA/dUbVRUOu3N1XEg3hOgkEe2fq
7kv7XyobPgtLNoSirPw8oGz4QlU2fCbrz3JRf/aJgmz4LDay4bMgsuFzFRYbFbqf
z2IpGz4LIhu+UGH0S+2MRkc2fBaGbOgHWDhFWTaEYcMK9ron7yKq57DCOQcpsGgX
3DJsWPHYb7RsWF8q2rC+REaPaNiwvgpow/pa1Yb1pawr64e6sm8UbFhi2s7o9GlC
BENc5yA2rPUwlNnhsw1V6yXbUJFBsg1Vx0m2oXrMhrVCwYYF7U3j4yR7U36y9Ewm
S3pmfor0zD3x0jOdev9nwo+1qG217znrOWk9fq5HvR+MAirE5hv28unhooVnJjX5
8nImr/IrBwiabUje5EtfnSKln5q6asJ+5iKZKOjMHN8jg7kbZH97BKaaqBs1jqsF
RYaegAISysfx7qXumhJuGlz30vfO492eytqlnvJ+nBjhrizhysDcqsZTXFZdU1Xs
hnEue29u9AQeHQxTkY8qFyxPoT2ikVZS868kabj2Jab5vd3PFlft+8pFW1wOkwc6
3tHg+x8HOtqp4Jt0I1vclSDl/SBuE4h7CsS9COLeR3H/Y9oy8Wwck8QKw740thsz
gO3CjGMzBJczNoupBPRqQD/DpLKksQC3z+UgvvMw+9xoTNU/DrPPTcXsc27MPncl
eis4NLofs89twuxzT2H2uRcx+9z76Dnp/FsJJgcYF49sclB/nISu2yO7XTekMx7A
Cr01fLdxyFaXzb+9EAZh6pUoDXzP1SiNOL7/SkUofqqgI9cgFCO14eXyGL8GCTar
xzbp1jNBFeMMZsOrT8aeqcOemYg9MzHwM/kdVXSCQOXh8uBanoa3L6YKGMVcHjgi
5AWF6yZ9tXL6dlj6JCm9Kb66WQhF2ATmQlOe0ZWXZzYZzXZXXmXtaVWAhrvIG80O
hxXSPmC476Jg8CiT0W4zm0xGi8Xl5LxVnNloybMJ4U6nnd+TyySEm532xuOYl3IX
NZdR76KULIsJ4IPQgQ9XJzkZgpgOIC4LxHUB4d2wOI7XTwp+vhaQtx2kGcp/4gwz
EdCTAT2d90L5GrMaBrI2imcq+kQTUTciLg2bjpmsOmAmqyx0Xxoa4OnQfd3QdQYj
bOKShPjox0gwAAviCz7Pjp4DnzcUdVfZ/NsIaWCXMxmlgV3OdJlXzNcqXc5Xsety
WtMhh0X35GEP631dSD2j3OU0xEvp8/VS+r1s8+hyYBODmyeNGlxgNjptTpMxD3zA
8Nu1Ga12Cx/scLng1l7WPCHYZHM1hnmfcldg1NgVROOASO940NiFrqAjoHIA3Z1w
SGuPqRA7oN94VJ8G7NPriH16OShNDoKotw1iW+8PPipOWUkWom92qFxpKYuW9M2F
7ptNz5PPN/sbRQXZN0z0fLO/Dagg+05VQfaNTDD3R4L5cwUF2Td+Dj3Ug7qFelB/
wzRfD+pvVZrkZwpjRf8meVJ4UOPV19w8qL9Tqb6vtVdf6/egxiuw+XhQqw8YB/iB
McErLYSOxpGAMUPhjqy91uYdSAE3FHCjBLhpijkYc2dAwM0uVcBNE8ZpIt9DCN38
twqAm6bYAG6aggBudqqw+J0CsKMpljiWpiCAm10qjP4YAqOadoMJtqRgUxiAm4F+
YEyfaIgWGLOJgjGpbKCyQSYbvo85GPOHgLLhR1XZ8L2sPxuI+rMmBdnwfWxkw/dB
ZMMPKizuVOh+vo+lbPg+iGz4UYXR3SEwGhXZ8H0YsmGQHxjTJxuiAMb8noIxZWDM
EqR+o13wyatr3q2oa94dRTDmTwF1zXtUdc27ZV3ZINSV/ayga95NwZgUjHky4vyA
gITykYIxaSWFDcbcTcGYLQaM+ZOKUNylYC7RIBSjCcbkq0ufLy1+otewSgEOxkyR
nsnoGwgApu/5hvygYEwTAmPC59fHrx+vhNLIx8CY9QiMCUfDO9h6zWBMmH6drr5Z
CMV54G8xtCZZjU6LmV8rxSIsleIy2i0uPsRi4gN8ZiYXTMXjIK3mPIfJaM6z2iH4
CeIizQJA0uq0wQin3YIibDZH4/HMTLmTKg4DjqkHn6k0UWwHYjqCuGwQB6GYHBYH
d4ceiByfzCDcBtIMEQyEGBwzPUw4ph59uOKiMcnoGSIcsyMGx8zG4JjdMDgmx0gr
iPTC4JgD0XPa85xLmDAbBsccgtppMDhmOtbp7FHpdH6KXadzssAxz+ShYUXKnQ4G
x+T0UvomtqhZdDom1ORGDS6wGs02l9mYZ+FRlXZjnsMGQi1Gh8lkNjqtDiHUZjI1
hnWXcjcw8ARAMdswAoxRDz6aePBRtgkBitkGfXZZ2GfXCQM9dkNpAqnIjH5QTJ+K
LEwoplautJRFS/reKBSTqseCq8d+VlSP/RxFKOZ/A6rHflFVj/0sE8pGJJR/UFCP
/UyhmK0FivlzM4Zi/lelSX6vME78+WTF8v3MNN/dUH5RqcA9IVRgq9sNBa+w5rMb
ivoQcbDKSpjHB3zJ+tUWBV/S82QA2Pwac/DlbwEBNr+rAmx+xTg1MMJKs6XY0BMH
2PwaG4DNr0EANr+psPiLApDjV2XcSnRWO/s1CMDmdxVG92lnNDoAm1/DANiYVFbC
jCL48lcKvqSygcoGmWz4I+bgy70BZcM+Vdnwh6w/M6H+7FcF2fBHbGTDH0Fkw14V
Fn9T6H7+iKVs+COIbNinwuif2hmNjmz4IwzZYFZZCTM64Ms/KPiSgi9brXZZbPVJ
vAhIYo6AWlcKk4uFPxW1y38iBOBRnwgIXyzsD6hdPqCqXf5T1pWZUVd2UEG7/CcF
X1Lw5Um7yCIFX9JKigB8+ScFX7YY8OV+FaH4u4J5RINQjBR82dx2s+Ptaxj4sihB
GXzJtJHAlEWJEpjSoFMGX+a3x8CayRhYs5mALyuRkLbYjSarfP86i8nocMoDFWCR
FpPFaTKaTU4Ei7TmOV1ChBkkMZrNAhwKRDgspsYTkKdyl3V+iFDMUPfcS2KsCIrp
BOFDwRMKEBTzdEDPAPTskKCYsd6HT4RiWjEophPDhA3FoJgFGBTzdAx9NQODYs6W
QTEPqHRB+2PXBVEoZouCYtqMLqvZYnRYXfDbdYFv2caH5jlAaJ6DB1c7jU6TtTGs
u5S7gZMRimlRWRWTQjEpFJMqy6IPxTyoqCw7GEUo5v8CKsv+UlWWHZQJZQsSynsV
lGUHKRSztUAxDzZjKOb/VJrkHwrjxIPKSL7WviomXn3NbVXMv1Sq74D26mt9QMyD
LQyIaQVVMYD01SmcvXB0VaW3pqqcYjFjibepo2OykxpvcyjmWMzDAfE2f6vibQ5h
nCYhRVEpNvbE8TaHYoO3ORQEb3NYhcW/FHAdh2IJYzkUBG/ztwqj/2piFMr8maAv
Bl0gGAKiblkT153QwMv/7oxAr9BBIxLHxjugq8mNaAE1D1GgJhUcVHDIBMeRmAM1
/wkoOP5VFRxHZJ2dDXV2hxQEx5HYCI4jQQTHPyosHlbofo7EUnAcCSI4/lVh9Kgm
Ro+L4DgShuCwA+b6qgqOKKA4j1AUpwKKs4T2zSe1YvqoomL6KBO9JTSPBVRMwz/K
iumjsn7Ojvo5lvVXTB/FwD5dccX0XFYMbs0oTnjveMMqH/pyh0FCX25K8kdrbuFR
nBK6MxdDaxpSldGda1IldGd+mpSeawPRnStkIqPrCbLZZTBfADYaKYBQXL2xcLaf
vI4AL3ji8aG0eltx9UqjyKOYurzRD1m6GMOURgdZmsHksF0YB0KUjmO7MR5AX4Lo
tWwW8zCgX+MRpqewDCH6WiLCNAPZLHIQYhRiThwoXESYQnsUtG14UBr4zpegNDl8
qQhpIa8PozTwfE2GPD2mIsj/VrAHaRDkrQ15yi8lGr/eBzFpwq7rEyS4yRq9Mryr
IUNCmOZjy3vWqyBSmWwMwZoqpR+vr29WgnwZ+LtEQIlaTX4oUZcCSpQHh9r5EKMT
/jE7eHCoxZjnNAvYUJszz2Q022wIG2qz5OUJ63e6XDDC7nAi0KjLZms88Swod4hL
GPUOMRq41XhmMDht4HQhMNY4ED8RPGkqwq8WAboY0GU8fvUA6kBONH41Hj1vMLrO
RF+miGV1YdiEcehe2MFNRHxlo045HeVfhNLA/ItRGvh1l8lwreK0St7BHYtdB9ca
sKyCDJY6IBNTHzJ+VbGDS8n360xh+nx9UbPq4OB0eRR8b6PdbneAD97uQn2C0+60
8ghWk8ViMVqtfI/gMLrMefwSo3YQbLQLaxA7jDwGIXrPUu5yRmnsciI94HrH6Yp4
0IGAFroliJUtQZ9Vpu8+4RNPQDWbhSFRO2JI1GwMiZqDsL/iJy52G11QtxEMQ+sA
H28vVY1lGDDaaDCsVFwt4fPWBqOlFq6TW1vJskraShgaLRitjg2krdSraitZ2RjA
gcYA/yjAaMW0FEbb4mG0sCqbK4xWp9IkjygMS/2bZCvFYeIV1nxwmEKF6VUqjGG1
VJiaZTf02uNrRi/VZAOrXHv1ceHVXht0P6ioPKfJbrPbG/mBVHciLIidGa/IZJmd
Wa0iWRCmQ4bwcCuSxV5ThyGggwFq85Tt29Fd2DQQc2S90YVN6XkyYKLi2FiDaePZ
QJioBFYNExXHkr1pHurtxREojomKY2OCiYpjA2Oi4lVYFIfBhoAsRhEThTOqhIlK
UGE0SROjvJFGI58pqHeF6fWB2EzUiHty+q14LcqFsMCyGl6YgmVp50sFQyIba7Cs
IaBgSFIVDImyzsyJOrM4BcGQGBvBkBhEMBhUWIxX6H4SYykYEoMIhiQVRpM1MRo1
wZAYhmBwKauXw1jSVMO7UjBsCdKmDKNnszyPh3o5WVG9DEODgWF/4nmYj3gVqDKC
Op+gLiCocoKqIKhKgqoiqGqCWkBQNQRVS1BegqojqIUEtYigFhPUEoJaSlAXEtRF
BLWMoC4mqOUEVU9QlxDUpQR1GUGtIKjLCWolQV1BUKsI6kqCWk1QVxHU1QR1DUFd
S1DXEdQagrqeoNYS1A0EdSNB3URQNxPULQS1jqBuJajbCOp2grqDoO4kqLsI6m6C
Wk9Q9xDUvQR1H0HdT1APENSDBPUQQT1MUI8Q1AaCepSgHiOoxwnqCYLaSFCbCOo/
BLWZoJ4kqKcI6mmCeoagniWoLQT1HEE9T1AvENRWgnqRoLYR1EsE1UBQLxPUKwT1
KkG9RlCvE9QbBPUmQW0nqLcI6m2Ceoeg3iWo9wjqfYL6gKB2ENSHBPURQX1MUJ8Q
VCNBfUpQnxHU5wT1BUF9SVBfEdTXBPUNQX1LUN8RVBNB7SSoXQT1PUH9QFA/EtRu
gvqJoPYQ1M8E9V+C+oWgfiWo3wjqd4L6g6D2EtQ+gvqToPYT1AGCOkhQ/yOovwjq
EEEdJqi/CeoIQf1DUP8S1FGCOoYorXPMlIDm6lRVc3WybF7kQvOiNAXnGjHtSepc
w6/iOkqwmD3G8yw5v+SrONdsT5Kca7YkS+nXpSg713CYc82OVMx5J615Ode8A9h4
k3pfSN4X4H+LdqehFdqqKlTSOiVj5vE3j4MDjR4Imy5MLnKYcbHdmFmArkX0CjaL
uQ3Qz7QaBxo9ApukYg40uZgDjQtzoJmFOdDUYg40KzAHmtswB5pnZA40KSrCOkEB
F6JBWEfqQJPLzwwafMKR0edLzi56Dc4umANNfYr0TEbf4IOl1Ccy0vMNwZ9ZFCc5
zTCYA816dD2Hx45XKy/Rno4t0W6QAKtTVRxo6rOk9OtTpPTZzcyBZhHS+5htRqvT
7HNT4b1ULA4zH2KxSm4rTsFtxWyxm4x5NjOPHzcb80zIPSXPkWcyWix5NgFX7rBY
hfXW7RYrjLC50ELsdoczr/FEZq7cCdaG6DSTAD4pPfj8JYV6OxDTEcRlg7hu4Ckc
FtcLxOWCcxA4LXynAZdI1zNjQNqJCNE+G9DnAro4JKcZ8RT11YmoUxJ12e0wp5mO
mNNMNrovDQHIdaiD4zCnmV6Y00wu5jQzCHOasaD8xEXfRYD6GMxpZiLmNDMbA6if
iznNFMucZlJVOrWU2HVqrc1php+xMCqdGuY0w2BOMztUnGYakqX0DZjTjKmZOc2M
Rc3QZHQ6nS7wwTvtLqGvsNqcvEeLw243Gx0mKwwFnY8L+rmYjS4z6F3y7E4hFPQ3
jdF7lHKHU3AcXWaEDqcD4CEbfLhdkc/HAEAbAW0N6jIjfuAdsA88G/NA6Yp5oAzA
PnAj5oFi1eAyMwR8ut0VbZphuMtEg1mlomoJHzZddZ66ywS3Z6Yp2jPTougu0yag
/rGtqv4xTSb9hyDpb1DQP6ZRd5nW4i6T1ozdZdqoNMlEhQFp2sniLpPWjN1l2qpU
WKqmCpOwXc3aQQbuBGC3g9FqBzRnk8L8kGZpMpeYxGbuEjMUpEoXqoErBz1HeS1X
N2/wPDT8mwYePylO4iROR31f1CHOHWQQ5xvp2axPEeJ8o0IHoFcY/okjuaU8GIFV
DRO/Dr7DESHOC3T8VyFBnHtguXWQDRr9h38TZcO/VGn1RnD0xmKL+MHhKWJHhjri
fK+wLyCfok4qAyElv4WJmLIuUEqYIlNTSliC7ZVSeuUp41CMTjZMhW9CpozXnDJB
Q0pBhKVjIgymgDssehipF8eh3umKOOpZHs8FGvDJJBw5HY3L26EUctR0RhC2DKjZ
6BBbOoItGKt9YWFlzjL8gNICZ+0i5mzahMJBwu5A4XG2XYWzzKhwpg1trsxZTxXO
2kfEmXYMvDJX/i4E6gOCYagkeGWQ2YEGAkoHPxDQwH9rFyOh+zpRLHnzOuW+TsXY
bzLCR8v1QFBETwGBd4K2LipIF/FG50XMFexiPz1QFhoIMMt1/JBYGAh0QCZqBrMm
yQcCFNdOce0U105x7RTXTnHtFNdOce0xxLVX43aljqLlqEZKLdmVslVj4di/k2os
HOXkqMbGYXMi/9j4gLEJAWMTA8YaVGKF2VsH2extGDZ7k1vKsvxUBMhSpn3qBrPL
wqZupIVGTP+M70qcZGYFYFOuyYgxmyJLHYOwZAjIEraNcPhsKbmkZ0fOVqjzcS1s
dYoCW5OiX1o5EbEVjvJCzpVWf/3hID+ogplSU1JWCUHoVZWeQYvcS7iC06acUQAN
rqRaQxXeouHNWvukWB3espsVzjMx8VFNVRvNXq2BH4lRgrd0ZnHYrqjWgKEPsoHh
LVStQdUaVK1B1RpUrUHVGlStQdUax8tdv0tAuGxX1Vg4v+imGgvHxd1VY+E8hVMF
4nbG5lcp/CxGANF1VQDidta2EIAIxJUj4qbxTXzqBJ/LSUK+z1G/iZUc9Z2s4Kh/
MwuHTCt54C4cTm5K5PyeCYc/uXHrJoj51icJAGD4zKJk6ZmLkfP/bB4xVqLo/L8G
Of/DboaLM0wUn7O+nfScdUnSc9Lj/Z8Dq31HR9MEcUGE/NQ9E8QFC3LThAULoB8C
42zyQwzyiyN0ERYygF3ypERmoriAwrq2O5qVG04GaBtp4Jzhhgjhgkp3+ZKlnhJh
putzwi4M5qEtemIXe2o5d0VV5TyuwuOurOVqvW5vWa23rNhdXr4E+mxXlpUCotI7
ksudyvFbbtmhYzRyBh9VU7WoclBhVU3tEujzLfiKF3K5YworB3JjCkv6BeJjuvR0
kJfPNxzyUFkC/bFLPAvL3Pyi3Hjuo9w13nKP19u3FuWHBfjY53KLq2pqPMVeT0x4
EIrby1cBNwMull4B78qd6/Eu8ngqueKq8rqKylpYUp7aspI6dzmXC8HdZXjUjCqv
uxz3vuE4CTHuFR9aC19FvEWK598DxHnhQ/o10mZBm4V/s5BUa50xgHKaTt09rg36
m8Z0Bvd141fOz2CczGgwURVQCpczmWB61Ab0q0lgkJ8Bhr4uPvww05YxsD2Z/mwS
Y2UzmDGsEL6MTWFWsV2ZB9jOTAMrqBzeZFOZj1mO2c/mKCxK0IaRfGbTMC8yPep7
uyF4MVQ89EWINajwgCuMjkZKjguRAisJTWszEb0OPTcFSYYkpKbYiJ6ThgbzLuSi
cBj9piMPmZ4oXX9WuBfi+KzYrp5jWOHeDvybC/lAibuKFUoYQv8fYIX3yRbw6zy/
OYywWIS46d7HrOAvDD3m9rNCvKiY7aIycMhWQN9rHDjwgpFpCurs34QWJbAJxeRb
sadeJ63Yw6DBBXxmkT7wM+HAgdMJAwdeL5WALUSQhi1E0EbDQgSJ632LAzBoMQG+
yfYS3AXEHTvl9/J5tWOknT+TpEUMuGTpugFcB+KBx7gPkvJiOuaPb04DBwhrOk+C
+JktRqtLtocmIPIsdrvNCE4u1zqQs+XZ+8EU1jy0XoDDYjHB/ezMkJw+3QK3u7Oa
jGaH1WK0W2w26N5ynDJS7tzOC+D7m4jpQePBJ2Jg2oM6yQbP6IzF9QQdhAl0KA7w
BCe20MBQcE8+CC8ETx2HwieCNJNA+OngPIPvkITjbJDmHJBGWmwA18CKiwmICw+I
Cy2Ljv9xjOTgL6btjH6TUWsUOzETIy1S4EAdZxrqDPWo3Q1Fz87AtMPt0JCZRR2X
uCtnB4Q616FWPAndCzuu0zFX3zPQdWf+bYXnwJ7gHPQcsbPqqtJZdQrQWXVCp6+z
srBi8Ml8+HzUML8ohsU6N0ZaDaaehZ2PV9b5dDpunU0akq1jCq3g07blORv9g5Q/
4CS/D3h+TDmHa9CzvGNWAv/B2lBZdcBcOrIw146OiGc9I630gTf4bioNPidAg89G
p6/B92HFYNrgpQbP77ONHPX5EQvbBBp5tayRZx+XBp6JBoaTp5uMeU6HHQgrh9Vu
alSLUG7sbf0ae0lM3wA2drgrdSJo6LlYjy9v6AmooRuQ1BEbd3eVxt05QOPuiE5f
4xaABR1p4+aFK2jS/PAXNuMiZs2E/byRE2/QHWPemHuiWRU+RS/0jcu44Rw/hmvU
mE65qXfza+pFMX23VPCvHWjmXVCT7oAZpbPQbzusaXMqTbsLbdrhNG1xRimqkKsZ
7oQ0bdF5G6l4kKoGzEQa1aOUG3DGcW7AieBfskIDTkQNWJwNBEJGjYgWMipKb9Ny
2y5LkVGtDhmVhv1GCxnVQxEZ1YMioygyiiKjKDKKIqMoMooioygyqhkho3oGREb1
CoiMOiUgMqp3QGRUH1VkVA9sKp7Kz2KEqXgvBWRUD4qMosgoioyiEBiKjKLNIhxk
VA+KjGo1yKieKgOHbgo6/B4UGUWRUcrIKIfRbPUHLDmtZpMDbjrA5VoGcla7gwcs
WQTAUp7R5uABSzaTCFgy2/MsVqPTZLEbXQ6r1a6AjIpRRsqdG0VGNS9kVC+Vzqp7
gM6KIqNaETLKAj5tq51ARqEg5Q+4pSOjTlFp8FyABk+RUZoaPL+5GxqBGPnRyIlD
RrVDffDk6WajKc8F8U/8vmTK4cpNvc0JwEXF8zbqwLgosb9PlOGieqs07R4BmjYF
j7RUXBQalUG8ExzBNWpMp9zUmzsuqo9K0+5Jm/bJi4vq0cJxUSNB0+wHfmdWVrvL
4KY6XkE1xm/A41kA1U/Tx1B4VHTgUVD7As9VFILUouBRLPYbbF+0DQrwqA0K8Ki+
LNmWBHgUDP2WofAoCo+i8CgKj6LwKAqPovAoCo9qHvCoXFWYUl9sZpzGTyqEmXFv
BZhS3+AK/EAwJZvQ1HwwpXq0xzgMX8MyijuppuuqfbAjRi/BhbYjKNMu/uXaTxRh
QYv1e3xQoPoMfygQD/mJ28GngeJxfnyD7zo3QbiGafYkCGmguNuSKOz4yg8pM0x+
fEJR87lBgCBBpU9RZr6PZ669xPOZyRLP1fHtJ55IBf7lINtLWDmeZDQPOeBGLaw1
ossC+eQydFQFiSGZUukZxFXVcN5FVYO87rJy8GT0oJEc5x3IlZSOr1rEzS2bx5XV
chBdImFWQILJHncl9x9u+tjJcF5bjHhUCR/FcWN8N3MiSENAvHAue2+QrrK0rISP
Lav0emrgjuI+kEtJofDC3iqQrqIahAA2a8rcPHiGKxwo6MhKSyIskUZaFc2lKiTN
UF9MM3QJq26wEuE0BtCf6UGYgad7MG0ZE+gcXeA7m8j0BpOxrmDoL0w3b2BywMAx
Gwx2soGAzgGCoxOTzqbwcZ3ZzoyDTWVGsUnMqWwGcw7bGw7zWEk7JIfPGBC/WRh8
phMKT2CEPYzbIm2SCRnfDAj+koFoaA3ujRQeVciWnoImK4lIKNyAICxt0LA3Gz33
dXSdjoYbOei5fyE+oAo2HcFk2jOCJ2JnpO1ysJK6dhSC20B926kIbgOfew4r8Caq
cXNVhNUpCmpcjcJKCRojGrurMWHVoBeEVRfB1jchkG4JCrT1rASfyY+T4DP1Sfk+
ndMaHefD15r0RQGfCeecBt0m3/bkW9A1NCnN19f7rvega/he6zMCw3OggM1PqvbB
c4raS7Ca+hmS5bm+/4m1Nv8HNTukxxS2mWZZ0DXyOyyASxn+ZIavR/MOt4NP2wn6
suEWq9NsdFqtoHOC0BOH1T6Qqxxutpgs4FYbCjWbrSjU9H/2zgSwjeJc/LOStTt7
SLKd+1YCgVx2fB85sHIfhNwh3ImJFcfEF7aTQLhcCi00BUKhNOkBKVfpAwrvFahD
S3HLv8CjtI8rUEqAUHgtLe1rKJSzJf+Z3VntSNpDslay7Mwk693VXjPf982x38z8
tri0uqRG+7m8vLoa7ZdUlOMyqKS4rLy6Av1cW11SVVpcWVk1I1RaWqv+Qb+WVlXi
OBwyj/ZEI9oTczHa5oXg/Ta99gL5C1GR4EVZHkY1NxptT0K2chL6fSqyqvJolygA
85BlbURLC7Kny9ByHTVE52Z0pztQAfZD9KT/UHvtD5PChB5m4yFrvRAMUoVgITCw
D6PJNiQevTxS8J0EDE/vVLLGBVU5KegCaiy1HIDvvZFs5xPfWz4p7C4j24XEpyOQ
Au5mct1w4rfQcRQ/JPloJPE2eB3c/GEUWyzp1TGVf0pu/YEunnSLNGu3fpjTlp3M
dT5gvwfh5NZPdtbzVFO3/lQOxHwniLn1mVufufWZW5+59Zlbn7n1mVu/P9360yzd
+lMpT0mAtJ+2kpe6eLe+fu5oskQ9Jadw+s9uuvXXqm791VEX+RGP4SLvodz6Icqt
v41y64cLtFE7+Pxr8q5ZZubiz/dp7nvcTDjiu2eZPqP5Gl6b0YybJCHhQNTF30u5
+PNNXPy46D0Cj0ZnHz8nvmt4YqQHo/HfJmvxxxd94puy/AO10UR7TUZncZxTAbgP
PfoeK9/yAsO3PH91lj3L9KRG7NXudHQ1oxPp6atkaFvsT5rPOeY3Z+cyfnIEXbGl
q2lnJLSrXosAjlRTayN6+gI8pbRZnQ2K7oTObNrSpE777KDmmE5pa42EtKRONZHa
xti70lNskRSjT687xDQ2wDRm+MumUv6yexI6DZqjed+q08CPSjcRVKNcuxRMRq+B
49BLh4BeC7Shqbejq38GhqFmyhBUQQ9FldEoUEA6DsZy48EsbhzYyA0HLVwBuJyb
hhqSCkcmKvax40AHihVTHQfVVMfBUqrjoIXqOPgauU4hLzUF5Jm3EwkESZN0GCkV
ccNrCDnvHdJRUEiq21H6MdKJMAxoLMvxJO6zqHm3G0l6sT5aSCcCvv5ytD2N6kSY
ZlE1nmTSiZBk1ZiJTgSVE+w15suieBlzZ8k2jnqYdCKcp1al7dFnhYP2c2px9Yz0
bszNFQ0mca+oVbG4yrzHo1WZ+Pxu3jnOINAbrf43C0YnSG+Q6gQJ4Q6F/q0aryW+
gah3fsVavVOB9C+UFFdUVpS0dq5sox3zJcXVlaVl2DNfWlpTWlpbhH3nNbWlJcVl
1RVV2BlfWVqNf6yqqa7U/O4l5SUY+19SUlFdVVJSXF5RXhHn+T9kHp2JRnQmZjM6
5oXa1cC6ULPrBOBBCF0xCS0nosKiGJ0xl5p3G8aGjc5Zia7egDL7NuradvT7TrR/
ObKPK9WOgHdJgdDXjgCe7IfIdSLxB3pIQXYi5ekuJvfChcFc6t5hco98UgjypPBa
SZ6Dn7mBxHMI8QtCYvntlKd7J/l9JPGD6YXwlUl0CszLfKfAQBJVX4oo1inAOgWc
OwWmm3YKTGedAqxTgHUKsE4B1inAOgVYpwDrFMihToEZlp0C0ynPR5AM39lKXvLi
OwWms06B47JTYCFzMQ+wTgGmsRzuFJjOOgUGRKfADIuqcYpJp8D09DoFhgMNbRWt
GqlOgfwkOgVCVKdAr2B0CoSpToESqlPgOapTACTRKXDUa3QKHIFGp8ABqlPgANUp
0O7gcVNRXv4jUXhnb4Dq1JhAdWqg7f6uGq8iHgbiRcWed29cn0BlVWlNohO+sqa0
RnPC15aWlahO+Kqq6pLi8tLyGuyEr6mqwD9Wl5fXEid8RUlJpYrErCmvxkdqKytK
iktry2vxzQ+ZxiSuOyArMTEvyrqT6AoQUAb3Ipka7vxRqBiZgK6YiJYTUBFRhLLa
HKoroA6duwSdcxq6dj3K4o3UtW3ot53o2KXo2svRYt8VoGM4A1RRVkD5t0dR/u0J
lH97IuXfPoHybxdR/u05lH+7jvJvL6H826dR/u31lH+7kfJvt5FzdP+2jgS9lMRh
FPGEeRy6Aua70xUwWETVl4LJuSuggbnbj/uugCLTroAi1hXAugJYVwDrCmBdAawr
gHUFsK6AHOoKKLbsCiii/B356kuE5u+YbtIVUMS6Ao7LrgCaPcMcywOhK4BpLIe7
AopYV8CA6Aootqgap5l0BRT13/yAvkKGovMD8u27Aqao8wx6o277MDU/AEhaFYu9
Yj2ebqO7QOld6uRxO0B1BXRTXQHd40FMt0B/V41XEu9DH6FDpTVVhhdeg/KUFJdX
lWDUTnlZLfawl1RW6VyeqlK0X1OBR+VX1OLPiqAzqrSOANN4JE8Rcike5sXY5X2c
EZCIBZpHdQMsREXMcrSsRldvRNpvVIscLbSg37rQ/m70xEsduwEyhQZSSA+hfu+F
pFjElrqc8m2vpnzbG8lx3bfNk3zYQvm2uyjf9m7Kt31pEt0AC1DM8f0XtLVfnOj9
NwuZpAP1l4T6UhbFev/1xUu8gV+h3rD0hXncBw70X4rz/nuoXoH30N9aTjT9Ld77
X0LKPdDhUXOA5v2fiX5dRWxP7w2jr2Lef+b9Z95/5v1n3n/m/Wfef+b9z7D3v532
/pfq3v8O42ztKP61zPIobseUWx7F7eIKy6N5wHg7TDzqsz3K2x4VbI9Ci6OaS2cm
5dLBZ+HPyEfIdnxvR0nc21LUpWO8hH6gvqbQrgmgVt+6ePDjSriYUSHUK7J+/iPR
Ld3zVGITTY48SbKMJo7fko76hkhacfVRcdXjVeoQL2gbL3xH1VWRTrSgSbTK0o8W
dqa4Ha1yF6K1wn1pVaQVLfzMdIUlxMTK2pOxED0Pv7Gt6mhoasXO9rbWSNGu+otD
81auOn0e5duYpf7gNL4xifQN9vdj6/GNf+S05QyqJmlnXo7jcnxjJXWaL+rhwL/e
zcY3Mg8H83AwDwfzcDAPB/NwMA9HjoxvrDYZ32h4OGosj+K3jFrLo14ycMT8KH5b
mW05rrKSessqIP2eW0lM4z0N+rnjyBL1NJzP6T/bjatcq5r4amPwCK8N+lDHTHLG
mMkaMmbyFg43mb6yXB8Y8qAQSrgnbv5MydsXHTDSLW6OjsPcLBn3vMin3fMs/Mfb
sDz+Pnje6d6gNu8UFzOhPLhcv8+BQuM++0TjPvm+xPtgtT83oiQ6rjKsaOMqcTU4
xf+76JhPUJM4uAZ/irF9rPYpRlwkrxDA8ugnIIPPLftAbSjRr6/jQP+EAlCAbMPv
iR/Vp73vRoecLbYbxTevIxIzTK6+pa21kXxhr7Orvqups6tpS31z88X0SLXYMX76
+Ln5HW27WosWt3V0XoxHuGnjBxeHpmif2VtMD4dLejQhjkNrQ31HQ6ghsrNJHXrX
ST99fn1HV3Okq+vkTvI86odo9ENTtuCRe1u6IhmJgybuLlUFofUdkfquFnVUoP65
Qu1bhp1YUpHOpoYd9c2hKbuaurY10YfWt3XVN6v+iWh0jHGRXfpNO3FS9EuM42o6
0LEufJOph5hZMLNINAvDwVZJDcXye+L9zBdFSzR9RKkfjEHXjUcVzcmozKkBC9CL
qjZg4WowBL0eBVC5KqJGfgFq+taqv38KggByk8A0TgTlXAFYyGm/X8bJ4BpuHLiL
GwN6Oc3l8BSngBe5EPiAG42a8fiTjCMtRpf6SfzHUIOOxpOBRdjxcDKpPLHDo0Yd
2qQ5Dy8hDiyRvNYOIfv7yH1lUjOIxE3xALmPnzTma8lgpE/JGpf7kNMcIgVkhKdI
BiOVkxGi+BkLOe3aYWrKtefgGvcaanTpXeTTljjNvZwxeOopUuHjYy9yGk0VD9f8
gCOjXYl7ttqi4VBmMuo0yYaD2ajT+EpyktqIOBCdkNELjBGl3R5jRCkgjQt8z81e
+3vihkPIs9kgS/PUKE8/MO4ZCDvGbbNwIDpaFEDj85TgBOPzlL0F4YTKX31Wofas
SWpD5kB0OyQZ271o2y4O6qcwi4xngRGYXJ07DYct6O8mY3RoaVlxWWnceFCMdCit
KqsoLi+vCk0pnxGqqK6cis+oLFGP1xSX4mGgJRVlZXh33Tp0j9rastrimtLysuLS
0oqK6tpD2XqQeeG2CVgXbgI18tOHsggEQ5FORqJ7jKGOTUIFRAkqUKrQHWqosaaz
0TVh9PtidNcl5Pfl6JwV6Pc1aDldLZC0cDY65xyVQv0hGYZOjzn1krWP2IRCMq2P
nJtHjVzUzx1D1hKxRr0QKyHn4ntUkYLTTwpDL7G72eTeBZR3uJA0mTlScC0h5w8j
oy49xIpXkGtxwbWGbON4nU62x6ipNcaon6OP5CSFVY1FYVVuU1jZfIf3eA7RIe8A
GIUbRxVuIGwM6+f69zu8flK3LlxcjrJ2RXXNocSfzDOwmJCBt2U05h70j0Ox8KJs
gTNsBZHVsOhxTaIeIssRJM5ekhH4OIOvtTD4ChuDH0mWqMGfxOk/M4M3DF6dWwKo
uSXcEWTk7XFGPjIrBj6ENAxPW1dSXF1VhalIVWXVlYesDpgbezDB2BsymgJs7Dwy
QQEZ+hSqxI83dB2mr4/t1417loVxV9oY9wiyRI17NKf/fLwb9wp1S/M7YTPeDPYu
+0Dt5KQNekTGjXkSeauiX9EXR9tlobkhtQ13KMnzzE19fIKpb85o2hT0rxCZ+Vhi
0sOoTunhZF1ImfZsC9OuYqbdF9PW3yh1F3I7CPWLaQ8j6iQuHuKqQW8ih6wPmRtw
QZYNGGPxJBMDFogB628DduOjFqnTgJMZH3XajuaupvbmSGhLW0t7fUdTZ1trZxI4
ODeSOHAN2g4Hh5tweFlM+kpWkBeuBpA4SYwt/bdkY7hUFRd7T224FP71j8B+uFSy
3ZtzbLs359p2b55i271ZZ9u9GbY8ip0D8yyPYonPtzyKJb3AsuO0Kq6mXkRq6rBJ
x6l+bj5ZojX1k9Gf9cYXKtmjHYBLgdYBiBUa5g8k+AxfVscaKKadmc95jkSBug96
j0Q7SPfm/W6ZU2PwOSm8zOyeT/uMe97DG/e8RvgdqlVXx9Wq+a7UnPlYjGgxOhe2
1rc0NTdFOo1fqMoi1I5+Us+4eF5z+7b6hTtaW7XelxaTqoX00eBR1aGdncUhddS3
h+PyOM6n/qWP4THOFsfwQOPoIS/Hrce3bYjgSe2dGbj9oX6SykQ1ahNNo21yTI+2
esg70VEqad7eaC9VUe0lJQFcsjBqm4XoXwiUEY9ptUqFBeAs1NbZiZZvqF5FLdxP
isWD6PdDaHkfHXtEHX8oU9ZaSHIAXodIsVZGeVhxG+gEUuycRTyVAqmYx5JC+RvE
mymTkW0K8aQeJOcEyAimseS9/X1yvv4CMceiWKoxeYFIsljS2kaah0/tXiDbKsQD
dCcUS2H1HTJxrIZah3moj3Z6jhisbocuGhW+kde71KzLJewzukeOUNvdqMjMVLE0
l/TOlWLyRKVKB1rYtHVrsQ6sKCmtqakmKGv1KHonLSmpMP4cSv8W5gZfC6wNnlP/
eUgDnSeaxVMkhiNDHEd1P5xIpk1MQ8Y7Ey0VaEk0eC5u0SeV51HdBxIwQAp83IsD
JJ0iArnvieQcP9AINz5i8DPJdpB0+vkog59rYfC1fTP4vjTKz1O32hMMXh14BK6J
wtoAty+6vQ9tOxl8LzQ3eLu+wUwZ/CbSw4JhVguW6YwrZKwltRVVZQTHUlGt8tsr
qytLCKq9trKsUv2ptlL/mGttWU2Nas9lpcU15eWlxbU1lfhPzaFsPMQ805xtk2ni
Q5D8LUBl/BBQTrFcFpNMQ/fFPaK+akFgzDcKEiMPEoMVSG0xhJxXTrZl0szWM8QK
KkOsoTLE6XEZ4hSLDDErexlC9yjG/652SBNklPo1CC/1NYg8YFsD4FqlhDOvVQ54
jVplc55Rq4R9RzKWISpx0Y0WapBO3Zmo/dW2ss2+LD/U90vNjbc0BeNVyF8vMh0P
SoUnemQIqQ3GIYM7ARnlNNU9H2+8CtXRq3cKB4FhWAVkW6ZGu/hJKc8T4z2Bum5a
nGu/zsJ4Z2fPeO3YZ0dAt2G8Hsp4vfbGi/PxUZCI4VSN1GsYbIgyXpBB4y0nleo6
bWwXHg/R2tnauW4RXeaWl5VXqKuKUrJ3qK8XmhvuzBQMV6dz5SHT8iCT8lDlsdYk
GY2OTkTLFFPDFajmRx7V5NCNyk8ZbpCs/UAb8iQQw51IGe6UOMMNWxjunOwZboPW
Tjfl2QLO+EYO8BqQvF6vPXRKjYsITL8JpEP7VDifZGwDOZyi4YaoJTnDnddwwY7O
LhXqeTp2m+tO85LimpqaypLi2tKa6tbS0rIS7f+hvl6YvuHmk78Q3YkH46npyCcS
I9awcl4wQ+35jzfcfKr9rHeE6r4rSHq0eKr9rA+90YFn2HCnAgNsNiNupMA8C8Od
mz3D1aCeiWPi1JdNznjxBB7qJRRtOxluN2duuMBjGGsvtY0/bJWpElfv5plfVDdv
wcLWMmxeKuLwkPUhc+MrSMH4vOQvh1LCoVai4QHmifFBdFRGS8DU+LzU0BKOKj31
+ek+si2T83Tjg5TxyZTxBeKMb76F8Z2SHeOzM6Cx2qYxuJTCngLPEedBmHKsgeov
acBrDBA9QJXEm/N6M2Z8RaQM0EGgqlsNrcnnwi6sLC6rKcNf4iorR39LK1FFH3vJ
RHLJRI581yvxEnNjnZqCsRp9E/hfPuWNGEEMdyQyOK19yiNjPYOq1gFVOkJqyaeq
+hFEtn5SguovU+OoFzLdPacb6AILA63rXwN1azyTabVODeALc1S17slc6ai3uBYu
Vgfl4f+HzH40NzK5D0ZmPi5J++tFpuFVS0ZjIJ5MnaO3FfUSzkeVcFGCq2l/+Lxu
7bf5WlEADP4iJH6Fu6TxqozxebvBArVo8Kge5UrwrqB3QuFnVSJjvEvSf+FQQ2Bh
1LG3SJ3fvzDSqSLVt9Y3d+JZNZ1b2nZGOi4OddR3RUJT1kzV55tEurDXpBS3gyYX
L6rfsi3U0bZLxZDXkxk8oabWhqad6lyR5otnhPBskbYdXaH6zs4dLRgmXo8B551N
qGHV2hVat7B4HkkptEkpDqujWwtI3AtjUoHDvHAhkZrGiz1tBRkuEGrsqG/fRoYH
rEVCX5Fn0GIU6om0jGgdxWu7//OXe70hdOfyEHV8dguEwo5gj6wPm7gIlKmj0g23
gIe8QqjDXPNvVW1fME2j3UDYUWCoKmG9rTEcnKLmEY7qVPZQ215qO4/a9lHbB1RW
gIdqcRyzCR6H416H43kOx30Ox2+MVi9mYVj0aB6xQw8lrRHqfGIq9D77bCgc+9PE
sOHOgYLu2NfWHuMO4WcP/RoDAo7M2FMZd4dK6g4P5mm6V2fGojj5EuOAwplhq339
Dl71DrxK0L4r2v+lANHSUtw86/5uBcQCzH6ovurkpTBM6J7ok+xCcveVUrovPvv+
cGwauKSfxaX0rOTvK6d0X9kkDZ6kn+VJ6VnJ31dJ6b5KXBq4QWBL3CCwJW4Q2JJn
ENiSZxDYkmfA2tLk7t0mxyaG79924pHvbOysU1vXgpFqTf4l6gsrCeHEGFs8N9oK
Mpo6u6JvMlfHzCakY/IVcr+vkvU1ZD2ZxJ6zbVdA4ay42K+kYn+iZew5F2KPY+IU
e8+Ajn38G05l+K9resZf/d6NquU8mGdnOUPDifmVc81ycEycYp9nK/sH81KTvdFi
zo7sfQM69nzCNRvU8LCF5WTT7jdscIq94Krss51r4QCN/chuJTq0QAuTAO2VkVR3
a2GCn0ZSe1rzje5do5uwe7x6/EHhcv4/g3uVl4Tb+euCzYrm2XhMxn3sr6nP0D0A
XPRe+dFkqaUZuMh2fuNVJBXmdbn+RNOuzLAWSxEsgx/yC6X7xRY4UghJ14obIBBq
pO+LuFxNjOWU7r1U3vaQv7qiZsZXPGFKv5u/flVFWCJ9PNZBRJbkQem+CDSg845q
6YLGUbN366lRC/iuykvMp2IMKC+IY51g1TDMo8RAh3gTNWuk4PP07/iJAJgmYEq4
RH3GD7iZeaUkMbM96Sg/PslWyt8KZwcPyy3wa3BEsEfeADvgzOBzsp3yOeKGiVd+
4lOwF/HiK5/Bzp3w8jEzkPJ9uvJ7dbeRendtv1dTvjdO+ZzryvelrnyvhfLpW/n6
ovxeQ/m38mNBdpV/mjg7+ABS/oXiiOAepPwzxZnBO2yV7yEetHjlF5kpH4WjdXoJ
IKkDerWcp0fsWMyClZ+X8ZzvSV35eRbK96SrfJRoQ/m1WVb+9+FNfpzzfwXb/Djn
3w+/6rfP+RpTyjnnj6Sr896R4jQq59Oqp00AK9+Xiznfl0TOz+uD8o9Rxf5HeSDL
yi8UF0o8Un6VGJL+IG2A48Ua6TPJTvl5pHckXvkvA7M6f9ZPgmrxX1p4ElK+THL+
sc0klpuJ4jdrC1Y+n/GcL6eufN5C+XKadT5OtFHn38dlT/ke8C3pZd+p/pf4n0qf
+U72P8i/KBXyQf8+lNRyb6LyJ8W4gEBcQzX62h01XzzqDF9//TEtddejsy6MeTmY
3l0YbYSJRksApUiku02LyFd+dW+ANrYnEO0DKiZt/TxkM7xKvseEe8y1nx5OR4it
0SdYCxGCUnizjNv2G2CPrLXte2StbW+Wg7T3h9hvH+K9aSQmk6JX6AaVbrsfx8Y+
Bfjt5BZ4WMZvJx3ofPyugNeePqTA63IK9NjYG3K44Eq4sLBCaii4G4YK86VLC34O
YeEnKFplaRvy1yXdkCGnGTIGGpoZslc1ZAF4KEPGb/Jnlq5v6mqOFKlOUy5mqBpH
Iqd1ROJHpWvMeWkYswJGKe/wX8l/VZirQOH8/IeFSr+2xgO9UxWk/vChRHw4Q+hD
8YwyQhOdVikUaF9kIKLDo5c2tKrkzkhDaEEb2mxrLlLFY7TdDCEWkzdwLxHaqS6U
ACphDgnAXmgTlC5hWLAJLlD2Ce8HFsHZfm3thtA4IjSPidB8xN5ooWF7W7ts8fR1
69cmL6p3XRIVTraTqPLguOCnSFRT4KeBQ0hU2toNUXmIqLwmouJtRLVgxdrsWxVO
tpOoboZK8FpxgdID3w1ExNn+HvhntHZDVF4iqjwTUQl2olp8VvZFhZPtJKoTxVmB
UdICZak4PPBPJKql4gi0dkNUeURUPhNRQVVU3hhRYXn0i5hwku1ryffFacr7/hH+
YdJK5Tf+D5QiaavysP81BU9Tc6+5dw8RGP5CiFktqU3pLYwRmvpt8khke2cMq9m8
3afYtvvezVK7zwMCwgH+X8IJSpnw//jfCcfk5cJhvlf4k+yGNK/y6tJcTxrP51g0
nrV3sNHaJ4mINLHUTrt4S1tz/ZauttZIaN7M+aHWxplb29q62usb+iJVkDWpPg5f
8e0MHuLfhp/71gb/k/8cDuFnBfer3TmvxbQs+2ajmtSGcERq3fZSW93R1rBjC+aV
O7+DuF+lBpKSWD6S1B/gp3wFnMD/HB7iV8Bq/m74mMsSm8Vp+ZaWGL7f/NwTzMhw
tzr89hruS1rFtXp9++568N1oiq4EId7+FTmZcS56x5O+jf0Y+g2T2dcX3QGW7H7m
rwMxDjnqDIf9XL0uG/fP7nWaGcXYUxL7uXpd8ucNTrscHCG+nBnoy1+7dWfF3/Bs
+Wh1U3Hc50OWHpae1K/7G8jPix2jznIRSw9Lz/FeKuh1qyeubh1sbXaWHpaeTF1n
5CJvYgt1UHkmWHpYejKVHiMX5WW1Lhps/jCWnuM5PUYu8rFcxNLD0pNmLuJNcxEL
LLDgFIxcJFC5aLD1VLCFLRntCQt3h78c/e7cLergCgl8C9wItLmvjSS3/RQd+Ahl
tp+A2Flg+ofaS0ORjo62jtD59R2hps7Qluam9vZIQ6i+K9S1LRKqvwj91tzU0tSV
1lyLfepwFTzoigNTKIDADBVMl2wUitQxJsbkUG/MSJZtYA7YDhpAM4rFTeoIlVTC
vvBBdRDNwfCfQTwC6pawAd+7QxWu0WFyZ/TLU9QcEoI7po9CQzrqUbxfSJB0eJ4F
Ht41r+GCUPJYOsEiJVlRqNPkmX7D0nEWWDoxiqVTk2SLpbNHsxhYOi1tGpZOoIQJ
qW2R2paobRlYYekEYI+Fgw7HRYfjksNxGbiDpdNNRGerah9e7wuWTiLTWfBEtegd
Drx13/PqzOVL33PG0snqHRTgRyVI37B0CtA+cZwPChiWjmHpouUEw9L1ry0xLB3D
0rllSwxL1/9Yuvg6MFNYOr0V5C6WTrJtV7gHdks99skgouQBHfv4KRSZwtKlHvtk
sHR+W9m7B3bLjOwDAzr2wYRrMoOl60vsnbF0+a7KPtu5tmCAxn5ktMbVU3C8Yene
4RdKjSI+NyQtEDfAo3yNdLYtlk7zbiQianaYYum+esFJeH1g0ZFBi6Xj0vCy4WAg
ar7w6nMDj2SFT/QOr2HpoKBh6Y7yTlg67UNjSWLpwk2HnsPOne4v/w9WvhSPpQMG
lk6TUzawdFLqyrfC0knUmb40lX8rfyLIrvKXwdnBfUj5LXBEsAspfwOcGfy6rfIF
oH3HKF75C02V3/319+tU9/H4IqR8IQFLR3XME+VnHksnpK58Kyyd4KryV2dd+RqW
roVg6TY4YukgceGmhKUjyh+UWDqOOi/lzhVgjqXLlvIXSr+QsPJD0vckrPwa6WFb
LJ1IvO/xyh/DmdT53St61Dcxovy+YOm4XMfSpVPnx2LpHuSyp3wPKJZe9j3kf4lf
K33m2+t/kL9AKuQvUrF0bnJKnLB0omoQ/hgsnT++6/T4QdOJAx5Np/Qjmm4OQdON
JGg63CzLJppOcULTZZYJkx6U7mzlWf7p/F8IVyhH+Tvzvyfs8mtrN/BOPkIrwsKI
Z574cxdKhwXgJLRzhDXBNfAKpVsoChbBXX5t7YbQeCI0aCK0QK5B6XCynUT1V+HM
4FtIVPmwMvgYEpW2dkNUAhGVaCKqYK5B6XCynUR1KVwavFC8QjkATwyeJu7yH4CT
0doNUUEiKslEVPm5BqXDyXYSlSLuDHDSFUqJuDbwOhJVibgOrd0QlUhEJZuIqiCX
oHQ4yfb1Y7k8TelRRvg3yiuVm5UPlDZ5q3KpcjjLUDpJFVpeTGMPn4+hdLkNTAsI
Xv5fQo9SJpzM/064WVku1PG9wqVKdjF0siq/UAyGDvfFmmDoSktKQi2Noa6mzs4d
kdyULSOIMYIYI4gxghhgBLFsBkYQYywalh6WHqvrGEGMpYelh6WHEcRYelh63L2O
EcRYelh6GEEMDOh4sfQwghjTEksPSw8jiLHAQvqBEcTYwpZMEMQEQhDD+aqR+PSn
o1Py0MFDeOgQlQtdJYg5DYt3iyDmPNZq4HLEPOhcPP5t3cZFK1YsW7nEESEGLRKR
FY3mLELMa4EQK4wixEap4rdDiI2yMZFRFELMAwyEmJ8SZoDaDlLb+dR2AbBCiPmB
PcIr4HA86HA83+F4AXAHIRYgaVGISUmgrwixIaq0C9F6qHGH7iVvParOMv3bv/xx
d8in7qABAIaqdxiGtDWijwixYeodRiL9j2YIMYYQixaODCHWv7bEEGIMIeaWLTGE
WP8jxApBfGsgMwgxvRXkLkJsiG27wj0IV+qxTwbnM3RAx34YiG8Frhrz7kNfWrk9
CYTY0brE/Mq5Zjk4Jk6xH24re/cgXJmR/YgBHfuRCddkBiHWl9g7I8RGuSr7bOfa
0QM09hpCzEvVWG4hxP5AEGI8zG2E2FnCQqlMaoGXCyEpIG2AW4Ua6SRbnIgEtBng
8TiR/zDDiYCp53yM81/onBuUwYoQ86ThZcPBwIkciSLEhmWFJTNU1BBiNaKGEAuJ
TggxGWgz2ZNCiB1Z0/OjxzX3EBisCDFd6elTpIIg15WvAG1uflLK796//yCl/EGJ
EHNP+TP7QfnfIMpvJcr/iq3y/UCjDcQrf7mZ8lFx/0KdofxBiRBLR/nHYpR/WZaV
fx6p868kdf4FjnU+7gUoSLXOD7+1W4kixDwGQkxfug3l8xnP+S4jxNKp84/F1Pm/
zWKd7wHPiId9IwO/5/9PBPyH/kd4XhrJH/bf6jJC7BYHhFihakb5MVQEfN/FbW1d
7fUNoXW7Is3NTa2NRarTiYvePZ4ilqfK0oyF8O6AZIkV9gtL7A+EJYZfVdJliQ3r
R5ZYBWGJ5ROW2Cdidlliw5xYYmbGbCA9ePVR/U0UCwn/DgyDVygLhVcD7wu7/AuF
36O1G2weiaBmcEMins0z3AJj1G8cMZxsJ1E9KKwJ3oVE9ZJQFPwS3OXX1m6ISiai
CpiIaoRbHDG3RPVSEhyxMDwzWCleoTTAymCBuMuvrd0QlUJEFTQR1chc44g1JMER
ew4uDf4KiepDeGLw+0hUH8LJaO2GqPxEVPkmohqVaxyxD5PgiG0WdwY2SFcoV4lr
A6XSLv9V4jq0dkNUASKqAhNRjc4ljthVjhyx98Vpyvv+Ef5h0krlN/4PlCJpq/Kw
/7Usc8SGqEIrjBEa/h1zxDpDbVtDKjmyJdLa1Rfy1btZo4qdIojCDHhQPl8oEiD8
prxbWCQcFS6T3aWKXeXQfh6qSnN4TPt5uEn7ObSko74hktuctnz4ue8P8FO+Ak7g
fw4P8StgNX83fIzHcXwtpi3ZN/vUJFbLcZr7ibI/fL95zqBi9+mbAcAga4BB1pK9
Lhv3Z5A1BlljkDUGWWO4HpYelh4GWWPpYelh6WGQNZYelp7Mp4dB1lh6WHoYZA0M
6Hix9DDIGtMSSw9LD4OsscBC+oFB1tjClkxA1iCBrOGxNY3EezeWQNbeAeaQtTID
ydUZqu+I2EC5+j5xgIasTYuBrE1LKQpF6igTY66jFwwOwJoXnYtH5VVt3L420lzf
3hlxRKzlWSQjK/p0mgiSdcTaP+Br/IbCPXKeBWJtTCxiDbiBWPOqaTtJ3RpCCXMo
tT0M0Ci1bUSkXgBirjALQx2ODwNOKLR88iQ6DIv+WkDsMAiAKXZsXlhbH308fj8I
tqg6lzkshbHcWDDOuENYeuVFdYLkP6d4wrF3/CQKsggScIGi3mEcNwGEUkSf6XcY
D7SJ5pPACRSuLJgU1Cz9sxj6LNlnMfSZdWDoM4Y+Y+gza1ti6LP+R5+N5eJbA794
tOWUtS9dp9bpW0Qj1dboM/3ao49bo88SW6BOKBwcEyeQz1jbdoV78LDUY58Mhmjc
wI49F98KvGToj5a8tXt9EuizIymgz1KPPY6JU+wn2MrePXhYZmQfGtCxn5hwTWbQ
Z32JvTP6bJKrss92rj1hgMZeQ5/ps4wBcA99Nhau4X9YuEUJwx381YV1iuZx2Js1
9Jn+RLMrDQwKLw6VLi58QJ4m1kjYH1IohqSWwjtsGThBoM1kjMWgPH3M1COA3ut/
pr7ft8/9fZ05/QqQfR2A5MlF+pUV+kyinCaT+uD9wkHHoGwRl5IpewvBFSDzDBxe
/AmvKV9zhhWKT/BOys8H2sTLpJQfPueGF6LOHXP6FT2UKDvosz7Qr6zQZ4Kryt/L
6cqfyWVD+R8KmvJHQk35ADopvwBofI/klK979u5of7/Oin51LIZ+lZeL9Csr9Jkv
TeUfi1H+lGjOF7IAQHpa7PFdUfAI/1fxsO/sgm/wedKHvgUFu10GIN3mMIF7jGpI
oZgJ3LgJumpH15a2lkiofmtXpCNUFdqlTo+Pzo0PFalOdI/lbGVObYbryIH+xCLd
Chtl3Aj4Jdwja42APbLWCEgdKjSWcxcqpMfG3lImSp/JRQV/UhZJ4xWx4AnlXKlK
eT//PpfBCXc7gBNkdeL6CTGWgpucGjhBsxNkMu3Nka6mttYBQ1KAaitxjPiAjFuJ
HyN14DYbXveFOjXOZQPRY2NvILuFl/ht8Dr5VuETfiFskh8R8oUZcI3LLIhZpCiZ
b1GUKNzgYUFgjtcZhXNUjldF4UiV4zW2ELc0s8nxGu/E8cqsCNMjeN0p3sYXKDcL
T6MW7d/kdqFX0tZuUHGCpKzCHbLxgI0JqtDyYgAb+Iy1/cKkwmm2l9Ot4kxhiHIi
/KW4Tvi7DOCjkrZ2Q075RE5DTeQUspJTvwCp1DQ7yOlxwas8hOT0tvCmvBfJSVu7
IacCIqdhJnKaaCmn/sAs4TTbF12fwVGQ83eI48W58HVlpVglboC/UqrUGsuN1oIm
ldMt2o3TSlG1X9/a2YQbiVN2bQ+V1hSVlUwN+Tu0MTJFaso8DiBNjrQhpX5rHNiy
b/Bt3GffsMACCywcz+F4ZN+wwAILyQVr9g0LLLBwvJYK9uwbFlhgIflc5GW5iAUW
0sxFeSwXscBCmrnIx3IRCyykmYsY+4YFFtLNRYx9wxa2uMe+ySPsG/xrI/E7vIx2
1qCDz6DtGioX6uybqtoUYCl9HTNOs2+mx7BvpqcWhcEKv8kj8Jua5OE3VsP+s6LQ
nIPf4I/JNhX0yD4L+M2kDMBv8oABvxkBDGGOpLZHASv4DX2FWRjpcHwUSA9+MxRo
4z21T48mgmfCYW2tT1k39oPgX+rYWr+KrhnPTUYyMOA35eXqFJnNPePfp6cuH9i/
//0E+E1AvcMEbgqY2kf4zWRVE9NQOTKDwW8Y/EYNDH7T/7bE4DcMfuOWLTH4Tf/D
b8Zz8a0BccMVtzacr8Fv/gWNVLsAv4lpgTrBEHBMnFAOk23bFS7jY1KKfTIgipMG
dOwncPGtwKvfW9NzvbgyE/Cb5GNPYuIU+ym2sncZH+O67KcO6NhPS7gmg/CbFGPv
DL+Z7qrss51rZwzQ2GvwG3xDt+E33xIu5x8r2Kv8VLid31/QrGgeh8eyBr/Rn2h2
pYHAuBIWSdcVHJbvhmsk7A+5HtZKXyp4zhaBoXkA4hEYTx0z9wi8ckcvrsfDb+1+
abDCb/THh/rg/cJBR2D8C+4iE/0WgY1ZgN9cCT/jNeWPFzTl84KT8rELaGSyyo9x
7gxS+I17yr8uqvxtXDaUXyr+Ad4r3Q03iD+HX5Wuh3PFl+Ftkp3yh6oezUTll5o1
skLn3PACrnm79+9/a7DCb/JMXiJT8Xvryl8EnuFKo1uZh9/ki4d9T+X/nq8QAX9H
/iP8CnEkvyf/VpfhN7c4wG8mJQW/qRnA8JtR8GYZNwLmwh5ZawT0yFojIHW2yXiX
2SZ6bOwtpUmcpuzIH+G/TlyprMn/QLlL3KrU5h92GX5zjwP8xp9d+A3ImoHgVuIt
8LCMW4kdSB24zYbXfYHfTHDZQPTY2BvIRzwnvCM8Ko8WJgu9wi1ymTBXuEe43GX4
zRxSlCywKEoCgwx+s5LAb6YR+E1h1uE3kwcy/Ga6+A6/T35VWCVCoUt+WFgiaWs3
YCWFpKzCHbLxWI6Tcgp+g9PsJKcu4YDcBFeJ+4RL5UVwiaSt3ZDTECKnkSZyOjmn
4Dc4zU5yyoN75U+RnKbAZvkQkpO2dkNOQ4mcRpnIaUpOwW9wmu2LrvPkc4T/8Z8F
r5S7hXv9VfDb8j7hJv94tXRxD36zEaUMp5SjCnt8p2mhqhDh3HQWgVNUCViDbnAL
nItu604nTnVSaUfj5ehGuzEAGPaGBRZYYCFnAsPesMACC1aBYW9YYIGF+FKBYW9Y
YMGtXMSwNyywkG4uYtgbFlhINxcx7A0LLKSbixj2hgUW0s1FDHvDFra4h73xEewN
buM1kjcmR+xNmQuUFKfR4g7Ym7LjHnvjQ+fiuy5YvMGRd2M1viUrmsxJ3s2OYI/M
q9HzglNBmTrCE4tYycMzKTDvxqsOrMKSt+bdeOMT3bs2rNsYPmbwbnxq2n6pKnI0
MIQ5htoeS22Po7bHU9sTqO0QtT2R2p5EbZ9AbZ9IbU+mtk+itk+mtqdQ21MBzeKB
HkC+6QdiUmMWxjgcH+twfJzD8fEOxyc4HA85HJ/ocHySw/ETHI6f6HB8ssPxkxyO
n+xwfIrD8anAiZW0UC+e0gzDoncaA7TvHw4ndRUuD0cRW8PyxjLFcsOywenHacTp
wHGdBsyZTPHhqDE/PgzVzD1NzalFqHaYmXiH7qE/GhaO/Wl4dF/p1mZUT1fvUAJK
UYmSGpMJhLU7zFDvUI5KnEqKowTC1ukwzlK6k2Ey2d2LMZmSfRZjMlkHxmRiTCbG
ZLK2JcZk6n8mU1FCa+DNn337otMrrqzDL1dQMFKdSNY5WpcYY0/sa1z0/UZvvRpN
KI3RUaS2WjQ7akcx/0JtqUnqXjtq5xj7R9D+GGp/NdcOxlL7vWh/HLVf4mkH46n9
A2h/ArWf720HE6n9brQ/ido/ivZPoPY357Wjtpax/xzan0zth33tqA1m7D+I9k+m
9kN8O2qbGft70f5Udd+cUYI1Yc4oCUcJK8XW7SqPm1QnK+3hkCphxYj9zAEd+xIQ
3wp+8hubZnz6q44kmFRHU2BSpR57HBMnNk+pbYvcPaqTm7I3Yl82oGNfnnBNZphU
fYm9M5OqwlXZZyfXGrGvHKCx15hUPPEDAOAek6pVuJzfH3zI/w3hdn5HcK9f8wpm
j0mlP9HsSoNM82t4jXCueFj+O7xPqBV75FfgzcIa0R5LNAzpZTQh04AomeZy81bU
kd1DC4l+h4SVPC6qLfOgMalORS0ATKZpV+8fjiHTeBOusSLT0E7iWDIN59SY94Jk
mVS68zX+am+SHmocdDINAPSs5MxjiWaLH/G/QcrfJI4WfoiUv0T0CL9wUP5wlOIx
CcoPmCs/9KMlqlNLdW6ZK5+OpMakykHleweh8u8V2+Bc6bD8P+JNcJTUI/9EvASW
SvbKxyS6sQnKv/UL00j2/nMKxMrvHX+1Hylf0tPWG9dB02vQ6PIyrnwpdeVbMamk
Aaz8MdIq4X6k/DqpU7gWKf9k6Wzh+w7KxyS6cQnKLzZXfuicGwJqzp8rDUXKF6Jp
O5bQQ6cr35dx5QupK98HrGl0A1X5e6Rdwjj5sPyA9B3hU6T8b0lfFgpke+VjEt34
BOX//N9WOV9T/ntrcJ3vI2mjaXT0gpXPZ1z5vtSVzwPrXul0lH+sH5X/uTRFuA4p
f4K8QmiSe2RBrhC+5KD80SrlLV75K82VH7r6PT9W/uYbfolzvqwrfzOIrtX2+2Zt
GytfyLjy5dSVL1goX05X+Zv7T/lnw6fFv8HD8hXwr+J/wx65Eb4kvgXtlT9GxQbG
K///zBt84bd2f4Lftg8seQuEFWDe2o9t8MFcbPDBQdjg2y6Pkv6Ncv4N8lzpVZTz
d8mTpfcdcv4klOKJCcp/41+24gxLr3xeZ9XgAzENPjEXG3ziIGzwvSa/KLYoh+Vj
8sfiMqVH/pP8pliv2Cv/BCSXSQnKb3VQ/lu7gUWD71hcg0/KxQafNAgbfKcqP4av
I+W3Ka/Ag0j5G5XH4fMOyj9RZYDGK/+Lz23FiVr7slWD71gsfliOUz7IhQafPAgb
fD9VbpZP8x+W30SKn+rvkZ9SDsjz/PbKx6MVT0xQ/vWfO/eCJ/een5+Lxf7QQVjs
T/ffLD+GlL8KKX4/Wqr9B+T/dFA+5mpOTlD++KSUn8x7vj8Xi33/ICz2v4OUXxQ4
LD+OFC8GeuQfIOVPDNgrH8NCT0pQ/o8+S0b5ybznB3LxPT8wCIt9OXCz/D2k/JlI
8RejZUTggHyjg/IxAfXkBOWfkozygVmxr0aSKvaDuVjsBwdhsX8JUr4/eFi+DSn+
z2j5KlI+F7RX/lQklykJyv/tp8ko37S1H/exES4Xi31uEBb77yHlX4aUHwz2yGei
5WOk/AsdlI+Hpk9NUP55SSk/mda+JxeLfc+gK/Y94PvSy755/pf4X0mf+cb5H+Rf
lwp5n3+fyx8bud7hYyNTVa+bl6oMZqjSW7B4gznL3iA19+8nIlqFm2Vt0EaPrA3a
wOu+fUOkCLj7iQg9NvYp+AP5yAUP0//IRQnoj49c4E8yLCSfZAiRTzLArH+SYcbA
/SSDB5wsL/A/oZQETpUb/bcpSmCLfIX/q8o//e6WAr8gInzTQoTTVBH6Yr4TgsvV
JR1tO9pz+7Mgb/AX8u8IyxWP8E2+VzhJGS3cz98jBJTMfGjFqhidjsSF+9xpAeIB
cM1tjaUlITwx97Ti0I7mLZGO+tbOmVu1z68UgeVq/WUlWE3kAom8D+gzT7XGs4ec
P6yfFcHg/CywwAILWQ0Mzs8CCyxYBQbnZ4EFFuJLBQbnZ4EFt3IRg/OzwEK6uYjB
+VlgId1cxOD8LLCQbi5icH4WWEg3FzE4P1vY4gacP7PoeB6di8evLGhrvzjUtjWU
DkLefnAKCZkezZlFtHcsQl4gCPmnQZk6eha3IzBCvqjvCHnQFDZEgBHyuiUMVwcO
8a7h4w+gWGtqwbEe6Bj3G8FYkhKrMCx6Bl7j+OBn4vtiO5kI+ooNL1Y1WAWqQY1x
Bx2uQ2HDebIeHt1XCPRupnqHWjALzO4jNrxEvcMcMBeckjo2HDBsOMOGJ/8shg1P
3pYYNpxhw92yJYYN739seFVCa2DVmHcf+tLK7Wljw2NaLklhw2dwNCZ8BjeDozHh
Z3hmcDQm/CrvDI7GhD+YN4OjMeGHfTO4CbZY7lVjnNDQ1dbtlgEAtq4Z0LGvBfGt
TA3LfX4SWO4jxDJhtGWabSz3LNsWb66DrWcP6NjPSbhmIGG557oq+2xjuU8ZoLHX
sNy4uvOT893Ccn+LYLl/mtNY7kvgDLhHPCzfBlfDRrFH/iqsgVc4kJnHmmK5f+si
lvtp0KB6oWZwAwLLzafh9cOhvybw/0AUhJ9Ih+Vfi9OFm6Qe+cfiEOFeBzjvOFMs
9+0WcN6+YLlzUPneQaj8F6XPxLflw/LH0njpcblHflPipVccKI3jTbHcOy3hvKlj
uTOtfJex3ANV+cfkR4Wg/7B8gvKG8J7SI8vKk4LXAdc1wRTLvdyc0tgnLHemle8y
lnugKn+6X4SzA5jVVgRHBDCrbRic6UBsCpliuS1YbX3Ccmda+S5judNRfn/iujYG
moXG4GH5ksBeYUGwR94SuEg42wHaM9EUy/0Pc2hPn7DcmVa+y1jutJS/uf+gPX8W
X/Z96n+J90uf+Q75H+QnS4X8Y1mH9hSpjbBgDG0Cv6as7ojgL7S31ndcHMp5gI8A
NYDPdJg+wKeqXwA+3yIAH/yCmi7Ap/Y4BviUMIBPugCfYgbwSQ7gs8CiSJ3JAD6m
AB88WIkBfFhggQUW3AwM4MMCCyxYBQbwYYEFFuJLBQbwYYEFt3IRA/iwwEK6uYgB
fFhgId1cxAA+LLCQbi5iAB8WWEg3FzGAD1vYkvsAHwGdi39cu2DF2lDVru2dmcf3
ZHJcZ9bxPRvga3x+4R5ZJPieOlCmDtXGI6awtEr7ju/pXhU2RIDxPRAYLZThYBaH
UTvFVMymUdvTqe0Z1HYRtT2T2i6htkup7fnU9gJqeyG1fQG13Uxtt1DbrdR2G7Xd
Tm1fRW1fTW3vp7a/TW3fTm3fQW3fSW3fRW3fDWhk0VKvliuwpood9D/N4fh0h+Mz
HI4XORyf6XC8xOF4qcPx+Q7HFzgcX+hw/AKH480Ox1scjrc6HG9zON7ucPwqh+NX
Oxzf73D82w7Hb3c4fofD8Tsdjt/lcPxu4ITMaiY5KVthWPSJOG/g/IfzWBHJyyVq
yQtQWQwAtl1sn4sAnvQMwCq0rEbLGlzroWUdWjai5Qy0nIOWc9GyBS0NaImgBU+T
bgT2SC8dyKFPpMb7P1Xrp3PUErsZhME80zvkhWP3YXRfR3qdq96hBaVjYapIL3KH
CvUOi8BisITGcNmElJFeNoEhvZJ9FkN6WQeG9GJIL4b0srYlhvTqf6RXc0JroOnZ
L91x6uar6/AtfioaqbZGehlrGukV27JqBNYIFh3ptQm1gwwk1yb0bxq1/3O0P53a
H8dtQrIx9i9F+0XU/mtofya1P8uzCcXe2N+P9kup/U/Q/nxqf6N3E2q/GPuPoP2F
1P6wvE3gAmq/C+03U/svov0War/Mtwm0Uvs3ov02av8o2m+n9lfxm8BV1P6P0P7V
1L5f2AT2U/vNaP/b1P6v0f7t1P40uAncQe1fi/bvpPbfRft3UftLxE3gbhskGrYU
JyxX2Lrd5yZUzNa6UgX8LI3Gft6Ajn0LiG+lXzL0R0ve2t2QBBItEdZnTUBJPfY4
Jk5oqAW2bwyuQcVclb0R+4UDOvaLEq7JCBKtT7F3RqItdlX22cm1RuyXDNDYa0g0
3FyoJOe7hUR7RljDNxRuUf5P2MGHC+sUzXu9N2tINP2JZlcaM3pPE+/zjSj4D/5C
8TnfB/lf4a8V3/W9lt/qMiThRgdIQqlaVkyImdGLEe+rdnRtaWuJdIbqt3ZFOkJq
x8nWto5QVWhXJLK9sy/QhHezBk3gYKOMDWAy3CNrBrBH1gwgdeRAs4no0zUOHBv7
FGATvhw+IGMTPgudjw0Kr/sCTWhxOQV6bOzNe0rBpTBcWCWtKDgAxxYWSg0FPTCv
8DMxu9CEioELTfCCW8Q14jnSMfFRcYdYI70mviBeJ4akJ0R0Xfi1GA5GrBEcizGC
33Wbvd1xce+Xr6opxXuPooteE42eTONIDRL7DnKEQ0d+l1ZW1tNjL4PbxY3CNskH
nxQvERZKbwlviDcJM6T/FmJlwCUtAy4pGTyJLnpLMJPBQhTfSwS3ZKCnx14GS8Vx
MCD9GjaL8+BfxB/Aq8Qz4QviDTBWBp6kZeBJSgbb0UU/gGYy+As6Mg+6JQM9PfYy
uE/cAzukWvE58QG4Uhomvis+BaukL+Jk4E1aBt6kZPAcumiYaV44DensR67JQE+P
vQyelF5Vvi5/1f8X6d/KNnmL3yMP86+WT/XHyiAvaRnkJSWDv6BYbfGbyaARVaj/
VtySgZ4e+2qlQv6JssL/sP8M+TVliv9Gf7v8gZLvv1iNnxutJq3aqCTVBt0qwpl+
bqizfsvJDUWqw8zAjMa3fvJUkReTRqrXRUZJIKmK43FxCLxa+gV8W6yG9dL34Ofi
KrhM+kpcZvElbSi+pAzlbXTR90wLjM3IhKpdyyx6euxlsFZaI46Uj4k7pR3ih6jy
vF66TjycUHnyScuAT0oGOyWryvNDlytPLT32MviltFG4RvbBP0qXCA3yW8IX0k3C
ChlXnnmUDISkZSAkJYM/SlaVZ4PsbuWppcdeBi9Ir8N98h7xI4kTu+RGMSCPEs+R
V4mxMoBJywAmJYOPkAy2mtpBJ4ov55od6Omxl8F/SDPldvl1+bfSOnmFfFD+o7Rd
rpBvl2Pzgpi0DMSkZPBbCQPWzGSAdbZOdksGenrsZdAlHZJmyV+W90mfSsPlTfKD
UoH8hbQ0TgZS0jKQkpLBPnTaJlMZDEO/fiK5JQM9PfaVp0/6TG7K/5MyVRqvLMx/
QpknVSkz8u9T3HU53A20d7KfAvN3snMsXA4bsWOB+Bu6OiL1XS2R1q7QlkhnZ31X
U1trbvPZJgsv8UPgdfIy4RP+70KTXC/kC68Ia2R3+WxXEm/OdRbenHNV0Q6PEe1w
7OHUSGyhdbsizc1NrY2hJR31DZFclqgXSP5D0nP+L8vF/k+l+/yb5MX+Avlmf3yG
lZPOsHJSGbbYb5Vh7/W7m2G19NjL4JDynPQd/+Xyp8qH0i7/WXKBX5E3+RfEyUBJ
WgZKUjL4FJ12lqkMdqH4fuCaDPT02Mvgm/4j0tmB6+WD/jy5OnCB/Lx/rDwhsC5O
Bv6kZeBPSgYH0WkXmMqgGrXBva5VXnp67GXwtP9t6frAjfJf/YJ8QaBFzgtMkNcG
NsTJIJC0DAJJyeCvSAYtpjK4AN2Ad00GenrsZSAGNwr/E/TBouAlwr3Bt4RFwZuE
m4LPxDVmg0nLIJiUDIqCVo3Ze4PuNma19NjLYE7wfMGTnw83B78ivBH8q3BR8Fbh
yeBLcTLIT1oG+UnJYDOK1V9NZfA6OvIV12Sgp8deBtOCD4hHg+dKK4Mvis8Ga6Wt
wffEh4ITpVgZFCQtg4KkZHAailWtZCaDX6MjL7jWoNfTYy+D6cFLpPeDU+VVwduk
3wR9cmPwJ9LDwb/FyaAwaRkUJiWDVShWeablwW/Qkdtcqxf09NjJQATzoFd+Cj4g
R+DJ8h1wj3waDMo/hXfYEubxh4OLEwjzRx1HwT1XR39bwgjHyF/92xI8qAMhlTB/
HsiZb0tYfV5AAIlTdAbKtyUOIOWfJD4g/z+kfI+4R74PKX+0aK/86Ugu0xKUf2Of
lQ/ilO/JReV7BqHyj8FXxKuR8k8QPxfrkfJl8W3xYgflz0BymZ6g/DJH5R+1yvnH
jsUo35uLyvcOQuWfJy6B7yDlXyluh71I+ReI6+DvHJSPvwQxI0H5L37hJFEQtsr5
TPn9ovzHxCuEBdID8lviHcIEaY/83+IeoVqyVz6u74sSlN/lqPy8sAKSKfZ9uah8
3yBU/lhpCbwdKT8sbYeXI+VPkdbBWxyUjz+aMTNB+cOSyfkgmWJfyEXlC4NQ+ZdI
nSInPyDfJn1LfB0p/6vSFeI/HZSPx7aVJCj/kX87SfTDOlr5xyyLfZiLyoeDUPm/
l64QNiPlfyHdIcyR98h/lPYI62V75ZchuZQmKH/jv1Mr9q0/IyjmovLFQaj8Wtkr
P46Uf658svwdpPxFclD+sYPyFyC5zE9Q/if/SuJVz1T58e/5Ui4qXxqEyt+HlD9e
eUD+GVL+Z0j5dyLlFyr2yl+I5LIgQfn7+678uDpfzkXly4NQ+R+j2v4ypPwxyhPS
mcoe2avcK13ooPxFSC4LE5Q/y1H5R+qSa+0ruah8ZRAq/3TlNukwUv5upPwepPzz
kfKfc1D+SiSXCxKU/9rn7ihfBP445YN0lO8xpKHrsU/K91ucaad8XQUipfjsKB8A
63nJhvIfRsqf7X9AfhUpf4R/j/wLpPyZfnvlr0JyaU5Q/qUuKV8CgVxUfiBN5Us5
qPyh/tnSt5Hya/ybpJ1I+SH/Eul6B+WvRnJpSVD+OEflv5uk8oO5qPzgIFR+J1L+
p0j530LKP4SUfwVS/t8clL8GyaU1Qfk//8wt5efnovLzB6HyX/C/Ip4ReED+yP+5
WBHYI7/hf1tcEbBX/lokl7YE5W9yVP7Rgaz8gkGo/NLAK+JPkPI3BD4Xb0LKnxt4
W7zXQfnrkFzaE5QPBrfyCweh8vci5Q8PPiA/hJT/D6T87yLlS0F75W9EcrkqQfnf
/9T6/X4QKH/IIFT+3wNBcQdS/pBgubgmuEf+PDBGbHJQ/hlILlcnKH++o/I/SVL5
XC4qnxuEyl8ZvEJ4CSm/I3iH8CBS/lnBPcLTDsrHMwj2Jyj/7U+clJ9cl66UMJIn
J5TvGYTKvz/olcvzH5CfD54sB/P3yAeDQfnkfHvl4zkO305Q/lWfpObetVa+NxeV
7x2EylfyZ0vfQMovyd8ktSLlj8xfIn3FQflbkFxuT1D+5E+sX/FSedUT0Rk5qPy8
Qejh246U/z5S/g1I+b9Byt+FlP+/DsrHarkjQflPfmzt2UvtPd+Xi8r3DcKc/0z+
bdLqggfk/8t/QppRsEd+Of9eaWGBvfIjSC53Jii/8WO33Lt8LiqfH4TKn1pwm/QA
Uv5pBU9Ie5DyKwvule5wUP5WJJe7EpQPP3Zq8CWrfCEXlS8MQuVfg5QfKHxAvg8p
/y9I+Tcj5XsK7ZXfiORyd4Lyf/iRU7GfbK8ezEXlw0FU548Md6tf4bmG+5Ia97Wr
17fvrkfS029zJQjx9v3CyaCqdTYhYIEFFlg4zsOg+2Bct+4DNT7AiAP7jCkLLKQe
/gby82I/M8NyEQssHO+lgl63eljdygILaeYiL8tFLLCQZi7KY7mIBRbSzEU+lotY
YCHNXMSzXMQCC2nmIoHKRYOtp4ItbMloT1i4O/xl9Z1oBFr2R4dw3BH9foHm0b9T
HdIR98UGdeKgGHMUgujAFfUo3i8MF3Zrx0R1utmCxWeFmiM7I82docaO+vZt6FFj
0VPWouy8gnQj4MEXOooghTIhu4NfjpmHEutDaih1OD7f5PgQgO/aCaFwSbBHlsiw
pnJQBkajpjhujGNpVSHRN6jcflUIQ29Vi0WzIUP0F3VbX3uk5bVHloVBVOEcGBr9
jAm+ejh6DhZnORWzCmq7itquprYPgGuA8X2ocod0Vzgcr3I4Xu1w/EaVMWw2iGtY
9Eg5qUoqVWniTDEn4Wz9S6f6d4qHGvthqAq7WpXcUrAMLDfuEC4vn4bP7N7zxb/p
O2yes8W4g6J+4ZYDNeodTgUrwGmmcYj9MmvMflj7Rm6teoeVYBVYDe4yvsoets48
xlmKqbnHn2V3L+Mb9XpI7lvydHD+lnzy95VSui8++/5wbBq4pJ/FpfSs5O8rp3Rf
2SQNnqSf5UnpWcnfV0npvkpcGrhBYEvcILAlbhDYkmcQ2JJnENiSZ8DakvbN9KUg
vjUwovkXw5t/sbVOHf8tGKnW5F9CfTP9aF382kM9N2a6TrR1Y/bN9JNVyzgJjObK
qP0bOLzPRfc/9uB9T3R/Ux7e90b3n/LhfXxP82+w45RZfIM9T/+C/DLbdgoUXPqC
vK00Uv2CPAR67JcP6NifCuJblWPefehLb3y8vS6E4vBgXmqWaLwhDE0h9idRZy8N
q3cgMTFJFzliYVPgdrCWaq8vRRLowPv5mkw96pQK/JrpiebsoTGvfnrQX9/02CZX
frtZyqd3ha7fFfEHwnRp/WCenXXqek18A3TDOoGldRqxP21Ax35lQn7coIaH1Zgl
5q1slgwbNjjFfpVtuWYv+/4q14zYrx6gsR+ptnEkYAC2tG81SlRrTvuekpTQypto
QLkoNJs29U0Cf+Mv5/8U3KsUCLfzTwSbFc0v9BgSwVGTqW/09yCNkjKdOVr6E82u
NCbo7YTb5a8HDsvfhjfI2wI98pVwl9wdeM52gl454NRFy+H6BL1XzctJ3aMS+tFT
08MS9RFt84Dri3x099GgAdd+XB5uYcVM0EuEothN0KO/h2PeyrZsWMf6KIcCc+Yq
Z+K/jBljncIEvcM+fYJeGJlh5pmrv4Qe+Q2k/D/Ck+RHkfJ/CwPyCw7Kr0Apq0hQ
/nWWlWQRVv7muV+rC2POSh7tlwWgl+z0Jiqfy5DyOcfmQgrK97io/GL+VKL8r4Ns
AHeD4p/46cHDcrkoC0KwRx4jfsBPCNorvxKlrCpB+WFz5W+++yu/jvpSMWfFQG0f
AxRjHWRT+V73lO91UfmX8OE8TfmvZkX554rjYSdS/pfE+XAVUn6TOA02OigfK746
Qfn/MP+2yuat7/Wo1foPH/t/SPl5tPI3A3VR9zYb6pUzrvy81JVvxVnPc1H5T/B6
sX8yV+nNtPI94EbpZd+5/pf4h6XPfLX+B/nfSIX8RP8+3t3Pgl9Pvl19vcW3q6tU
M5KMSgClSIrpeDT/XnUA5ML3qiEQ4M0ybt9Nhz2y1r7rkbX2nVkWMr7JadgK3pum
nrWUSNlD+cTSbfvh2NinALdQvwsPy7iFehE6H7cX8drThxSc6nIK9NjYW/Ligivh
8sI50gUFd8OTCkdKVxb8HAYKsRmVedO15K9LuiVDTrNkyJl/4L5WtWQBeChLxi7F
M0vXN3U1Z/yz63lpmLEC7gi+wy8qfFV4KgiFiYUPC4/nQ2ESWqNz8lIVof7woURw
5aAk2mFrFA+a0GYRoYHuWKEtaGvt6mhrLlKFYjTWDKEVk7cuLxHVqS7keEX1HE4q
dBJVl9Bd2ASfCu4TzilcBB/P19ZuiKqCiKrCRFSzLUS1dtnionXr12ZfVDjZTqLK
g7sKP0WimgLXFR5CopoC16O1G6KqJKKqMhHVHBtRoYol+6LCyXYS1c3w5wXXik8F
e+C3CyLi4/k98Dto7Yaoqoioqk1ENVcVlTdGVF6t/s2+mHCS7Yv6j8VpyjH/CP8Y
aaXymv8DpVzaqjzhP6y422i5hwjsp8C8qK9WhVaIkxQVGv59YySyvTPUtjXU1RGp
72qJtHZlutRPp/HiARfxjcJWYb38XX6PMF8okR/i7xCmCaNkN6R5lVeXZs8XmjRv
+sK8CVijSnNIjDQx8HhBc9vW+t1NLU2tkdDZrY0zW5rPzWVxBgGEj0jXwiJ5Bvy9
FIGivBD+QzoNLe4a5/PHDI6TmTg7dI97tB1SbOT55KQQsur50FJkLgXGe2KBBRZY
yGpgvCcWWGDBKjDeEwsssBBfKjDeEwssuJWLGO+JBRbSzUWM98QCC+nmIsZ7YoGF
dHMR4z2xwEK6uYjxntjCltznPeGx9aMAHnfZfjEewJQ57lN2B9f3G/dJJnIJgzIQ
IqrD0jpF5T7hMEpVhDX3iZxhEUYdt9ynWQCPtcbDxrQRjVHmUvd7az7Bc3x7n302
FI69elJ0XyGchzpVcmvAWrCOusM3t5yMz+y96PJj5Apr7lNYvcN6sAGcniL3SSGz
kOepd9gIzgBnpkx0Sv8sxn1K9lmM+2QdGPeJcZ8Y98nalhj3qf+5T2tAfGvgkqE/
WvLW7i6VCGLPfUokJ3qsntsHKgWOiRNTY61tuyI3SUdG7NcN6NivB/GtwMHGaeoE
xzOnaUP8gTBduuY66ej0AR37jQn5cSBxms6wLddyndN05gCNvcZpkkFmOE0/IZym
m3KW0/Rlcav8tvik/APxa/Lj4u3yDWKH/Ir4qC2woxporCZPDLDj2S+G460D+/d/
WketN/fcOgXrl+I02VGSNFpLGJXr2KfVzamAjxhgR2KwAnZwcS4781YxcGo6H61z
4jSJNrdNBdgR5ibpnCYuG5ymF8WPpLcDvfLH4mj58cB35TdFj/xK4CFb5dcAjdUU
q/xLvxgbV2WoDrPwW7un4zXhNEm68nsJp0kPvbqcDOVzGVI+F5eR01K+RCk0L13l
RzlNe7mFWVH+O/zbgb3wYxEKjwea4ZviUf6VwFXQTvnYS1plovwVXjPl//3cXrwm
nCYfUf4xaqGZTWbK51xXvs895fvSVP6xGOXrnKa93Le9mVf+l8VC+LZ4ivgDsQo+
Lo4WbxDHw1fEMtFO+bOANk89vti/1WNS7Pf+85EDqjFonCZZV/5mkMBpwkt2lC+7
p3w5zWIfJ9oo9iu9pdGtzHOaLoKHfTuDv+e/CwG/NvgI/xAcyc8K3uoyp+kWB07T
KaoZjY2ZpI8rEaqjsKk11NK2ozMS2trW1tVe35Dj5KZqeLOMW3xnwx75phhyU2nK
3KM1A57ctP44JjfNG8jkpjPhOdLn0hr5MtgtvSIVyTvEbul3aO0GOKbahtw0P9fI
TTjZTqL6SKyS35Mug6OlQvkpaYeord0QVY0NuWlBrpGbcLKdRHW5WCR3IlHdLory
KiSq20UJrd0QVa0NuWlhrpGbcLKdRAXELumf4mXwRHG19Ly4QzxRXIPWbohqlg25
aVEukZtwku2L+twgN9UNEnJTM/8P/izhv+W9/HChSrhLvocvFsYL17lMbrrPgdwU
VqU5MkaaOOXx5CbSIGT4JuCMb+pk+CYWWGCBheMhMHwTCyywYBUYvokFFliILxUY
vokFFtzKRQzfxAIL6eYihm9igYV0cxHDN7HAQrq5iOGbWGAh3VzE8E1sYUvu45sk
dC4eWkONxm5tnFlaUtLS6MhvUlIvILI36D7r/KYWCIUdwR5ZIaNULgJlaNECltTi
KL9JS5Idv4m3ESFP8ZvwWuc3zaFiNpvankVt1wIrftMch3TPdjg+y+F4LUif33QK
wF+d1OI6G1D8Jn0yCiAzkqgwKbqv85vO5LDkdnBng3OMO4Sufk89c/ML130e1k0U
/QmveSiR33S2eoed3HlgUx/5TctU7W0G9eB8xm9i/CY1MH5T/9sS4zcxfpNbtsT4
Tf3Pb9rBxbcGMsNv0ls37vKbzrZtV7hHQEo99smQQs4Z0LHfycW3Amd8+qtv1F3Z
7DK/yS72JvwmEhOTdJEjyfObzuJofpOklXaO/CaJLAOd33Regvzo0tU9AlLq1pkM
AWnTgI795oT8mBl+U19KBmd+U71tueYeASkz5dr5AzT2Gr9JAe7zm/7EX87/Z/BG
RRZu568LtiiaHyd7/Cb9iWZXGtP2LhRf9u0OvMR/U/zMd3rgQf5+sZA/JbCPB6Dc
694Us70OLIfFalkxhJpiNgPvmXkP+4JweDdrCIdSeLOMlb4B9sia0ntkTenWAAQp
pvmN9zQAwg7OXQCCHht7g3hfnKZ86h/hHyatVA75P1CKpK3KY1mfFYudaeqs2G7D
INybFZs9e8CFwC3wsIwLgQ4kfZwlO1QgRmnK9rCTcxuIocXGLgVBwMFHpSthqTwZ
viGdB/3yXPiRtBgt7trDcw5zUM/iMjcHVUuRfa5YyX/ILxSeljv4kUJIuFP+Gl8i
QOHrLs9u/q7D7OazOS+SwoiY2c24Kyd+djMqKEMtjecWqZ5tr2XW8AB/tB3uISYV
iJ7Z/9nHA8IFV8KFhXOkhoK7YahwpHRpwc8hzDqNZdlAprE8rLwhbgy+KL2qeKTy
4APS836PVIHWbsAgZpNSHDfK4mEQy3ONxoKT7SSqzeI3ghuQqK4SW4OlSFTa2g1R
zSGimmUiqlNzjcaCk+0kqrXw2uAS8VVlJ4wETxCf9++EW9HaDVHNJaKabSKqFblG
Y8HJdhLVH+BzgVeQqHjxvsCPkah48X60dkNUpxBRzTER1Wm5RGPBSbYTkwguExfJ
r4u/kr8vNskHxe/L14pr5OfFg7Ys0dlq2ZNIFBxBd97qa70rFrxyQqkFSJb29Iio
IvCg9tVFKlHwqJYu14mCfQDJeoA1SFZKYnADBMmAZE+IgmRPyAJL9DfirdLrgYvl
98VfSgcDG+RXxf+Qng+02Cp/jlqaJrJEt8T5rtSe+yO719fg9YEl9avjQLL04A4D
JAtRFohVPpcLIFkvsAbJSiZu1T4pn384CpK9NSvK54TXAxvh++Jk4WCgHL4q+oXn
A6fagmTnqrk/UflXm4FkwbVX/Aav1UEYsSBZPddvOPA5BZKF6IxMK78PINk8YA2S
TUf5sSDZSBQke18WQLKXib3C6+Jd4vfFd4SD4pfEa8VnhefF/bYg2VPU3J9Y7Feb
gWTBRxV7sfJ7Kz99mQbJkloRr4P7/0td4wUr35dx5fcBJOsD1mPa0in2caKNYn9X
FCS7K4PKp8lOeEjaWa07GiIE7IQHr7kLdjpGCnecx1VVm4gR/9GP4/Xexz8lGaMX
5NpxYJJ9Y6HYAzuw9AyO9DA95lj8j3OwE7NHlh6WHuuQHNiJaYmlh6XneCoVkgE7
MS2x9LD0JJOLaLDTYPNMsPSw9GTyeHJgJ1bWsfSw9CRTF/lYLmLpYelJMxfxLBex
9LD0pJmLGNiJLWxxA+x0S7cGavkWuBFooy8bgTZG5GfowEcos/0EbRdRuRDnPTyG
vTQU6eho6widX98RauoMbWluam+PNITqu0Jd2yKh+ovQb81NLU1daQ1G2aeOTsWj
YzgwJTpoHo9OnZJCFJIZwroNzAHbQQNoRmfdpA5TSSXsCx/sxuuD4T+DeK7NLeHM
0rNkdK46scOY/7ajcebWdkd0ltW4mKxo1mmYUb+hs/wW6KyVUXTWKFUNduisUTam
MopCZ+GE6+isU6iY1VHbYWp7HrBCZ53ikO46h+Nhh+PzQProLCx7fB/8rDpAobO6
31vzifod92efdUZnrVIltwXpImLcYfPPur6sQhIeffg8cgXsxXe86EkQ3dfRWavV
O2xFJd22PqKz1qh3aAIXoCKDobMYOgsAhs5i6Cx3bImhsxg6yy1bGujorC0gvjWQ
GXSW3rpxF53VYNuucA8+lXrsk4G0RAZ07PW4GK3AXSg8HrkwBXSWeq261ufeeRPQ
WXaxj6KzertuuqdOm0KmxcQkXeRIEugs9W4A7ADHMzqrMf5AmC5d3YNPpW6dycCn
tg3o2Dcl5MfMoLP6UjI4o7MusC3X3INPZaZc2z5AY6+hs/zAfXRWuaChszbmMDoL
T138nvS6+G/p++IvpIPiq9K14g+l58X3Jbupi3WqXydx6uKbeCt+6mL4rd1XRdcD
csY67HWasS6n4VPEwZi6+F50xvp7WZm0fLr0euDf0vvibulg4FXpVfF86fmAvfI1
J1nipOU346oM1WFGKf/mugE5Y11Tvt2MddmkNdMn5fNlnD5puYzLhvI/4l8P1MH3
xdHCwcAY+KroEZ4PlNvOWNe8pInK/57ZjPXef045Aa9D59SdOzBnrGvKt5uxno7y
Y2esnxedsf5yVmasPye8Lv4Ufl/8UDgofgteKx4WnhcfsFW+5iZPLPYnek2K/d5n
n+Wx8ruHFp80MGesa8q360pKp9iPnbF+TXTG+jUZV74HrBBf9t0SOMy3i5/5OgI9
/DViIX9W4ADvLg3vFgdc5kqAOXDDYjhww2K7C1saZ25ta+tqr28oAstBIgXOAGZ6
iTIMJ59XfaSXRN5LnQlA+jiz3AFsbgHZB2xCtXGLkZAbE5CQqadgK8g+EjJXqHxr
BjKV7xfKz+GW4I/F/1X+AOuCN4iv+/8Aw2jtBhSsjkDBcP9xPBRsba5R+XCynUS1
Urw1uED6X6VD3B2cIL3u19ZuiCpMRFVnIqp1uUblw8l2EtWdwjeD++H/Kk8LFwZ3
wNf9TwsdaO2GqOYRUYVNRLU+16h8ONlOoqqAhwNTUQY8A/YEfCgDngEPorUboppP
RDXPRFQbconKh5NsX9SXy9OUHmWEf6O8UrlZ+UBpk7cqlyrZpkGvUoWWF4MHx+dj
GnSmy/n0ALY38B/wVwvPyD/mRwj1wt3yr/mZwjLhepe5wa8TbvCbFtzg1Wp7cWRM
exGnPIYbbLQYzzVvMipUQ9Bv0WQM5FyTEROs/yFeCZukyXC4dB5cJM2FxdJitGSX
YL0DZJJgXWxJsGasLcbastEbS8+gSA/TY47Fn7G2mD2y9LD0WATG2mLpYelh6Ykv
FRhri6WHpcetXMRYWyw9LD2MtcXKbpae/q6LGGuLpYelJ91cxFhbLD0sPenmIsba
Ygtb3GBtZRYDhYkxmDu0oK39YvzR+6qN29dGmuvbOyOOICjeohCwH6ijhsyP3s86
CKoMvsGvKrheDliAoM6LBUEBN0BQ2ByGg5NU2S6lYraE2l4MaPjTNmIKWBdLHdK6
xOH4YuAEd8qP1boahkV/xc/Hz1gMgClQaV5YWx99PH5fAeNUnQsclsJIrg20G3cI
S6+8iK/oXfJWPMzhw+gkaB3JBNU7jOI6QGcfoU71qia6wA6wk0GdGNRJDQzq1P+2
xKBODOrkli0xqFP/Q51GcvGtgYP/UL5x4cHr1Tp9nGik2hnqdPRxa6hTYgvUCWGB
Y+IE4GizbVe4h0VKPfbJ4EPaB3TsR3HxrcACNayxAM/QlnPEBpszNIXYn0SdfbSO
o2Jini58JAmoE9DAPjjHaVCnfx/D/9TMQKBOL730UhzUCSvkLPVc7TVKP2ugQp06
bK0zVbiNNRYpM9bZOaBj35VwTWagTn2JvTPUaYerss92ubZzgMZegzph75CfnO8W
1OkcYT1/R8FWpVu4iL+iYL6i+WRuyhrUSX+i2ZUG3WMhfEXsLPgveRv8XMQeo9Xw
bbGx4G7Zju6xWF3i6R7PHDP1mfT+c8rPVA9I+9zfW3B9ANnXXWme3OL6aKK1gjpJ
VENyko1/EABnrs848XQyz24+2J8FqNNC+CivKV9zF66GT/JOyl+iLkkqv/uGX/4q
6v6SgBAleh2j5aPu63LKPNRJSF35VlAnwVXln5mnK7+Zy4bylwma8lsETfkbBCfl
L1WXJJUf9X3e0f5+nTnUSVU80KFOINegTppo7aBO6Sj/WIzyS6I5v82Tea7PXUKP
73DBI/x/C4d9PQXf4N8SPvQdKNjtMtfnuw5cn/NUQ5oeM097Ou7/2dGyo7m+q2ln
JNS2o2tLW0skVL+1K9IRqgrtikS2d4a6OiL1XS2R1q5Qkdrj4LGk/XBgGjCwAonT
st/NGsnnDeECGbcHPPB6WWsPXC9r7YFSSw6OGGOSeE/j4Izk3OXg6LGxN5pTxM/k
5fl/Us4Xxysn5T+h7BarlED+fS7DEW53gCPgfhYOyYcmSqA9FY7QSewEmUx7c6Sr
qa0VdyNGraUv7ITsGQhuMJ4N/0vGDcZqpA7cfMNrO1CSlYGMctlA9NjYG8ij/Cv8
PcJe+Q3+c/4qoVn+iB8iNAvrXaY/zCKlynyLUgWqBjI8plQZjpusGu0htG5XpLm5
qbUxtKSjviGS2zwNqWAFDBTyUnFBO/xLwR/ExQXXwBcKnhGzi56q13k3vYZEBwx6
6h24n18jXy9A8TG+SL5AABJZu0C+WUzKKvxGFE++OV+HuFDlFD5jrQNMKVFWp7pk
bjjdTrKaKpwpj4dQPE2olD9DsiJrF2S1hMhqiYmstljJasGKfpIVTreTrA4Ky+Qf
IVm9LkyWvwaBRNYuyGopkdVSE1k1WMrKHqmUOVnhdJvLioaxqICs1evbd9dnjMYS
/z55LMl9fYm+lCS5n/nr6HeFY9TIS6f9XL0uG/fP7nWaGcXYUxL7uXpd8ucNTrsc
HOF4pLEcn/mQpYelJ/XrrGksTEssPSw9x2upYE9jGTxtdpYelp5MXWdOYxmMngmW
HpaeTKXHicbC/GEsPSw9yddFPpaLWHpYetLMRXY0FhZYYME6MBoLW9jiLo3lFnVw
BQ++BW4ktVMjGZP8MjrlHHTwGbRdROVCnPfwYK2aslCko6OtI3R+fUdnqL4jEtrS
3NTeHmkI1XeFurZFQvUXNXWGmptamrr6Pvh5nzpeBY9/wYN8DfaGNsg3hSgUqQN6
jW9xewH9jbBtYA7YDhpAM/CAm9RBKqmEfeGD6kCag+E/g3h8xS3hzPJu/OhcPOb2
1KLTQlW7tofWXmTPueGs5zpmRaFOo9mzzrmZBV/j5wf3yEELzk0kyrnR+D92nJuA
jZEEKM4Nvq/OuVlNxWwVtb0SWHFuVjukdZXD8ZUgPc7NqWjBHztbBsw5N7PCVvsK
gKrgrlel8D0k54uNO4QAOIWcGUepCZ9l3KFbm4O5V73DreAScGkfOTfb1DtcBi4H
V6ROsOlmnBvGuUn+WYxzk7wtMc4N49y4ZUuMc9P/nJvvJbQO/tLx+ZeVb16nEhWg
YKTamXNjzOo3aVsmtECdZvXjmDgxCS6ybVe4TIpJKfbJEBUuHtCxvxXEtwK3quGR
JDg3teHE/KrHe2gKsac5N8vCHBUT03SpR5Lj3CxDMbwB7+drsfPo85MJ5yY2pnnU
Q/RXJ729PlA5N5fYWqfLpBjXrfPSAR37yxKuySDnJsXYO3NuLndV9tku164YoLHX
ODdBys/hFudmubCGvyW4RWkVdvAdwTpF88nszRrnRn+i2ZUG7WI4/F9+a3CRMAuK
wvzgRGESfJ8/K1gr2NEulqn640grzhNV1AV55j6SM6NrjXOjXtEbF6VeK86NB4RF
o5ZIhXahPqe7z5wbEFNR2XFu/CYN1WT9gzjotAso7MzTpzXuzMs86kRTfkTSlD9P
0pR/pmSnfOwkW2Wi/OWcifJj3F8a58YT9YpGYwqsOTeZUL6QuvLtODd+SrnpKf90
LvvK/wnJ+TeRnH+vbc4/VfXUJir/E69pzu8+nVK+jyg/ec5NJpTvS135dpwbP9Xz
0peeAUP5eVnM+R7wBrzbd2vgTt4jPuPbHejmR4t/8J0f2OYy5+Z6B85NRG0ijowh
UuCUn9a0JaLRSSINoa1tUb6NOVDBgNr0L6fkj0KjjCt8Ce6RtQp/j6xV+KlzSr4H
3OWU6LGxt4qR8DO5JfgnZQ4crywLPqGsh1VKaRCDbEpdtIq7HUA216tWcWKMVaA9
ArLZ2tbc3LYLY0oM2JGBtcltkg1uEm6BD8i4SViH9IEbaHjdF5LNrS5biB4buxQE
wf8Iw8TV8OviB0KtOANuE2W4RhyKFnfLjedJuQEsLOQG/dUy2ogsNmAQyekxZPWK
r6XIPp/cw/+K/6bwXflZ/s/8hcJF8js8J5wlbHaZ5zOBSGGKRem516L0XB3p2IJz
xa6mrm1tO7pCnYTrk8t5AxN91sJAoSIVF+yEfyl4V1xccD18oeC5LBN9tg1kos+t
cJ4gy1XwlzAi/EkqhI+K2toN8soyUmjjfvZ48kpTH4k++kAV96gr6tgGlGYnOT0v
DJGfRHL6p/B36XYkJ23thpyWEzmtMpHTBX2k+WRGTjjNTnKqh175dPGX8Gr4plQm
PipqazfkdCqR02oTOW3vI8knM3LCaTaXE6P4MIoPo/gwig9gFJ9sBkbxYTwIlh6W
HqvrGMWHpYelh6WHUXxYelh63L2OUXxYelh6GMUHDOh4sfQwig/TEksPSw+j+LDA
QvqBUXzYwpZMUHw8hOKDtxvJiOtKdMoa9MN2lOFqqFyoU3wWbIts2R66uG1HR6ih
vqt+4jr8pcyOtl2d+KuH+JfQrkhHJNTU2NrWEWkInR/ZUr+jM6LiYM4I7axv3hEJ
7arvDO2OdLSF2jpCrZFG9aObxTHDNmiKz5n/n71zgZKiOvP4re6q7np19QzMDKyv
tLxRQCGAiKjD4PuIhyAQHiozwIyMjDPDMAygMRlNUBONLmElilEwwaNATJAkK7o5
GwL4TDwGVkhiMFEPiRCV3SPq7nE3sHVvVXVXdderq29Xd4/fN6dOdXfdvv3d/3dv
1a1b9/7GQvGZZ+NCgpYP9swfWZ8DajB/Kov3o5h4P5P88X6cJs6EEvoy5P38OdaQ
fECqcuD9tFl4PxEqvB8csDrS3CKo0eTZQmRm/FyFMqv9Gz3KtxB5MXzME56x1aY/
ma5u1yJ7dk99vdN7g92DGFyifsyd6K5MDo3Dj8/UU7qwe/R1pRGSQ3/mW2htQHZP
B1H1bnQPujd/dg8Cdg+we/z/FrB7/NclYPcAu4dWXQJ2T+nZPf2Y7N7AX365cfWc
8d+jy+5J9yZRujfpRSrAnnhxFu507VdQo98E8N4PJeKuiva+P5PdCywKu8fV++Ky
e3An9ovL7vmWa+2kRr8pUu1cW9He353znaKwewJ5783uuYeq9mGf1+6tUO81dk8V
ymAY6LF7ZsU2JFvk9vjqWFeyQdbGV9aHxu4xftHum2aCx9FYS3JRfDIvxxuSl8QH
8Z/E5ifnuBI88BjJQhuCxwzWZoxk88hlc9MjIH2U3aOYxlGzLT98yw0hs3tw8G/k
teBfyGvB/wrvFvzpZBAuN/izozbBtwx/9VF2j2J6cFBY8Jui4eJbfsw9rmyLRYTf
cbcpd8dOE45yi5R2yviWdR74ljayJt0HvmWSgW8ZRjxzwrcwZEw5QqbzlBrlcouE
z/8i/4Cknf8fkLTzf/6gjn4MXVCH4Y17DcEol2Yd5TJVR7mMTG6X6daQH3qgXPAN
RZgoFxQiymVWbDG/U8I9hEvVeODrNd4HQbn0p1xDDG/cSoBRLgOFq/gHhRPxKcIQ
fpkg8bMEmb8+ZJQLwxQT5YJL5N5Ono6h+EPxdum3sSHx5fFrpCOxKfF58XEho1wi
RIU6SzupQ7kol7bmFWUOOcIgl2t5pd9JYUx1J//36reEK6rv5Q9U7wkZ5NLhBXJJ
EdFYBwlj5KdKi3O5gR8Wf1U8ne/lr4k/Kf53fLWg7WngN67VT9z4kWs2fqOzrHAu
uMxeOv1rfL+4XdXprfgz4j38akHb09Bpuq5To41Oy8sK54LL7N4wV8Z/wE3lN8Ye
ie/mzuR7Ys/G/8Bx/E142qfpkmVcnvI/4WuqrCGnMsaiCs6vwRveZxWGxhlLcW1o
wG8BfgvwW4DfgoDfEqYBvwVIAFAeKI/T94DfAuWB8kB5gN8C5YHy0P0e8FugPFAe
4LegivYLygP8FogSlAfKA/wWMLDCDfgtsMFGl99SXGZIUk3bX91P6+hcg9kemB0y
kbBDsqghxoCiwvhfEWZrxZ5MHjo1ZCvXIjwr1ynVDtSQDRZqCDJRQ5icmep+qSF1
ZBtGpOwx5bLK9Ho1MhNEluqVAEvf41HWVR7HVyMvwkgVyl0KUpv+dJa6zVa3Ocie
NDK13um9QRrhCCekjtmCnszkkDL/m2RLBr0LTO+1VXAxksMA5in0dEDSyCP6WvFt
aLuFDsI4RvBJX2s1/eUFpBG/vwWkEWcD0giQRoA04lyXgDRSetJIHZPdG3hm6ZB3
Hv3q+jRpJIqCkEZqsvuNOT1Qe17EFIMXQTyxX3GNj/jjRUyp13TTeBH/OIX/BHLb
rPEi3nzzzSxeBC7SfJJW6wwbqSqVF7HFteeFaSbW+I5Fi9NH81g37xrf4Kv+n6xo
7wcw2f3kVcSeS/MinNvW1fW5ZzSmwLaVZrEQT2zLRY74Z7Hkti2UZrH0/bb1lGvt
xEyKfGqnI82kSLXz6Yr2fmvOd7JZLKU7M3izWLZR1T7s89r2CvVeY7Hg9fu0WSzP
s4d5LnFceZtFwrvya4o2anW6EhaLxfhFu29m1oPP5j5OYC/XcHWK5mWdonmZ/3rw
OiZ38V2hJcDeuJUggu7hdiqH5U3J7dwhZZd8e3Ivd1zZLC9J0l0PfiCHGDBeP64t
H+QMYkCvkUdxiQF5rTJMFUIMwPX4ADeZ1OOfqPHAtQrvgxADBlCuIYY37jXkSHSG
sJ8drvBst/AMG1VS7P3CBvaDBN218h+e1GrIyPRaeWsNiZEaMtBSQ3DJs9fKr1jV
3NamVpVyrhURND02nk/I44Tlsbn8MUkRvh3r5PdLn/HFJrlYNd2A7DXNIblMNEgu
Xmt5S6lptfK+eFJ5Qp6gSNJbyh3ydGWwtFdplukSCF7Qz2QvOJzJHtEJBJHdGU0t
BILi4k3YVCHsgarYJ9Id/DF5fGygPI9/UR4V1/ZB1tRnJNSEm6UL14Ny19RvLCv2
AC6zl053ymv5nsT42JNyEz8zMSqu7WnoNFvXaZWNTo+WFXsAl9lLJyWxko8q42Pj
El/h/6LqpO1p6DRH12m1jU4/cNTpivnh64TL7KaTgNZyW4SDMitu5V5Ru5zvCOu4
HcKr8v8IblS3OaTsRjkyVLeJrP3DyHnpvYg4neqG3ezt1UTCe2N2mUBKYqW6TU2f
PAJQ3e6yPjjWVs5y+T+IZx2OcaabiIjDA3b/VLeGNNKvIQSknxb8U7IW/D/JWvBP
yG7Bn01OELnBv4ixCb7lObMV6bd5szaaqe2dkX70gx8Q6WdncVPwxYKDfyUTfvDz
a/mzyFU0WMtPwzyz/TrlDPOkH/yAME+nJ2CV1vLNBBo8dnJOQ1vT4mWppvYlqa8u
be1u1lk0AioGiwY3dXyux8PEjY2N5D3eHz161HI6qIQ0fdEgPmBgYPmYHxYNGBiY
P3Nm0fSlqzOkgTSQxn8aexYNKAVpIE2QVhSFVgRpIE2BrYiF+zwwsID3ee4sGjAw
MP+tCFg0YGCFtqI4tCIwsECWYdFgKy6LpkpNezrKsGjCZdIUc0JMyZg0/RyYND8v
ApMGh85g0txnyuV+0+vvIicmzX0eZb3f4/h3UWFMmnlIW/m5AAVl0kQJUaaG2Yv2
mZg0Ly8foaf0ZtKwJIda5iX0ckAmzXMkEq+gV9FrwKQBJk36pAVMmtLWJWDSAJOG
Vl0CJk3pmTQ1ITFpcnug9tyMCVSZNBPqv+hMmr2uPS96VBe3+AanH+yraO9rQ2LS
+G1bwKSh27Zecq2d9KguxamdL1e096/kfKc4TJog3nszaV6lqn3Y57XXKtR7jUnT
zzQSBEyaoEyampIxad7UmTQ7dCbNw/Jiykya/R4khygwaXzUkNoSMWnuFfaznyV4
9sfCM+yBRIrdJzzEvkCZSfOBzqQZ4cBPYUkNqbPUEEw6z2bStDWvKPM6US5Emp8T
T/Mh0gwjnjkRaRiyvjZCpveUA53mEZ1Os5LQafYoN4ZMp3nOi06TIqKxDlU0Rn6q
tIya/ZwgX8KflD/lRsun8W/JH8W0PQ2myDxdvvtQLlNkV1kxanCZvXTaIF/B35f4
lHtBHsTfnPgopu1p6DRf1+l+G52eLytGDS6zl06DExP5gcqn3JWJfvwnqk7anoZO
C3Sdvmuj0wtlxajBZXbTySBVLNdJFdNFjVTRLLqRKhaQsueSKl6N2j6c7J2TfvTY
Rxk1VQU+mM+QKg5Gw8eU/DqhBf+xhBb8XyTcgj+fnCByg7/G7km15blzH2XUVNk8
iggW/LUo3OA/rga/Xm35e9Tgn6G2/G1q8Me7tvx55CqaG/zP7Vv+7q+agi+qvYqK
Y9TEkPuUHHotXw6RThVBj7LX8c3ctcKv2C5+KjdC+D37HX4kV0VczATfiG/+9wXa
xXA1uZNiLBdDnN9Ub+Sk9Xp4lML1UHHthwK8B+AwjgbxAQMDy8cA3gMGRs8A3gNp
IA2kAXgPpIE0AO+BNJAG4D1gYH3tPg/gPWBgtFoRwHvAwAptRQDvAQMLZmHCe6r1
iULTm5vaU9OumO2E6kH203F8W7HnBZUE1bNDrlP6O6B6DqRRPVqwrKieG9UYrOTN
4jgLl0H1fAlhVM8lpKv/mMmzx02vNyEzqifz+gnL50/rUuNbhsc8NHjc4/gmj+Ob
PY4/gbwQQAN1T+2sNn30JnVbqG6N6takbouQFQmU2q3v67X9O7/S9men35+B4mSu
Y5IAfVLMZ+hILtCn8cE9tfXWjwbWZ1qfBvSpIjmczfwNvZ8nEugMPYeDJOJH0TH0
dxPG5wxfSKAql/rkLy9AAvn9LUACORsggQAJBEgg57oESKDSI4FSTHZvoKbqwnm/
uaOboBXieSGB3vlVxOl3072gTFfHa3k/9sQLTvBZOHckAbzH5uX9EddeET3gTf7e
+wFDnM1k9wJvr/nJle/e1u0DeJMLk2KcemMBvMeeeHn/N1ft6QFRiqP9+xXt/dGc
7xQH5xLEe2+cyzGq2ofdav9eod5rOJf+uHXr6WnhXN5mD/NfS/ynwnBImJv4jaKN
bISHczF+0e6bGVjH2+zHCc3LOkXzsk7Z4YFzES29IfxOg3WkKMM6DG/cShBBo+I7
lVHSpuSM+CGFl25PLo0fV/5LDBvnkiRLzPpZlpjhzzWcS0dLhuNS3vCWszgN3tLA
+Ye3ONWHs0sCb7mG/T0/g3taaWf/lx/FfUu5m+0v1HBtCl14S5sHaqRKbfYMOtNS
H87E3+u4eez5eEQ4NX1MamXb4uaupvYV57V0dHR3Ni0Zja4hg25OVUOrNHHdeU4f
+DSWk0b09LWoPJgvb8TH898Rxwkn4nP5FlERJL6Tv07EzJcvR8Njvhwg3RD1892Z
QPCmkXnvJaCl1LCf8r54SnlEnqhI0p+UlfJ1ymBpb+hcl4OVz3W5QGgQtiQuEBcI
LUJvor94vajtaXA4btLlewzlcjgOEemqLecBvK53drvBG5rWob7saPMP5cin9vEu
UA4sgJdobwij5X2qaCcEQd6siqbtaYi2UBftcRvRfq/XN7NouL7NvPqKc/Pi4dCS
ChfbS6obxAnyV6QFQq9YLY+Wrhe1PQ2pGnWpNtlI9QcXqfJC4tCSChfbS6pj4hD5
z6pUCQnJL6hSJSRG3dOQqkmXarONVH90kyofKg4tqXCxvaTqkWZKy+QFwkZpjHSl
fL24UTpP3dOQapEu1RM2Ur1FpIpapMJ6lEQmXGQ3mRS0lvs48braad1KOqx1yjru
ZOLX3Bj1Ih6J5Mp0frqwj6FJ+qtH9QedbsZnPRcvpCvrZrTKxejlWtjHyhXRy9XY
x8oV1cvV1MfKxerlWlRm5RLQYe7Xwm/j6lUo9lfh6fgx8Sj3urA7zkhu6KFF5JTJ
kC4nk0YPbT01OpvNhAe1Np+1torsOy+urVeQpPpJ/qPUN1CagYH3+D1C2gycmAU9
xJo6tv7RQ8aKf+xeLnpI8iNS5mdZ5DyTBmdVbfMMyghhPuihE8xPdejYYrQpWnzu
1GFulPg1ebKCYjPEuXKdcpSbJHbKYxS34DeRrkVu8HN/xVwRdp3VXw0+ZwRf3fAy
HaTvzcQ5jkLwo67B5/IPvtNXOFPwuQKD/6OY0Qkp3+A3ki54sODHSTC18Jtxg2bi
HEsh+BHX4MfzD74TbjD+BQv+QnKrGiz4ohHMU8iKGzQR56IUgs+4Bl/MP/hRlwkX
lRr8tdwv1Gv+KXkr90f1mv8neZ3aB9gdPyG7Bf8m0pfJDj5CF+lyGVMgyTX/ndtq
PscPHMmExsxp38lycYOs5ajf4CNT8JFJmcCn/YiP03604Gv+WB03OPTzLqbQDp83
bvB3sZH8j6Thwiex6fw3pKggx5v5m6UPSM+THm6wH3kWVGu5e8aD8g1Ni7ubu1oX
ty5paktNXdzd2tPavcZ+8DQz/kwKWgIQoSEZw/1f/D+4z/mhXIr/KXeIv5ibxH+f
+3fKkl3kQGicBoRGIDRWkEF8wMDA8jEgNIKB0TMgNEIaSANpgNAIaSANEBohDaQB
QiMYWF+7zwNCIxgYrVYEhEYwsEJbERAawcCCmZXQuKFXYzB+H61D2nyKm5E29eh0
NQkbwYvrEIEGGobbHp4uMja1pKm7KdXZ0drenWpdkepY2b2idUlzqntpc6pptfpB
W+utrd0rCpvj9DCZuIKniTFouCnVKPWdbxdGk8kmGUgJziYzpWUpmoKWoSWoTXV0
PZmqko89XP98L94/X38MZWPnNtQXl3/ZT02L31+GRRg7wQl/yTjPgAklhmWJv3xW
rlNqcvCX2hqrGsbAX2qTlKz4yxt4s56KS91QTPjLwSiDv3zJlOZF0+t9ptd7Ta/3
mF5b8ZcveUj5osfxfR7H93oc3+NxPIO/ZGy2DP6yTd3w1LJb1K1V3ZYiZIueHFVv
fT/G9J4nE69rCbxyEDOYGcKkc9i9bZsxZTgLXtm7wPReg1fWkRyGMsOY4Ux++Esj
hwEkhxHMSOYc5klfwDaaqQB/6fe3AH/pbIC/BPwl4C+d6xLgL0uPvxzEZPcGqond
eanRH3CGGNbU53rshL/M7QV54dCwJ14wt8GMW7+CHkAyf+/9oOiGVLT3Q5nsXuAq
Ys/5wF9eXZ/bXhlaNYd44uX9MFft6QEki6P98Ir2fkSO98XBXwbx3ht/OZKq9mG3
2nMq1HsNf1lDRmw0o4W/fJ49zHOJ48rbLBLelV9TtJGN8PCXxi/afTODO5zNfZzA
Xq7h6hTNyzrlWQ/8pWDpDeF3Gu5wEGXcoeGNWwkiaGZ8pyJIm5I98UPKX8Xbkw/E
jyuvh46/rGXsMWeXNa2pJPolrrSYfokrrV/6pVN1GFoS+uWR6IfCfvZ7CZ6tEp9h
2xMpdoT4EDsnQZd++cFJrTqMcIAu1jlUhxnNXYvVSpBasbKrp7Wntf3mcq4OEfQu
dwZ/m7xJ4GL1/Bz5duHM2Fz+EnmxQJdg+Q8PgmUNEXOSRUzM1bmeiNjUllqyskuV
MtXS2rWiOzUutQojZxNNLd3NXZl2l2ptb+1ubepu7Wgvb+JltfK+eFJ5RJ6gSNJb
ykp5ujJY2hM68XIAU/HEywflBuFryfPEn8ktwtykJG5PfF2oT54QaLDjlury7UG5
7LiBTJnBG3GxvaR6Q1ib/KUq1QmhKfmwKpUkXp3spcK5bNWl2msj1T8xZQZvxMX2
kuoGsTt5tfQzuVeckRwqbU88LE5KJqjAG2/RpdpnI9VpTJnBG3GxvaQ6Jv5QOaRK
lZC+ruxUpRoqtSgbqUi1TJfqRRupTmcY09ldk6pk8EZcZC+ZeqQTVYvln8kbpTeq
LpW3J3ZKz1UNp8K4bNNleslGpjOMPgqy9lHKgMyLBXATDVNstgit8lPiVu4V4XL5
m+I6bodwo/yo6EaxWUpO2EY5MhSb9VHbJ5n1s9PPJWMEYUS+kT1WakIYWSk26gUq
fYXyT7HBeZHfuSswwihjbhQb0XTLywacHWBQbP45tilq1K4GNgyEEQ7+MEkLfkTS
gn+aK7awlVyCcoNfYxf8xtmzZ5qCHzeCr0bbwq9CTvyqYgQ/nn/wnfhVcVPwowUH
P1WC4G+RteD3ylrwH3blV91CLqq5wd/A2AR/87ZzppmCz+nBx26ZyXVmbCFb9OBz
+QffiVzHmYLPFxz8HzJhB5+RPkzg4L8tvpLAwf9UfCfhFvxlpJuQG/zrsn5lGA66
ZTqKBiwlOX4ji1lpApZyRQ++lH/wOZfnjEbwYwUGfwQ3H4Uf/D/qwf+FHvzXXYPf
Rjo/ucFvsgu+aSx6nk6uMy6fZlotMukTywo+KjD4CAUi11mDH/PR8uMFB/9WSsFH
yA+5bhG7lB/DtQh3s/fzItcgPM5u4T9mzyEu0sOw3eGAYWsADBtg2CrIID5gYGD5
GGDYwMDoGWDYIA2kgTSAYYM0kAYwbJAG0gCGDQysr93nAYYNDIxWKwIMGxhYoa0I
MGxgYMHMimErLiisv5p2JDItZurs6ujs6MLrlFZMTqU/nXn9rJk9M6ddO9OLJKZN
0JhhfF4S/UhZV2dNXKm3vjc0LYKTVpJYbQ5JTJtjfmaaJCaRkFhJYtbJMm4T8CQT
SQyD7+rITKEIOmjK5ZDp9WZ0FcrwPcyp7OyQx/F1lqlP2GrTn3SoWycKSus6i8xj
PJcZxYzOsLYsE6MtGdjQur5EchjDnMecH5DWlSI5jGXGMV8GWhfQutInF6B1lbYu
Aa0LaF206hLQukpP6zo3HFqXjdGgdY0Kh3cVwHs/5JzRFe39mHBoXfl774vWdV44
vKsiaX9+RXs/NhxaVyDvvWld48LhXRVJ+y9XqPcaravWdL3+ItG6gi18xiMAhwIt
fBaRYloBl73w2Rjmsi58jqLLqK+AU/Ib/nFb+KyQ4SHNymfhs9s4WGHIgw4yxBQE
eWANvp3lIg/KJPgRH8EvH+SBn+DT5fSdWwJOH1203JiSoOWuZsfz1co44VZ2Lv9R
QhHWsp38wcRnPF3S4DoPGtqZZInqCIR2pxsvfuf7AUIQ+hkKjX72L/xO5WVhU3IX
f0j5kXB78nf8ceU+IWya41kGQcikMdbpsqY1QYB94cl3JCqI+9meBM+OFp9hZyZS
7OXiQ+zkkOmHXyLyVVnkw/la6YdNbcXWku0DIL5U5YP4OhINwuHkBeL6RIuwK9lf
vE/R9jQAVx26fAdRLuDqXCIda1nMj1PMLBqFz6nx4nxxmb10ekM4ktyn6nRC2J3c
rOqk7Wno1KnrdMhGp1FOOhUNweemEy6zvU5APIAV9Y4G8QEDA8vHgHgABkbPgHgA
aSANpAHiAaSBNEA8gDSQBogHYGB97T4PiAdgYLRaERAPwMAKbUVAPAADC2ZhEg9q
fBIPpl2LJyxeMd+LeBDUij1VuGTEgzoH4sHZRSAenIsyxIN3Tbm8h5yIB+ZUdvYe
Ck48MGa1BSMeDCK0gfHMBGZihldg+W9glgxsiAeDSQ4XMJOYCwMSD4aQHCYzFzFT
gHgAxANiQDwofV0C4gEQD2jVJSAelJ54MD5M4oGlN0mDeDAhTGZAXt77WX08saK9
vyBM4kE+3vsiHkwKkxlAXfsLK9r7yWESD/L03pt4cFGYzADq2k+pUO814kEd+mIT
D/L7b994BOC9QP/tu48SD4xqVz7/7dttHKww3MWtZIipcNyFnVUk8cAIfmXhLugS
D8ZXPPHggi8w8eDsgMQD4wFC+RMP3tCJB9t14sF6YQll4sEBff3vvyH7ZeaDKpd4
wOjEg6E68eBicQN7EWXiwYc68WCkQxUd3IeIB0/oxIM7CPFgr9IcMvFgiBfxoHwl
1FgHR3TWwW6ddbCbEuvgVl24d1HuGv6RZbWGv8VxDb+ZdfCmzjrYobMOdlBiHbTr
Or1no9M5jjrh60T4rIMdwDqAtfT5GsQHDAwsHwPWARgYPQPWAaSBNJAGWAeQBtIA
6wDSQBpgHYCB9bX7PGAdgIHRakXAOgADK7QVAesADCyYhck6qPXJOtD+OVPpWAeF
ThIuGetggAPrYGgRWAfnoQzr4CNTLseRE+vAnMrOjqPgrIPl6taFgrIOhhHOwMXM
JcylAVkHw0kO9cxUpiEg62AEyWEacxlzObAOgHVADFgHpa9LwDoA1gGtugSsg9Kz
Di4Om3WQ7k3SYB1cEjYtwLf3ftYdX1rR3teHzTrw670v1sHUsGkBVLVvqGjvp4XN
OsjDe2/WwWVh0wKoan95hXqvsQ4GIGAd+Gcd4BGA48A6yNTFWuPSGnAkq7Ssg6dE
LfjfFLXgPyq6BX85GWLKDf76qO1wUP1sh+DbWUWyDmqzhh+DB39TxbIOLq541kF9
SVgH17Hj+YQyTuhi5/LHEorwHbaT3x8662BoQNaB8QABWAferINhwDoohHUwHFgH
iBbrYESlsw4O66yDXTrrYBcl1sFyXbiPUO4a/tFOa/jVk2ApWAe7Ssg66NJ1Om6j
0xhgHdgbsA4qxyA+YGB90P4fAAD//+ydCZwUxb3Hq2amZ7q6e3oPloWFqPNiPD5y
uLvsAvKSMAouRwS5vAjXAsO6Ydld9+BGFhBfnn5iggqCRySJITF5OdR4PqIrTxIj
Ji+amJgXiJrk4xE1JjxB4am8rurumZ7ZPubo6dlZ/j8ZZ3qnuqb+/39XT3X1v76T
x3/AOgCB3BOwDqAMlIEywDqAMlAGWAdQBsoA6wAEGmjXecA6AIHc6kXAOgCBcu1F
wDoAgbKTl6yDSqUsTf5w/FmmhvmrJ7W1dnW0tRQKd5BrnnDBcAdDLXAHFybjDiJu
4A7GoATu4IShlpPICndgLGWmkyh73EGn8uhC2eIOqhlqoAFPwVOTYAX6chdn3EEN
q2Eano6/kCXuoJbVcBmegWcC7gBwB0yAOyj8sQS4A8AduHUsAe6g8LiDBq9xB/HR
pBu4gyleAwPSbn06S4+nFnXrp3mNO0i39WnhDqZ7DQxw1fdfKOrWX+Y17iCD1jvj
DmZ4DQxw1fczi7T1Ku5gKDqdcQdY/EOYrng/Ijwcpivejwm/DNuteKczACdNVrw3
pnzKudHU6/sBijuo1F6HspzJ0le8n8+tQt7jDjJjXXSyKabcWRdmKkrcgR784mJd
uIs7aCh63MG0guAOzgzU8ZfKteSSwNX8v8gymR9o54nsNe7gQrZEdUTSWvIRmd1D
AOKBM/GgGogHuRAPaoB4gNwiHtQWO/Hgtxrx4Mca8eDHLhEPOjXHnUB9V/KP6Vcr
+VdYruQ3Eg8Ol6nEg8fKVOIBfXbDT12an06a+KmO+aksyU+UKHCF8k0Ra+yKLY/E
vzS8xx88VmbuNMAfwPJ6S0F8QCBQJgL8AQjkngB/AGWgDJQB/AGUgTKAP4AyUAbw
ByDQQLvOA/wBCORWLwL8AQiUay8C/AEIlJ28xB8MUcqm80tNLHWxYX6h0Ae55gwX
DH1QZYE+qE9GHyA30AfjUAJ9wOFELUFshT4wljJTEGePPtiO6DKSbNEHYxl24HI8
C89OgAt6v/e9iFbSGX0wjtUwB8/F87JEH4xnNVyBr8RXAfoA0AdMgD4o/LEE6ANA
H7h1LAH6oPDog8u9Rh/ER5NuoA9meQ0PSLv16SxDnl3UrZ/jNfog3danhT6Y6zU8
wFXfzyvq1l/hNfogg9Y7ow+u9Boe4KrvryrS1qvogyp0eqMP3tHQB89q6INXbdEH
dAYgiPuufp+Z8ikMfZB0fT9A0QdDtNfBLGeyEuiD+f0efbCdTTEB+qBP8E9n9MHl
RY8+mFMQ9MGGQB3/ariW3Bu4mt8flsmjgXb+vrDb6INbHNAH9Wyt6nlJi8rPS//+
Qf/HHvxcwx58S8Me3EyWuYw9eMFhrfnY4sUeEA17MErDHlwq7AxMcBl78K6GPTjf
4ggdN4CwB3s07EE3wx4ckBd6jD0Y74Q9iDCnBSxcGGQfNXDhB9s199HbaKmL+jcU
IfzgphIVfrCiRIUfNJW4Az+4UfNT0MRPG/WzXU/y2a4gbqImm7sJcAewnN5SEB8Q
CJSJAHcAArknwB1AGSgDZQB3AGWgDOAOoAyUAdwBCDTQrvMAdwACudWLAHcAAuXa
iwB3AAJlJy9xB0OVsvSPkxrmR1piq2MtnZHupgubrLAGynM4F9PynQ9cMKzBpyyw
Bp+NYw3UhiVjDRYqdnbHbQ3afFrQgDX4V0RXcNQy88oMQIJyw+tBhtcVSbiDL2sh
oK4pc8AZlDu8P8jh/QpHXEKFIUhGDY6/0608ViuPNQgxz8bRBXv37DkxUX2pL5LQ
9en4tqThExYwdMEafA2eb8An/NfibbSGV88Yt0Dfo1d59HzzWhzfltjiJ4wWshrW
4gV4YYb4BEnDJ0xkNSzCi/ESAz5Bsom6m6UAn5DuZwE+wVqATwB8AuATrI8lwCcU
Hp+wBqeOBjZU/HDKa+u70sAnoGjfFlt8bnx0kxjiOC2npS1xWgx8jTcAgixan85S
5vlF3fq1OHUUOPLEwVsnbm2ZSNtgj0/4x0TDvuxZX8LvS22PbevP1Uv3dt323Yms
Bq0lJnZp71jZ9U00Rx9fs9rUTw2wq8CPT9H/2EVUqY/9nd6Tq0i6dKIBmc/Kqpde
eqn0zrdunpVz20OP7wJvEA15OjoXFnXrF3kDmMiq9c6AicXeIBry5PslRdp6FTDx
KZRgRLgFmNgbOMy/K70nPxNA5BfSIc8BE4fSAEzwaBV3NExbuYOrlNVWOi8zF5LG
i3RLXaS9xuVF2ofSWGbuQ238g/L75N6S2/jfyb8mG0q+z/9dfszzH05foK891L+b
tbWHV8ViK/vzEmKeHad0mf4zGSzTtzoC1hZkmf4h/yrydCAsv+ffQe4JvBUOBe4n
2wMvuLwI+rC2CLrUYhH0Qkx9XZm0qpJScFY1XdjU0bgqsqKtrau9cXmkq7mzszs2
is2u+uLHBI4fE35Wt1+Lmz8eQ7Wk2bHypkvHir/PpHiqp48E6/ht4gSCQ1fzi8VK
UhVq56eIn7gMRNjtAET4LKbeKU/ydHnyHQbN6aPQdGaXFfvAr13HJuYGdO9Lnnvf
eYF6ufyGcEr+hjRWFsU/ypukmfLZ4jNyzOMF6hOdFqj33zX+EioR3hIfkP4kjRHC
0lekJ6QRYli6RXl2Y8l1t+a4MpMl11HNacZDljot41+Z/0ImRxuyXnZNzXZyVZP4
jrRAcdXN4rPSeMVV6rMbrlqtuarcxFUXW7hqzrSGUXPnzbFzVd8jyw130Rqo6U7u
+qLwF2mWOEbYLDwljRRHiJuFXuXZDXet0dw1yMRdl9i4y2FBf/7cRU137IjCBdKf
FHeFxaD0hOKusBhSnt1w11rNXRUm7prkBvvAtU6omGznJoIeD54pVIX80pHgJcKx
4CviweAFQjj0gWiHAFvLTMfsbIjjCLDnPxnnM9zSjN/a/Pfd6rTSghvHRWXl6zCg
0vAV9/wg9Jf4Q9+mUzRcEgIsYDjnZoYAw9psrfGSR12gK6Yz4xL/2F7GA7GZeR5q
Mhee7i1/arSOAIviNf6a+Ktcgm9HqkgEn4QWkyrpYWFUaBs5Ju4QBodWkrB0v2AX
/DXsNJEa/I2fbPcnzz6z+9k9B+vYzwCwu9Oy4kMt+Poco/Y4pf2NMEvyHXwu8+AH
LEpxhuAHssn36E3w36LBWEAN/tfwf3gS/I+kKun34VGhSPiY+FB4cIgPh6VDtuTH
1ewrtW/wlyGT4Pcef2s37fnRtw/+eKKsXMRpwexJBPyUvq35yZ/34AuZB99vc98s
l+DTViWC/zDSg/91lP/gPx78VrgqdLZ8JPjz8LHgqfDB4I/C4dAQ2S743Wzo2fe0
zxKeUk/78byUc76yQwk+TgpmUvjj/vHlPfg48+D7bErlctqnxidO+2ejmvir/AXf
yDuil10XTGpraevo1DBHdGziNuboVPxUr3/HU92+/CzW7RvRbLQXqfdnjj66kR0P
X3vqBOrtPcUWXdEaepcgttCqt1f1WUHrO03t4Zonufr5eatvoMUn3foG3HEJ6s9y
xBwNlH4F9UF9HtRnhTkCL0J9UN/pe1Ywwxz1+zE41Af19aP6zDFHcK6C+qC+bL6L
AtCLoD6oL8dexEEvgvqgvhx7EWCOQKDsBJgjECjnO2FxzNEZymMXy64IozvQDqRC
hpq0LJFNSl/zKW++hBBD7uiifY9ms9dEYh0dbR2RpY0dkebOyLKW5vb22PJIY1ek
69pYpHGt8reW5lXNXTmlo+xm+ak0Pwaj8w1ZTSOVrfSbkE4S67Xos2glWo5alFK3
sUSVTLQ7+jgbEjwefQul8l52RfPLkqpSytLtyY1djZGasTYMKatEGE9C6ZRZVDCG
1BnsI/xoJK5Fu7RfEaQxXMQYUv74qqNkhhTdZzuvH08pRvd2RPXjjL6XYEhRfpHO
kBpioDQNNbyuMrweZsmQGuLAeBrq8H6Vw/vDXGBIrVMedB3sBuVBUyTM+E2Louqz
vo6/1LCtMqQWM37TOrweb0giQL2v7RGIJtfIG7ZVAtQSVsNGvAlfnyFDSq+hkdWw
GffgLQaGlJ3cLAUMqXQ/CxhS1gKGFDCkgCFlfSwBQ6rwDKl1OHU08Mr+O9deWbd0
Ih1M2TOk9H0Sz0aGVNJIJT66MSNmnKcdRwfwEPyJ8o66fQAfwEMN2zf4D+Aqw3YD
dwAPY9vmxA1qiTlxIxrnhay35oX43aQ4DXORF5Jo/Yaibv1GnDqKVOllyy04OaYM
KkN/t1i3kUXr+TToZZs8YhQNywsn5/qibv1mjwhLw/JCWOrxiFGUH99vKdLWq4Sl
M1ACve0WYelM7jBfH/67fAmHSFn4Oc8JS8+lRVg6hzsapq2cxlXKaiudCUskaTRF
t1S+zjqX+TrPpUFY4pmfKSGI+jldQpCVBRsLQgj6aaCOvydcS14LXM2vC8vkRKCd
bwwfd5lbs8OBW7OIsQfOS2IPKFto7ppYS0tza1NkSkfj8lgnnYyc1xFr7FoVa+2K
TGtt7mpu7GpuazUnqyRgNoWF00zhH5QrhHtLVvK/k/9BNpRs4/8uv0yWuYzhesEB
TrOYuTiY5GJ6H3pKR1t3e2c2bBrvPDg98DNhHPe41Br4mzCI2yndGPCJ/xfYJLmL
sZrrcJAuYR7kkzzIGw7S/u3DMvkN4RN5j1Qvi+L/yN3SDPls8YC80GNEUqMTIinC
nBawcGGQfVQhQUky2q58a/1SOeffz873lfIO7pPw09xomd4o6+vI6rgt96DxSE2g
GozVWXGr9flcytUzrSuXbwI7uWVXULNr/QCzK6TZtWGA2cVrdm3sZ3b50ODgEb43
9By5KIjJ3aF9ZHawitwQuoUNmxJ26eOnzL8u1RPRUouvw+rR1dXVNZmxod50iQ1F
7bT3zV38EX4TeY48xWNyDdlHfs9XkYuJ275ZhjVOhsE3tN7WzkL55WJi5xc/+iK/
mwjCcGEzv5+8Tj4gd/C/Jb8irxCc5JdBml+sSJ0v90QMJVHKzLzeS/7ALKV/2ax0
ouOGliXeeZ1YvVOr/HW/4Z2Xc/KObqm9d24J3kU+x58pPBh8ilTxJ8lzwd8TzP85
xTsVaXunIi3vPKh0p5OmPqjird6JKcf/U655R7fUvk/dzW2VdoYWhXu5fdJ1oQnh
l7knpWtCnw6726eWMzInSepT1NCa0ePHPFA9una8edcSUV/GmhvditZLzbR3zeWh
7dJU0hjuDN0vfYZ8Lnxz6GlJIue47JqYhWtqlVMxdc0Y711DzbR3zVG+R3pbWBCu
JPdJPxfGh0eT/dKPhIjLrllhedRcdBF1Tb33rqFm2rvmO8JW6RvSovAhYZ+0SZoQ
/ovwpBST3O5QTQ6usT1q8vddRU21cw9Bv+YEYXJogvw+N1qIhCrlw1ylMD402pZg
tU5p+ZA+BKuHT6Xee9DzaBJZMRLDl5nfhdDxZYJS40i8ixGsDmD2+fFzJiVY9R0f
mhGsuJQbihniy/xJU652BCtaVVV8giyxtx8l55kJyPq3CnWClTodHHBhug3ZDHYT
wb81JAhBMkF+JDRa+DNfKX89VCmc5O2Dv17xy9A+wf/fj63a+aEh+Jwh+Hv33hd/
ToALBeR3IfhB2+BzmQff7pqkymTvYgj+PGWM+qwwQV5LRgv3CZXyElIp7Bfsg79B
8UtVn+DXfJRO8EOG4Pf09BieT8V7fsCF4Idsgx/KPPhW1MpQEQe/UhSEm6QJ8gRx
tLBCqpQ/LVYK10v2wd+o+GVYn+C3nUwn+KLBi3QFk/6sr1qiwedcCD5vG3wx8+Db
8WqLLfhGcGEZvdNzSUvjspWRxtblkauube6KaQRD2lS3CYbqeZ52dxp1uv6MbtPn
N998M+m7oBjKDERBfEAgUCZyJBiCQKC0ZUUwHFjfzlAGykCZ9MuYEwzBU1AGymTT
i/zQi6AMlMmxFwXgOg8EyvI6z5RgCAKBsuhFQDAEgXLtRUAwBIGyU4JgSJVfuN5w
pSz946S29nWRthWR7CF7FvI2C6ZgkL2ztPymC1AtqlTGEEG6eET59HYG2cM6tCHQ
F7KnN82I1PjjI6uUf5dGUTzeRsjeJJSA7NUY7K01vB5jeF1neJ0M2atJWRGYCsGr
dXh/jMP7dQ7vJyB7OOWRgOxtQTSDCKFtiCYsmUP2dNSBniw81LCtQvauY4C72/FO
vMsMkdczLZr8h5mGbRWR18FquAPvxnuyhOx1shruxHfhuwGyB5A9JoDsFf5YAsge
QPbcOpYAsld4yN7tOHU0cPnwN3+yZebKiXTImwtkL5g0mOk7ulGhSaOQDtmLoLdR
NSulbs/AdBvHt9f56LYvvr3PT7f98e0XA3Q7EN8+xdFtOoA2hzJRSy2gTAEdKbXT
EimlesctpJSddzJGSsVbv6uoW38HTh1l3rmH6v40IHx10b7nAysIn1XrkWXraUuc
YGS7PcLYZd76dFBqe4q69Xd6BOHLpvXOEL67PMLY5cf3dxdp61UI31n6tA9yD8L3
TuAw/5I0uaSUQ+QBKVLiNYRP/0SzPRMIu+u4o2Hayp0Md0f3yR7Cd7vLCDu9NfYW
UD9TCF+pCxC+OwoC4fsqV8cfkmrJQ9zV/HckmRzi2vmvSl5D+NoZ9uWspBX1tF9M
bu7s6mhe2k1Je3T2MwXK17/he8t4qeQDcqLk3/jqkt+Ql0ru5aeW/Cf5qcvwvZFY
dW0FNseeXcdcy7GfjtNdS48J5sFsuHHIMwdWBJ4VMPeIND7wjnAkcKs0KxAQDwbW
u8zeG6Ydm1dbHJsdFrimmd2rlsY6gLznTN7rLHbynoRe4N7jx/KHyTFuECnnHyPv
BkeQk6G9ytk7Esjekar7tmjuo5P9qaiRLuY646L0kWxrztx5c9L5VSn3CCO0Xmqz
k582klF8s3CM20sIf6nwbvAx8s/QKMENP23V/FRr4qduKz9NapjvvZ+ozU5+IsLn
+eOKn0YJw/gXFT9dKvj4J1zx0zbNT2NM/LTa0k+XFeB4ojY7+WmX8NfQNvEY94TQ
G1osvht8UfhuaIrohp9u0PxUZ+KnNcxP/iQ/0a2CHE7UZDs3EfRtbqx4XJwg/4Kb
L74oKuNW7hLxb6I94WGL0uoabLzPQc+Cr1rP56pXSj0XR4UktouKJUco/kAqw6FU
GddWKidrhD5SSvtR4kKLvtv3hGtGeIh7woTwgJzZLn3vNVdYlOTYrfa+e+OUe9sE
ORMeKoLna8dTvWJ+/vEer3PHyThpgiwEhwmDpEr5KOcTRjjgPbYqltX2Cf69TpP5
PdOU4BvPH3rMdbBPavBxnoJvObWWTfCxi8G/IjhLC/5q5AXb5dzgfGGNEvzpweuF
uUrwa4MrhJUOwd+mWDamT/AXO97JmRKluK6Unp/S9b0Jvs+94PtcDP7OePAf8ST4
K4KvC48qwb8pKIi3KcHvCB4Vvu8Q/BsUy+r6BP8sx54/KUpxXYbg9yQ/vAu+373g
+10M/ktB/crouAfB96GvBYbzC7gq8pPARH48d4x/PnAVH+GOsAGVe6zD9VjLjTJc
/dL6Lnaee3F/MCTbXqsB8QiIOpaC+IBAoEwExCMQyD0B8QjKQBkoA8QjKANlgHgE
ZaAMEI9AoIF2nQfEIxDIrV4ExCMQKNdeBMQjECg7eUM8qu9R/0ZY6csa17V1d0Vq
UlBHemrOZKSnniYSNfJAEUpPrN0fpiSmfIhZajFOalhvNA+NHMuGCD7mioeZR1Nz
ZMaxbB2f5iX1b9jwWl2K6EuExaWliCLicYN4Nvl22Uh8p3iKn102GW8V3+CbaYIO
SieDO5GQpKZZ7SXtoQu1Vo5k//9T4vMNyiXPSG+l2Z56ApaIzhamia3l+8qmCPeI
08vnlC0Wtou15V/K2rLXyHWaZThvlumtNLdsaHRzHPaUyKWiX5xzZs1rX9+Yh7wp
EAgEOp2lj2IGyiOdvCl97YD+RZLedn/dD+wBe/K3n3XeFEQJ7AF7TtezglnelGFU
wR6JlXlO2+nuhwqwH9gD9uRnP/O8KX1UntLnHLcT85Gnkkb2Ttv53w/sAXvyZ49T
3lS+zg2FOBeBPWBPfvZzypuCKIE9YE/6vQjypkCg7GSeNzXQ7lTAAx55vRMW7Ykm
sqXqtQwnnJzhVOuU4dQf1C8ynHjbDKdz2SSO35DVFDC85vpkO/HapI+b2U5bfe+L
Hwl3l+3zTZVeFqaWPemrlnqFJVnnBC0RF2s5Qf685QTprbTPdlrKvy/eWvrtshv5
qVJr6eyyr/PV0pWl2edxfSis1CwL5DGPS22lvWU3yR+LePCY8h/Ks6UjFa+U/Uy+
SDpY8UHWlr3N38SrlnF5s0xvpbllkMcFAoFAngryuCAjAOwBe6wzNiCPC+wBe8Ae
yOMCe8AeN/eDPC6wB+yBPC7I2AB7II8LogT2DJxeBHlcIFB2gjwueMAjP3lcPkRY
r2pobhod51SlJlFEEWRx6VKzuIaxj7HP4lIzboyeVJ/LUGoW1zDkfhZXGS7Dk8lI
vh7HcIS8HJqBZ2Ce/IPGOprOT+ulZgTdx+u5Tr68ZQTprTTPCEpYVsOfI8wuqcfb
eSx8LM/Aq/i3yOCSbC3zgsalt9LJsqtkUfj14Hr8ffkNsnHwDHyb/Cty++BsLdtC
fqNZVpY3y/RWmlumZ3FR2WRxgUAgEAhkJvgVQxDIzRkVqywuEAh0us+z+uC7FQTK
sRf5oReBQDn2IvgVQxAo114Ev2IIAuXaiyCLCwTKtRfBrxiCQNnJPIvLjwj7bmpo
borUQRKXo9QkruG2SVzqjw2WokSyloxSE7eGI/d/bJAmbo0gz4Ro4hZP2llK1Hv8
l7NO3JpD7tKSgErzlgSkt9Jsz0R6UzUpw5Gy74XmkRj+qPTKUAuZgf9a2pq1ZWeS
DZplct4s01tpbhmkN4FAIBAol0EdpDeBQC5ONUB6EwgESj4rQHoTCORWL4L0JhAo
114E6U0gUK69CNKbQKBcexGkN4FAufYiSG8CgbKTeXpTQINUza2JNDQ3QX6To9T8
pkga+U3DUSKnqRyl5jdFUD7ym67Dh6UzpHp8ED8m/UKcgX+A90qviSjLLKB/8rL2
U3XD85YFpLfSbE8jvmmPOKu8fXA9flccUf6pwTPwS+Kg8rqs8U3RcJOW31SeN8v0
VppbZp7fpGYcQmoTCAQCgWwGdJDaBAK5OM0AqU0gECj5rACpTSCQW70IUptAoFx7
EaQ2gUC59iJIbQKBcu1FkNoEAuXaiyC1CQTKTqmpTeN71LwMwpJkZnW0fSm2rCvS
3LqiLf47fHOUbneZtoeetAEpTqpWoQrtQ0LaX3reemjWo1v+G7eyJJlL17bHOppX
xVq7IpMbu2KojaXbTO9uHVU9dlRtdU0damVAJ0O5aZOVUsygVlZ4ZltXbGlb28qk
N/hEsBJ/DCdVFOtIvEPU4l1ty9paEn9lT9rWTegzKH43Z+L+nR9//pfPP/95M5MT
R8/4qL8nqpmfi3D0/wEAAP//AwByi83W
</Template></GraphPadPrismFile>


<xsl:template match="ps:Info">
<a><xsl:attribute name="name"><xsl:value-of select="@ID"></xsl:value-of></xsl:attribute></a> 

<table border="0">
<tr><td><xsl:apply-templates select="ps:Title"></xsl:apply-templates> </td><td width="20"></td><td><b>Notes</b></td></tr>
<tr><td valign="top">
<table BORDER="1" CELLSPACING="0">
	<tr><th>Constant</th><th>Name</th></tr>
   <xsl:for-each select="ps:Constant">
	<tr>
	<td><xsl:apply-templates select="ps:Name"></xsl:apply-templates> </td>
	<td><xsl:apply-templates select="ps:Value"></xsl:apply-templates> </td>
	</tr>
   </xsl:for-each>
</table>
</td>
<td width="20"> </td>
<td valign="top">
<xsl:apply-templates select="ps:Notes"></xsl:apply-templates>
</td></tr>
</table>
</xsl:template>


<xsl:template match="ps:GraphPadPrismFile">
<HTML>
      <BODY>
	
	<xsl:variable name="Chars" select="'ABCDEFGHIJKLMNOPQRSTUVWXYZ'"></xsl:variable>	
	<font color="#999999"> 

<p align="center">This file can be opened by <a href="http://www.graphpad.com">GraphPad</a> Prism (version 
	<xsl:value-of select="@PrismXMLVersion"></xsl:value-of> or later). </p></font><hr></hr>
         This file contains <xsl:value-of select="count(ps:Table|ps:HugeTable)"></xsl:value-of> data tables and 
	<xsl:value-of select="count(ps:Info)+count(ps:Table|ps:HugeTable/ps:Info)"></xsl:value-of> info tables:

	<dir>
        <xsl:for-each select="ps:Info">
		<li>
		<a>
		<xsl:attribute name="href">#<xsl:value-of select="@ID"></xsl:value-of></xsl:attribute> 
		<xsl:apply-templates select="ps:Title"></xsl:apply-templates>
		</a>
		</li>
	</xsl:for-each>
        <xsl:for-each select="ps:Table|ps:HugeTable">
		<li>
		<a>
		<xsl:attribute name="href">#<xsl:value-of select="@ID"></xsl:value-of></xsl:attribute> 
		<xsl:apply-templates select="ps:Title"></xsl:apply-templates>
		</a>
		<dir>
        	<xsl:for-each select="ps:Info">
  			<li>
	  		<a>
  			<xsl:attribute name="href">#<xsl:value-of select="@ID"></xsl:value-of></xsl:attribute> 
  			<xsl:apply-templates select="ps:Title"></xsl:apply-templates>
	  		</a>
  			</li>
	  	</xsl:for-each>
		</dir>
		</li>
	</xsl:for-each>
	</dir>
        <hr></hr>


	<xsl:apply-templates select="ps:Info"></xsl:apply-templates>

	<br></br>
	<hr></hr>
	<br></br>


        <xsl:for-each select="ps:Table|ps:HugeTable">
	<xsl:apply-templates select="ps:Title"></xsl:apply-templates>
	<a><xsl:attribute name="name"><xsl:value-of select="@ID"></xsl:value-of></xsl:attribute></a>
	<xsl:variable name="width" select="100 div count (*/ps:Subcolumn)"></xsl:variable>

	<xsl:variable name="xFormat" select="./@XFormat"></xsl:variable>
	<xsl:variable name="yFormat" select="./@YFormat"></xsl:variable>
	<xsl:variable name="nRepl" select="./@replicates"></xsl:variable>
	<xsl:variable name="isXSubcol" select="boolean($xFormat='error' or count(ps:XColumn/ps:Subcolumn/ps:Title)>0)"></xsl:variable>
	<xsl:variable name="isYSubcol" select="boolean(($yFormat='replicates'and ./@Replicates>1) or         ($yFormat!='text'and $yFormat!='replicates') or        count(ps:YColumn/ps:Subcolumn/ps:Title)>0)"></xsl:variable>
	<TABLE BORDER="1" CELLSPACING="0">
		<TR>
			<xsl:for-each select="ps:RowTitlesColumn">
				<TD align="center">
				<xsl:attribute name="rowspan"> 
				<xsl:if test="$isXSubcol or $isYSubcol">2</xsl:if>
				</xsl:attribute><BR></BR>
				</TD>
			</xsl:for-each>
			<xsl:for-each select="ps:XColumn">
				<TD align="center"> 
					<xsl:attribute name="rowspan">	
					<xsl:if test="$isYSubcol and not($isXSubcol)">2</xsl:if>
					</xsl:attribute>
					<xsl:attribute name="colspan"><xsl:value-of select="./@Subcolumns"></xsl:value-of></xsl:attribute>
					 
					<xsl:apply-templates select="ps:Title"></xsl:apply-templates>
					<xsl:if test="count(ps:Title)=0 or ps:Title=''">X-Title</xsl:if>				
					 
				</TD>
			</xsl:for-each>
			<xsl:for-each select="ps:YColumn">		
				<xsl:variable name="DefColName2" select="(position()-1) mod 26"></xsl:variable> 
				<xsl:variable name="DefColName1" select="(position()-1-$DefColName2) div 26"></xsl:variable> 
				<TD align="center">
					<xsl:attribute name="colspan"><xsl:value-of select="./@Subcolumns"></xsl:value-of></xsl:attribute> 
					<xsl:attribute name="rowspan">	
					<xsl:if test="$isXSubcol and not($isYSubcol)">2</xsl:if>
					</xsl:attribute>
					 
					<xsl:apply-templates select="ps:Title"></xsl:apply-templates>
					<xsl:if test="count(ps:Title)=0 or ps:Title=''">
					<xsl:value-of select="'Data Set-'"></xsl:value-of>
					<xsl:if test="$DefColName1 > 0">
						<xsl:value-of select="substring($Chars,$DefColName1,1)"></xsl:value-of>
					</xsl:if>		
					<xsl:value-of select="substring($Chars,$DefColName2+1,1)"></xsl:value-of>
					</xsl:if>
					 				
	   			</TD>
	  		</xsl:for-each>
		</TR>
		<xsl:if test="$isXSubcol or $isYSubcol">
		   <TR>
			<xsl:if test="$isXSubcol">
	  			<xsl:for-each select="ps:XColumn">
				<xsl:for-each select="ps:Subcolumn">
				<TD align="center"> 
					 
					<xsl:apply-templates select="ps:Title"></xsl:apply-templates>
					<xsl:if test="count(ps:Title)=0 or ps:Title=''">
						<xsl:choose>
						<xsl:when test="position()=1"><B>X</B></xsl:when>
						<xsl:when test="position()=2"><B>Err.Bar</B></xsl:when>
						</xsl:choose>
					</xsl:if>				
					 
				</TD>
			    	</xsl:for-each>
			    	</xsl:for-each>
			</xsl:if>
			<xsl:if test="$isYSubcol">
	  			<xsl:for-each select="ps:YColumn">
				<xsl:variable name="DefColName2" select="(position()-1) mod 26"></xsl:variable> 
				<xsl:variable name="DefColName1" select="(position()-1-$DefColName2) div 26"></xsl:variable> 
				<xsl:for-each select="ps:Subcolumn">
				<TD align="center">
					 
					<xsl:apply-templates select="ps:Title"></xsl:apply-templates>
					<xsl:if test="count(ps:Title)=0 or ps:Title=''">
					<xsl:if test="$yFormat='replicates' or $yFormat='text'">
						<B>
						<xsl:if test="$DefColName1 > 0">
							<xsl:value-of select="substring($Chars,$DefColName1,1)"></xsl:value-of>
						</xsl:if>		
						<xsl:value-of select="substring($Chars,$DefColName2+1,1)"></xsl:value-of>:Y<xsl:value-of select="position()"></xsl:value-of>
						</B>
					</xsl:if>
					<xsl:if test="$yFormat!='replicates' and $yFormat!='text'">
					<xsl:if test="not($yFormat='replicates' or $yFormat='text')">	
					<xsl:if test="position()=1"><B>Mean</B></xsl:if>
					<xsl:if test="position()!=1">					<xsl:choose>
					<xsl:when test="$yFormat='SD'">
						<B>SD</B>
					</xsl:when>
					<xsl:when test="$yFormat='SE'">
						<B>SEM</B>
					</xsl:when>
					<xsl:when test="$yFormat='CV'">
						<B>%CV</B>
					</xsl:when>
					<xsl:when test="$yFormat='SDN'">
						<xsl:if test="position()=2"><B>SD</B></xsl:if>
						<xsl:if test="position()=3"><B>N</B></xsl:if>
					</xsl:when>
					<xsl:when test="$yFormat='SEN'">
						<xsl:if test="position()=2"><B>SEM</B></xsl:if>
						<xsl:if test="position()=3"><B>N</B></xsl:if>
					</xsl:when>
					<xsl:when test="$yFormat='CVN'">
						<xsl:if test="position()=2"><B>%CV</B></xsl:if>
						<xsl:if test="position()=3"><B>N</B></xsl:if>
					</xsl:when>
					<xsl:when test="$yFormat='low-high'">
						<xsl:if test="position()=2"><B>+Error</B></xsl:if>
						<xsl:if test="position()=3"><B>-Error</B></xsl:if>
					</xsl:when>
					<xsl:when test="$yFormat='upper-lower-limits'">
						<xsl:if test="position()=2"><B>UpperLimit</B></xsl:if>
						<xsl:if test="position()=3"><B>LowerLimit</B></xsl:if>
					</xsl:when>
					</xsl:choose>
					</xsl:if>
					</xsl:if>
					</xsl:if>
					</xsl:if>
					 				
	   			</TD>
			    	</xsl:for-each>
			    	</xsl:for-each>
			</xsl:if>
		   </TR>
		</xsl:if>
		<TR>	
          <xsl:for-each select="ps:RowTitlesColumn/ps:Subcolumn">
          	<td valign="top" nowrap="1">
				<xsl:attribute name="width"><xsl:value-of select="$width"></xsl:value-of>%</xsl:attribute> 
				<xsl:apply-templates select="ps:d"></xsl:apply-templates>
				<xsl:if test="count(ps:d)=0"><br></br></xsl:if>				
			</td>
          </xsl:for-each>

           <xsl:for-each select="ps:XColumn/ps:Subcolumn">
        	<td valign="top" nowrap="1">
				<xsl:attribute name="width"><xsl:value-of select="$width"></xsl:value-of>%</xsl:attribute> 
				<xsl:apply-templates select="ps:d"></xsl:apply-templates>
				<xsl:if test="count(ps:d)=0"><br></br></xsl:if>				
			</td>
          </xsl:for-each>

          <xsl:for-each select="ps:YColumn/ps:Subcolumn">
          	<td valign="top" nowrap="1">
				<xsl:attribute name="width"><xsl:value-of select="$width"></xsl:value-of>%</xsl:attribute> 
				<xsl:apply-templates select="ps:d"></xsl:apply-templates>
				<xsl:if test="count(ps:d)=0"><br></br></xsl:if>				
            </td>
          </xsl:for-each>
        </TR>
       </TABLE>
	<br></br>
	<xsl:apply-templates select="ps:Info"></xsl:apply-templates>
	<br></br>
	<hr></hr>
	<br></br>
	</xsl:for-each>

      </BODY>
    </HTML>
</xsl:template>


<!--<xsl:template match="ps:d">
	<xsl:choose>
		<xsl:when test="@Excluded and string-length(text())" >
		    <font color="#0000ee">
	      		<xsl:apply-templates select="node()"/>*		
		    </font>
		</xsl:when>
	    <xsl:otherwise>
			<xsl:apply-templates select="node()"/>
		</xsl:otherwise>
	</xsl:choose>
	<xsl:if test="position()!=last()"><br/></xsl:if>
</xsl:template>-->

<xsl:template match="ps:d">			
	<xsl:choose>
		<xsl:when test="@Excluded and string-length(text())">
				<xsl:choose>
					<xsl:when test="../../../@EVFormat='AsteriskAfterNumber'">
						<font color="#0000ee">
							<xsl:apply-templates select="node()"></xsl:apply-templates>*
						</font>
					</xsl:when>
					<xsl:when test="../../../@EVFormat='Blank'">				
					</xsl:when>
					<xsl:otherwise>
						<xsl:apply-templates select="node()"></xsl:apply-templates>
					</xsl:otherwise>
				</xsl:choose>
		</xsl:when>
		<xsl:otherwise>
			<xsl:apply-templates select="node()"></xsl:apply-templates>
		</xsl:otherwise>
	</xsl:choose>
	<xsl:if test="position()!=last()"><br></br></xsl:if>				
</xsl:template>


<xsl:template match="ps:Title">
	<b><xsl:apply-templates select="node()"></xsl:apply-templates></b>
</xsl:template>


<xsl:template match="node()">
	<xsl:copy>
		<xsl:apply-templates select="node()"></xsl:apply-templates>
	</xsl:copy>
</xsl:template>


<xsl:template match="ps:Font">
	<font>
		<xsl:if test="@Size">
			<xsl:attribute name="STYLE">font-size:<xsl:value-of select="@Size"></xsl:value-of>pt</xsl:attribute>
		</xsl:if>
		<xsl:copy-of select="@*"></xsl:copy-of>
		<xsl:apply-templates select="node()"></xsl:apply-templates>
	</font>
</xsl:template>

	<xsl:template match="/">
		<HTML>
			<BODY>
				<xsl:apply-templates select="//ps:GraphPadPrismFile"></xsl:apply-templates>
			</BODY>
		</HTML>
	
	</xsl:template>

</xsl:stylesheet>
